# Supplementary material for: Salivary pellets induce a pro-inflammatory response involving the TLR4–NF-kB pathway in gingival fibroblasts
Source: BMC Oral Health. 2016 Jul 8;17:15. doi: 10.1186/s12903-016-0229-5 (PMC4948095; doi:10.1186/s12903-016-0229-5)
Supplement: Additional file 3: — Proteomics analysis of salivary pellet. Systematic identification and quantification of the proteins in salivary pellets. (XLSX 6044 kb) [file 12903_2016_229_MOESM3_ESM.xlsx]

## Sheet: Jobs Params
Job Title	20150309_HM_i01								EasyProt version	v2.3 (build 747)
Job ID	1425974624488								Date	2015/03/10 @ 09:41:50
User	PMSCF								User	PMSCF
Submission date	2015/03/10 @ 09:03:44								#Jobs	7
Databases	uniprot_sprot (2015_02)								Job 1	20150309_HM_i01	1425974624488
Taxonomies	Homo sapiens (9606)								Job 2	20150309_HM_i02	1425974649020
Instrument Type	ESI-LTQ-Orbitrap								Job 3	20150309_HM_i03	1425974673025
Scoring Model	CID_LTQ_scan_LTQ								Job 4	20150309_HM_i04	1425974698255
		Round 1	Round 2						Job 5	20150309_HM_i05	1425974722818
Enzyme		Trypsin_(KR_noP)	Trypsin_(KR)						Job 6	20150309_HM_i06	1425974746601
Missed Cleavage		1 normal	3 half cleaved						Job 7	20150309_HM_i07	1425974770880
Precursor Error Tolerance		20.0 ppm	10.0 ppm						FDR	1
Min. Peptide Length		6	6						Min #peptides per protein	2
Min. Peptide z-Score		4	4
Extended PTM Search		FALSE	FALSE
Modifications		Cys_CAM (fixed, all)	Acetylation_Nterm(protein) (variable, max 1)
		Oxidation_M (variable, max 1)	Cys_CAM (variable, unlimited)
			DEAMID (variable, max 1)
			Oxidation_M (variable, max 1)
			PHOS (variable, max 1)
			PYRR (variable, max 1)
Peaklist File	20150309_HM_i01.mgf
Job Title	20150309_HM_i02
Job ID	1425974649020
User	PMSCF
Submission date	2015/03/10 @ 09:04:09
Databases	uniprot_sprot (2015_02)
Taxonomies	Homo sapiens (9606)
Instrument Type	ESI-LTQ-Orbitrap
Scoring Model	CID_LTQ_scan_LTQ
		Round 1	Round 2
Enzyme		Trypsin_(KR_noP)	Trypsin_(KR)
Missed Cleavage		1 normal	3 half cleaved
Precursor Error Tolerance		20.0 ppm	10.0 ppm
Min. Peptide Length		6	6
Min. Peptide z-Score		4	4
Extended PTM Search		FALSE	FALSE
Modifications		Cys_CAM (fixed, all)	Acetylation_Nterm(protein) (variable, max 1)
		Oxidation_M (variable, max 1)	Cys_CAM (variable, unlimited)
			DEAMID (variable, max 1)
			Oxidation_M (variable, max 1)
			PHOS (variable, max 1)
			PYRR (variable, max 1)
Peaklist File	20150309_HM_i02.mgf
Job Title	20150309_HM_i03
Job ID	1425974673025
User	PMSCF
Submission date	2015/03/10 @ 09:04:33
Databases	uniprot_sprot (2015_02)
Taxonomies	Homo sapiens (9606)
Instrument Type	ESI-LTQ-Orbitrap
Scoring Model	CID_LTQ_scan_LTQ
		Round 1	Round 2
Enzyme		Trypsin_(KR_noP)	Trypsin_(KR)
Missed Cleavage		1 normal	3 half cleaved
Precursor Error Tolerance		20.0 ppm	10.0 ppm
Min. Peptide Length		6	6
Min. Peptide z-Score		4	4
Extended PTM Search		FALSE	FALSE
Modifications		Cys_CAM (fixed, all)	Acetylation_Nterm(protein) (variable, max 1)
		Oxidation_M (variable, max 1)	Cys_CAM (variable, unlimited)
			DEAMID (variable, max 1)
			Oxidation_M (variable, max 1)
			PHOS (variable, max 1)
			PYRR (variable, max 1)
Peaklist File	20150309_HM_i03.mgf
Job Title	20150309_HM_i04
Job ID	1425974698255
User	PMSCF
Submission date	2015/03/10 @ 09:04:58
Databases	uniprot_sprot (2015_02)
Taxonomies	Homo sapiens (9606)
Instrument Type	ESI-LTQ-Orbitrap
Scoring Model	CID_LTQ_scan_LTQ
		Round 1	Round 2
Enzyme		Trypsin_(KR_noP)	Trypsin_(KR)
Missed Cleavage		1 normal	3 half cleaved
Precursor Error Tolerance		20.0 ppm	10.0 ppm
Min. Peptide Length		6	6
Min. Peptide z-Score		4	4
Extended PTM Search		FALSE	FALSE
Modifications		Cys_CAM (fixed, all)	Acetylation_Nterm(protein) (variable, max 1)
		Oxidation_M (variable, max 1)	Cys_CAM (variable, unlimited)
			DEAMID (variable, max 1)
			Oxidation_M (variable, max 1)
			PHOS (variable, max 1)
			PYRR (variable, max 1)
Peaklist File	20150309_HM_i04.mgf
Job Title	20150309_HM_i05
Job ID	1425974722818
User	PMSCF
Submission date	2015/03/10 @ 09:05:22
Databases	uniprot_sprot (2015_02)
Taxonomies	Homo sapiens (9606)
Instrument Type	ESI-LTQ-Orbitrap
Scoring Model	CID_LTQ_scan_LTQ
		Round 1	Round 2
Enzyme		Trypsin_(KR_noP)	Trypsin_(KR)
Missed Cleavage		1 normal	3 half cleaved
Precursor Error Tolerance		20.0 ppm	10.0 ppm
Min. Peptide Length		6	6
Min. Peptide z-Score		4	4
Extended PTM Search		FALSE	FALSE
Modifications		Cys_CAM (fixed, all)	Acetylation_Nterm(protein) (variable, max 1)
		Oxidation_M (variable, max 1)	Cys_CAM (variable, unlimited)
			DEAMID (variable, max 1)
			Oxidation_M (variable, max 1)
			PHOS (variable, max 1)
			PYRR (variable, max 1)
Peaklist File	20150309_HM_i05.mgf
Job Title	20150309_HM_i06
Job ID	1425974746601
User	PMSCF
Submission date	2015/03/10 @ 09:05:46
Databases	uniprot_sprot (2015_02)
Taxonomies	Homo sapiens (9606)
Instrument Type	ESI-LTQ-Orbitrap
Scoring Model	CID_LTQ_scan_LTQ
		Round 1	Round 2
Enzyme		Trypsin_(KR_noP)	Trypsin_(KR)
Missed Cleavage		1 normal	3 half cleaved
Precursor Error Tolerance		20.0 ppm	10.0 ppm
Min. Peptide Length		6	6
Min. Peptide z-Score		4	4
Extended PTM Search		FALSE	FALSE
Modifications		Cys_CAM (fixed, all)	Acetylation_Nterm(protein) (variable, max 1)
		Oxidation_M (variable, max 1)	Cys_CAM (variable, unlimited)
			DEAMID (variable, max 1)
			Oxidation_M (variable, max 1)
			PHOS (variable, max 1)
			PYRR (variable, max 1)
Peaklist File	20150309_HM_i06.mgf
Job Title	20150309_HM_i07
Job ID	1425974770880
User	PMSCF
Submission date	2015/03/10 @ 09:06:10
Databases	uniprot_sprot (2015_02)
Taxonomies	Homo sapiens (9606)
Instrument Type	ESI-LTQ-Orbitrap
Scoring Model	CID_LTQ_scan_LTQ
		Round 1	Round 2
Enzyme		Trypsin_(KR_noP)	Trypsin_(KR)
Missed Cleavage		1 normal	3 half cleaved
Precursor Error Tolerance		20.0 ppm	10.0 ppm
Min. Peptide Length		6	6
Min. Peptide z-Score		4	4
Extended PTM Search		FALSE	FALSE
Modifications		Cys_CAM (fixed, all)	Acetylation_Nterm(protein) (variable, max 1)
		Oxidation_M (variable, max 1)	Cys_CAM (variable, unlimited)
			DEAMID (variable, max 1)
			Oxidation_M (variable, max 1)
			PHOS (variable, max 1)
			PYRR (variable, max 1)
Peaklist File	20150309_HM_i07.mgf

## Sheet: Protein Details
Rank	AC	ID	Description	Protein Score	% Coverage	#PSMs	#Peptides	#Ambiguous Prots	Ambiguous Prots	#Sub-Prots	Sub-Prots	Protein Mass (Da)	Sequence	Sequence + PTMs	PTMs sites (to mature prot.)	#PTMs	Position (to mature prot.)	Proteotypic	z-score	Delta Mass (ppm)	Experimental Mass (m/z)	Charge	Retention Time (min)	Theoretical Mass (Da)	Missed Cleavages	Spectrum Description	Job Title	#Ref Proteins	Ref Proteins
1	P19013	K2C4_HUMAN	Keratin, type II cytoskeletal 4 (CK-4) (K4)	3359.43	78.65	2643	150	0		0		57285.3	T|AAENDFVVLKK|D	AAENDFVVLKK	none	0	250-260	TRUE	6.147	3.249	617.344	2	24.12	1232.68	-2	File1087 Spectrum2081 scans: 2760	20150309_HM_i01	1	P19013
1	P19013	K2C4_HUMAN	Keratin, type II cytoskeletal 4 (CK-4) (K4)	3359.43	78.65	2643	150	0		0		57285.3	T|AAENDFVVLKK|D	AAENDFVVLKK	none	0	250-260	TRUE	5.812	3.151	617.344	2	24.63	1232.68	-2	File1089 Spectrum2145 scans: 2812	20150309_HM_i02	1	P19013
1	P19013	K2C4_HUMAN	Keratin, type II cytoskeletal 4 (CK-4) (K4)	3359.43	78.65	2643	150	0		0		57285.3	T|AAENDFVVLKK|D	AAENDFVVLKK	none	0	250-260	TRUE	6.249	-1.7	617.347	2	24.37	1232.68	-2	File1091 Spectrum2225 scans: 2852	20150309_HM_i03	1	P19013
1	P19013	K2C4_HUMAN	Keratin, type II cytoskeletal 4 (CK-4) (K4)	3359.43	78.65	2643	150	0		0		57285.3	T|AAENDFVVLKK|D	AAENDFVVLKK	none	0	250-260	TRUE	5.776	-0.207	617.346	2	24.63	1232.68	-2	File1091 Spectrum2262 scans: 2901	20150309_HM_i03	1	P19013
1	P19013	K2C4_HUMAN	Keratin, type II cytoskeletal 4 (CK-4) (K4)	3359.43	78.65	2643	150	0		0		57285.3	T|AAENDFVVLKK|D	AAENDFVVLKK	none	0	250-260	TRUE	5.739	1.367	617.345	2	21.48	1232.68	-2	File1094 Spectrum1895 scans: 2461	20150309_HM_i04	1	P19013
1	P19013	K2C4_HUMAN	Keratin, type II cytoskeletal 4 (CK-4) (K4)	3359.43	78.65	2643	150	0		0		57285.3	E|AALQQAK|E	AALQQAK	none	0	420-426	FALSE	5.605	1.626	365.216	2	24.95	728.418	-2	File1087 Spectrum2206 scans: 2919	20150309_HM_i01	5	P19013,P12035,Q6KB66_ISOFORM_2,Q6KB66,Q6KB66_ISOFORM_3
1	P19013	K2C4_HUMAN	Keratin, type II cytoskeletal 4 (CK-4) (K4)	3359.43	78.65	2643	150	0		0		57285.3	E|AALQQAKEELAR|M	AALQQAKEELAR	none	0	420-431	TRUE	6.834	3.395	664.368	2	38.88	1326.73	-2	File1087 Spectrum4277 scans: 5481	20150309_HM_i01	1	P19013
1	P19013	K2C4_HUMAN	Keratin, type II cytoskeletal 4 (CK-4) (K4)	3359.43	78.65	2643	150	0		0		57285.3	E|AALQQAKEELAR|M	AALQQAKEELAR	none	0	420-431	TRUE	5.234	0.184	664.37	2	41.42	1326.73	-2	File1087 Spectrum4618 scans: 5921	20150309_HM_i01	1	P19013
1	P19013	K2C4_HUMAN	Keratin, type II cytoskeletal 4 (CK-4) (K4)	3359.43	78.65	2643	150	0		0		57285.3	E|AALQQAKEELAR|M	AALQQAKEELAR	none	0	420-431	TRUE	5.614	2.476	664.368	2	39.1	1326.73	-2	File1089 Spectrum4294 scans: 5443	20150309_HM_i02	1	P19013
1	P19013	K2C4_HUMAN	Keratin, type II cytoskeletal 4 (CK-4) (K4)	3359.43	78.65	2643	150	0		0		57285.3	E|AALQQAKEELAR|M	AALQQAKEELAR	none	0	420-431	TRUE	5.929	3.214	664.368	2	39.53	1326.73	-2	File1089 Spectrum4345 scans: 5513	20150309_HM_i02	1	P19013
1	P19013	K2C4_HUMAN	Keratin, type II cytoskeletal 4 (CK-4) (K4)	3359.43	78.65	2643	150	0		0		57285.3	E|AALQQAKEELAR|M	AALQQAKEELAR	none	0	420-431	TRUE	5.843	4.873	664.367	2	39.33	1326.73	-2	File1091 Spectrum4483 scans: 5604	20150309_HM_i03	1	P19013
1	P19013	K2C4_HUMAN	Keratin, type II cytoskeletal 4 (CK-4) (K4)	3359.43	78.65	2643	150	0		0		57285.3	E|AALQQAKEELAR|M	AALQQAKEELAR	none	0	420-431	TRUE	7.632	3.576	664.368	2	37.63	1326.73	-2	File1094 Spectrum4498 scans: 5634	20150309_HM_i04	1	P19013
1	P19013	K2C4_HUMAN	Keratin, type II cytoskeletal 4 (CK-4) (K4)	3359.43	78.65	2643	150	0		0		57285.3	E|AALQQAKEELAR|M	AALQQAKEELAR	none	0	420-431	TRUE	7.841	3.682	664.368	2	37.93	1326.73	-2	File1094 Spectrum4541 scans: 5690	20150309_HM_i04	1	P19013
1	P19013	K2C4_HUMAN	Keratin, type II cytoskeletal 4 (CK-4) (K4)	3359.43	78.65	2643	150	0		0		57285.3	D|AAYLNKVELEAK|V	AAYLNKVELEAK	none	0	264-275	TRUE	6.893	1.599	674.876	2	31.83	1347.74	-2	File1094 Spectrum3578 scans: 4515	20150309_HM_i04	1	P19013
1	P19013	K2C4_HUMAN	Keratin, type II cytoskeletal 4 (CK-4) (K4)	3359.43	78.65	2643	150	0		0		57285.3	K|AEAEALYQTK|V	AEAEALYQTK	none	0	338-347	FALSE	7.276	1.26	562.284	2	17.83	1122.56	0	File1087 Spectrum1157 scans: 1578	20150309_HM_i01	8	P19013,P12035,Q8N1N4,Q8N1N4_ISOFORM_2,Q86Y46,Q86Y46_ISOFORM_2,Q7RTS7,Q3SY84
1	P19013	K2C4_HUMAN	Keratin, type II cytoskeletal 4 (CK-4) (K4)	3359.43	78.65	2643	150	0		0		57285.3	K|AEAEALYQTK|V	AEAEALYQTK	none	0	338-347	FALSE	7.116	2.988	562.283	2	18.1	1122.56	0	File1087 Spectrum1193 scans: 1625	20150309_HM_i01	8	P19013,P12035,Q8N1N4,Q8N1N4_ISOFORM_2,Q86Y46,Q86Y46_ISOFORM_2,Q7RTS7,Q3SY84
1	P19013	K2C4_HUMAN	Keratin, type II cytoskeletal 4 (CK-4) (K4)	3359.43	78.65	2643	150	0		0		57285.3	K|AEAEALYQTK|V	AEAEALYQTK	none	0	338-347	FALSE	6.935	3.541	562.283	2	18.35	1122.56	0	File1087 Spectrum1230 scans: 1672	20150309_HM_i01	8	P19013,P12035,Q8N1N4,Q8N1N4_ISOFORM_2,Q86Y46,Q86Y46_ISOFORM_2,Q7RTS7,Q3SY84
1	P19013	K2C4_HUMAN	Keratin, type II cytoskeletal 4 (CK-4) (K4)	3359.43	78.65	2643	150	0		0		57285.3	K|AEAEALYQTK|V	AEAEALYQTK	none	0	338-347	FALSE	6.482	0.601	562.285	2	18.62	1122.56	0	File1087 Spectrum1268 scans: 1721	20150309_HM_i01	8	P19013,P12035,Q8N1N4,Q8N1N4_ISOFORM_2,Q86Y46,Q86Y46_ISOFORM_2,Q7RTS7,Q3SY84
1	P19013	K2C4_HUMAN	Keratin, type II cytoskeletal 4 (CK-4) (K4)	3359.43	78.65	2643	150	0		0		57285.3	K|AEAEALYQTK|V	AEAEALYQTK	none	0	338-347	FALSE	7.192	3.095	562.283	2	18.08	1122.56	0	File1089 Spectrum1173 scans: 1591	20150309_HM_i02	8	P19013,P12035,Q8N1N4,Q8N1N4_ISOFORM_2,Q86Y46,Q86Y46_ISOFORM_2,Q7RTS7,Q3SY84
1	P19013	K2C4_HUMAN	Keratin, type II cytoskeletal 4 (CK-4) (K4)	3359.43	78.65	2643	150	0		0		57285.3	K|AEAEALYQTK|V	AEAEALYQTK	none	0	338-347	FALSE	6.949	1.795	562.284	2	18.37	1122.56	0	File1089 Spectrum1213 scans: 1641	20150309_HM_i02	8	P19013,P12035,Q8N1N4,Q8N1N4_ISOFORM_2,Q86Y46,Q86Y46_ISOFORM_2,Q7RTS7,Q3SY84
1	P19013	K2C4_HUMAN	Keratin, type II cytoskeletal 4 (CK-4) (K4)	3359.43	78.65	2643	150	0		0		57285.3	K|AEAEALYQTK|V	AEAEALYQTK	none	0	338-347	FALSE	6.91	3.327	562.283	2	18.62	1122.56	0	File1089 Spectrum1254 scans: 1691	20150309_HM_i02	8	P19013,P12035,Q8N1N4,Q8N1N4_ISOFORM_2,Q86Y46,Q86Y46_ISOFORM_2,Q7RTS7,Q3SY84
1	P19013	K2C4_HUMAN	Keratin, type II cytoskeletal 4 (CK-4) (K4)	3359.43	78.65	2643	150	0		0		57285.3	K|AEAEALYQTK|V	AEAEALYQTK	none	0	338-347	FALSE	7.115	4.627	562.283	2	18.03	1122.56	0	File1091 Spectrum1270 scans: 1660	20150309_HM_i03	8	P19013,P12035,Q8N1N4,Q8N1N4_ISOFORM_2,Q86Y46,Q86Y46_ISOFORM_2,Q7RTS7,Q3SY84
1	P19013	K2C4_HUMAN	Keratin, type II cytoskeletal 4 (CK-4) (K4)	3359.43	78.65	2643	150	0		0		57285.3	K|AEAEALYQTK|V	AEAEALYQTK	none	0	338-347	FALSE	8.147	2.008	562.284	2	18.3	1122.56	0	File1091 Spectrum1307 scans: 1707	20150309_HM_i03	8	P19013,P12035,Q8N1N4,Q8N1N4_ISOFORM_2,Q86Y46,Q86Y46_ISOFORM_2,Q7RTS7,Q3SY84
1	P19013	K2C4_HUMAN	Keratin, type II cytoskeletal 4 (CK-4) (K4)	3359.43	78.65	2643	150	0		0		57285.3	K|AEAEALYQTK|V	AEAEALYQTK	none	0	338-347	FALSE	7.183	3.754	562.283	2	18.57	1122.56	0	File1091 Spectrum1345 scans: 1756	20150309_HM_i03	8	P19013,P12035,Q8N1N4,Q8N1N4_ISOFORM_2,Q86Y46,Q86Y46_ISOFORM_2,Q7RTS7,Q3SY84
1	P19013	K2C4_HUMAN	Keratin, type II cytoskeletal 4 (CK-4) (K4)	3359.43	78.65	2643	150	0		0		57285.3	K|AEAEALYQTK|V	AEAEALYQTK	none	0	338-347	FALSE	6.565	3.861	562.283	2	18.82	1122.56	0	File1091 Spectrum1380 scans: 1802	20150309_HM_i03	8	P19013,P12035,Q8N1N4,Q8N1N4_ISOFORM_2,Q86Y46,Q86Y46_ISOFORM_2,Q7RTS7,Q3SY84
1	P19013	K2C4_HUMAN	Keratin, type II cytoskeletal 4 (CK-4) (K4)	3359.43	78.65	2643	150	0		0		57285.3	K|AEAEALYQTK|V	AEAEALYQTK	none	0	338-347	FALSE	7.605	4.075	562.283	2	16.63	1122.56	0	File1094 Spectrum1101 scans: 1485	20150309_HM_i04	8	P19013,Q8N1N4,Q8N1N4_ISOFORM_2,P12035,Q86Y46,Q86Y46_ISOFORM_2,Q7RTS7,Q3SY84
1	P19013	K2C4_HUMAN	Keratin, type II cytoskeletal 4 (CK-4) (K4)	3359.43	78.65	2643	150	0		0		57285.3	K|AEAEALYQTK|V	AEAEALYQTK	none	0	338-347	FALSE	7.044	4.075	562.283	2	16.92	1122.56	0	File1094 Spectrum1146 scans: 1542	20150309_HM_i04	8	P19013,Q8N1N4,Q8N1N4_ISOFORM_2,P12035,Q86Y46,Q86Y46_ISOFORM_2,Q7RTS7,Q3SY84
1	P19013	K2C4_HUMAN	Keratin, type II cytoskeletal 4 (CK-4) (K4)	3359.43	78.65	2643	150	0		0		57285.3	K|AEAEALYQTK|V	AEAEALYQTK	none	0	338-347	FALSE	7.013	0.922	562.285	2	18.42	1122.56	0	File1096 Spectrum1210 scans: 1613	20150309_HM_i05	8	P19013,P12035,Q8N1N4,Q8N1N4_ISOFORM_2,Q86Y46,Q86Y46_ISOFORM_2,Q7RTS7,Q3SY84
1	P19013	K2C4_HUMAN	Keratin, type II cytoskeletal 4 (CK-4) (K4)	3359.43	78.65	2643	150	0		0		57285.3	K|AEAEALYQTK|V	AEAEALYQTK	none	0	338-347	FALSE	6.724	1.688	562.284	2	18.65	1122.56	0	File1096 Spectrum1246 scans: 1658	20150309_HM_i05	8	P19013,P12035,Q8N1N4,Q8N1N4_ISOFORM_2,Q86Y46,Q86Y46_ISOFORM_2,Q7RTS7,Q3SY84
1	P19013	K2C4_HUMAN	Keratin, type II cytoskeletal 4 (CK-4) (K4)	3359.43	78.65	2643	150	0		0		57285.3	K|AEAEALYQTK|V	AEAEALYQTK	none	0	338-347	FALSE	7.06	-0.058	562.285	2	18.77	1122.56	0	File1098 Spectrum1091 scans: 1489	20150309_HM_i06	8	P19013,P12035,Q86Y46,Q86Y46_ISOFORM_2,Q8N1N4_ISOFORM_2,Q8N1N4,Q7RTS7,Q3SY84
1	P19013	K2C4_HUMAN	Keratin, type II cytoskeletal 4 (CK-4) (K4)	3359.43	78.65	2643	150	0		0		57285.3	K|AEAEALYQTK|V	AEAEALYQTK	none	0	338-347	FALSE	6.365	0.708	562.285	2	19.03	1122.56	0	File1098 Spectrum1129 scans: 1535	20150309_HM_i06	8	P19013,P12035,Q86Y46,Q86Y46_ISOFORM_2,Q8N1N4_ISOFORM_2,Q8N1N4,Q7RTS7,Q3SY84
1	P19013	K2C4_HUMAN	Keratin, type II cytoskeletal 4 (CK-4) (K4)	3359.43	78.65	2643	150	0		0		57285.3	R|AEIENIKK|Q	AEIENIKK	none	0	381-388	TRUE	5.412	2.835	472.773	2	12.97	943.534	1	File1087 Spectrum439 scans: 662	20150309_HM_i01	1	P19013
1	P19013	K2C4_HUMAN	Keratin, type II cytoskeletal 4 (CK-4) (K4)	3359.43	78.65	2643	150	0		0		57285.3	A|AENDFVVLKK|D	AENDFVVLKK	none	0	251-260	TRUE	6.251	3.249	581.825	2	23.98	1161.64	-2	File1087 Spectrum2060 scans: 2734	20150309_HM_i01	1	P19013
1	P19013	K2C4_HUMAN	Keratin, type II cytoskeletal 4 (CK-4) (K4)	3359.43	78.65	2643	150	0		0		57285.3	A|AENDFVVLKK|D	AENDFVVLKK	none	0	251-260	TRUE	5.866	3.146	581.825	2	24.27	1161.64	-2	File1087 Spectrum2103 scans: 2788	20150309_HM_i01	1	P19013
1	P19013	K2C4_HUMAN	Keratin, type II cytoskeletal 4 (CK-4) (K4)	3359.43	78.65	2643	150	0		0		57285.3	A|AENDFVVLKK|D	AENDFVVLKK	none	0	251-260	TRUE	6.018	1.356	581.826	2	24.35	1161.64	-2	File1089 Spectrum2102 scans: 2760	20150309_HM_i02	1	P19013
1	P19013	K2C4_HUMAN	Keratin, type II cytoskeletal 4 (CK-4) (K4)	3359.43	78.65	2643	150	0		0		57285.3	A|AENDFVVLKK|D	AENDFVVLKK	none	0	251-260	TRUE	6.268	3.456	581.825	2	24.62	1161.64	-2	File1089 Spectrum2142 scans: 2809	20150309_HM_i02	1	P19013
1	P19013	K2C4_HUMAN	Keratin, type II cytoskeletal 4 (CK-4) (K4)	3359.43	78.65	2643	150	0		0		57285.3	A|AENDFVVLKK|D	AENDFVVLKK	none	0	251-260	TRUE	6.181	1.149	581.826	2	24.37	1161.64	-2	File1091 Spectrum2224 scans: 2851	20150309_HM_i03	1	P19013
1	P19013	K2C4_HUMAN	Keratin, type II cytoskeletal 4 (CK-4) (K4)	3359.43	78.65	2643	150	0		0		57285.3	A|AENDFVVLKK|D	AENDFVVLKK	none	0	251-260	TRUE	5.437	3.766	581.825	2	24.67	1161.64	-2	File1091 Spectrum2268 scans: 2908	20150309_HM_i03	1	P19013
1	P19013	K2C4_HUMAN	Keratin, type II cytoskeletal 4 (CK-4) (K4)	3359.43	78.65	2643	150	0		0		57285.3	A|AENDFVVLKK|D	AENDFVVLKK	none	0	251-260	TRUE	6.041	1.872	581.826	2	21.47	1161.64	-2	File1094 Spectrum1894 scans: 2460	20150309_HM_i04	1	P19013
1	P19013	K2C4_HUMAN	Keratin, type II cytoskeletal 4 (CK-4) (K4)	3359.43	78.65	2643	150	0		0		57285.3	A|AENDFVVLKK|D	AENDFVVLKK	none	0	251-260	TRUE	5.459	3.146	581.825	2	24.83	1161.64	-2	File1096 Spectrum2202 scans: 2829	20150309_HM_i05	1	P19013
1	P19013	K2C4_HUMAN	Keratin, type II cytoskeletal 4 (CK-4) (K4)	3359.43	78.65	2643	150	0		0		57285.3	A|ALQQAKEELAR|M	ALQQAKEELAR	none	0	421-431	FALSE	5.407	2.528	628.85	2	39.12	1255.69	-2	File1087 Spectrum4309 scans: 5523	20150309_HM_i01	2	P19013,Q86Y46
1	P19013	K2C4_HUMAN	Keratin, type II cytoskeletal 4 (CK-4) (K4)	3359.43	78.65	2643	150	0		0		57285.3	A|ALQQAKEELAR|M	ALQQAKEELAR	none	0	421-431	FALSE	5.965	1.35	628.851	2	37.63	1255.69	-2	File1094 Spectrum4500 scans: 5636	20150309_HM_i04	2	P19013,Q86Y46
1	P19013	K2C4_HUMAN	Keratin, type II cytoskeletal 4 (CK-4) (K4)	3359.43	78.65	2643	150	0		0		57285.3	A|ALQQAKEELAR|M	ALQQAKEELAR	none	0	421-431	FALSE	5.558	1.867	419.569	3	37.95	1255.69	-2	File1094 Spectrum4543 scans: 5692	20150309_HM_i04	2	P19013,Q86Y46
1	P19013	K2C4_HUMAN	Keratin, type II cytoskeletal 4 (CK-4) (K4)	3359.43	78.65	2643	150	0		0		57285.3	R|AQYEEIAQR|S	AQYEEIAQR	none	0	327-335	FALSE	8.955	2.562	554.274	2	17.32	1106.54	0	File1087 Spectrum1083 scans: 1480	20150309_HM_i01	9	P02538_CHAIN_0,P02538,P48668_CHAIN_0,P48668,P04259_CHAIN_0,P04259,P19013,Q01546,P35908
1	P19013	K2C4_HUMAN	Keratin, type II cytoskeletal 4 (CK-4) (K4)	3359.43	78.65	2643	150	0		0		57285.3	R|AQYEEIAQR|S	AQYEEIAQR	none	0	327-335	FALSE	8.036	2.995	554.273	2	17.58	1106.54	0	File1087 Spectrum1127 scans: 1535	20150309_HM_i01	9	P02538_CHAIN_0,P02538,P48668_CHAIN_0,P48668,P04259_CHAIN_0,P04259,P19013,Q01546,P35908
1	P19013	K2C4_HUMAN	Keratin, type II cytoskeletal 4 (CK-4) (K4)	3359.43	78.65	2643	150	0		0		57285.3	R|AQYEEIAQR|S	AQYEEIAQR	none	0	327-335	FALSE	8.366	3.881	554.273	2	17.87	1106.54	0	File1087 Spectrum1162 scans: 1584	20150309_HM_i01	9	P02538_CHAIN_0,P02538,P48668_CHAIN_0,P48668,P04259_CHAIN_0,P04259,P19013,Q01546,P35908
1	P19013	K2C4_HUMAN	Keratin, type II cytoskeletal 4 (CK-4) (K4)	3359.43	78.65	2643	150	0		0		57285.3	R|AQYEEIAQR|S	AQYEEIAQR	none	0	327-335	FALSE	7.395	1.893	554.274	2	18.13	1106.54	0	File1087 Spectrum1199 scans: 1632	20150309_HM_i01	9	P02538_CHAIN_0,P02538,P48668_CHAIN_0,P48668,P04259_CHAIN_0,P04259,P19013,Q01546,P35908
1	P19013	K2C4_HUMAN	Keratin, type II cytoskeletal 4 (CK-4) (K4)	3359.43	78.65	2643	150	0		0		57285.3	R|AQYEEIAQR|S	AQYEEIAQR	none	0	327-335	FALSE	7.473	3.664	554.273	2	18.42	1106.54	0	File1087 Spectrum1238 scans: 1682	20150309_HM_i01	9	P02538_CHAIN_0,P02538,P48668_CHAIN_0,P48668,P04259_CHAIN_0,P04259,P19013,Q01546,P35908
1	P19013	K2C4_HUMAN	Keratin, type II cytoskeletal 4 (CK-4) (K4)	3359.43	78.65	2643	150	0		0		57285.3	R|AQYEEIAQR|S	AQYEEIAQR	none	0	327-335	FALSE	7.913	2.562	554.274	2	19.18	1106.54	0	File1087 Spectrum1345 scans: 1822	20150309_HM_i01	9	P02538_CHAIN_0,P02538,P48668_CHAIN_0,P48668,P04259_CHAIN_0,P04259,P19013,Q01546,P35908
1	P19013	K2C4_HUMAN	Keratin, type II cytoskeletal 4 (CK-4) (K4)	3359.43	78.65	2643	150	0		0		57285.3	R|AQYEEIAQR|S	AQYEEIAQR	none	0	327-335	FALSE	7.122	3.881	554.273	2	19.6	1106.54	0	File1087 Spectrum1413 scans: 1905	20150309_HM_i01	9	P02538_CHAIN_0,P02538,P48668_CHAIN_0,P48668,P04259_CHAIN_0,P04259,P19013,Q01546,P35908
1	P19013	K2C4_HUMAN	Keratin, type II cytoskeletal 4 (CK-4) (K4)	3359.43	78.65	2643	150	0		0		57285.3	R|AQYEEIAQR|S	AQYEEIAQR	none	0	327-335	FALSE	7.114	3.664	554.273	2	19.88	1106.54	0	File1087 Spectrum1453 scans: 1957	20150309_HM_i01	9	P02538_CHAIN_0,P02538,P48668_CHAIN_0,P48668,P04259_CHAIN_0,P04259,P19013,Q01546,P35908
1	P19013	K2C4_HUMAN	Keratin, type II cytoskeletal 4 (CK-4) (K4)	3359.43	78.65	2643	150	0		0		57285.3	R|AQYEEIAQR|S	AQYEEIAQR	none	0	327-335	FALSE	7.102	3.773	554.273	2	20.23	1106.54	0	File1087 Spectrum1503 scans: 2020	20150309_HM_i01	9	P02538_CHAIN_0,P02538,P48668_CHAIN_0,P48668,P04259_CHAIN_0,P04259,P19013,Q01546,P35908
1	P19013	K2C4_HUMAN	Keratin, type II cytoskeletal 4 (CK-4) (K4)	3359.43	78.65	2643	150	0		0		57285.3	R|AQYEEIAQR|S	AQYEEIAQR	none	0	327-335	FALSE	5.757	2.562	554.274	2	20.47	1106.54	0	File1087 Spectrum1536 scans: 2065	20150309_HM_i01	9	P02538_CHAIN_0,P02538,P48668_CHAIN_0,P48668,P04259_CHAIN_0,P04259,P19013,Q01546,P35908
1	P19013	K2C4_HUMAN	Keratin, type II cytoskeletal 4 (CK-4) (K4)	3359.43	78.65	2643	150	0		0		57285.3	R|AQYEEIAQR|S	AQYEEIAQ[DEAMID]R	Q334[DEAMID]	1	327-335	FALSE	6.03	3.426	554.765	2	18.92	1107.52	0	File1087 Spectrum1309 scans: 1775	20150309_HM_i01	9	P02538_CHAIN_0,P02538,P48668_CHAIN_0,P48668,P04259_CHAIN_0,P04259,P19013,Q01546,P35908
1	P19013	K2C4_HUMAN	Keratin, type II cytoskeletal 4 (CK-4) (K4)	3359.43	78.65	2643	150	0		0		57285.3	R|AQYEEIAQR|S	AQYEEIAQR	none	0	327-335	FALSE	8.589	3.104	554.273	2	17.57	1106.54	0	File1089 Spectrum1103 scans: 1496	20150309_HM_i02	9	P02538_CHAIN_0,P02538,P48668_CHAIN_0,P48668,P19013,P04259_CHAIN_0,P04259,P35908,Q01546
1	P19013	K2C4_HUMAN	Keratin, type II cytoskeletal 4 (CK-4) (K4)	3359.43	78.65	2643	150	0		0		57285.3	R|AQYEEIAQR|S	AQYEEIAQR	none	0	327-335	FALSE	8.302	3.339	554.273	2	17.83	1106.54	0	File1089 Spectrum1140 scans: 1545	20150309_HM_i02	9	P02538_CHAIN_0,P02538,P48668_CHAIN_0,P48668,P19013,P04259_CHAIN_0,P04259,P35908,Q01546
1	P19013	K2C4_HUMAN	Keratin, type II cytoskeletal 4 (CK-4) (K4)	3359.43	78.65	2643	150	0		0		57285.3	R|AQYEEIAQR|S	AQYEEIAQR	none	0	327-335	FALSE	8.782	2.779	554.274	2	18.1	1106.54	0	File1089 Spectrum1175 scans: 1594	20150309_HM_i02	9	P02538_CHAIN_0,P02538,P48668_CHAIN_0,P48668,P19013,P04259_CHAIN_0,P04259,P35908,Q01546
1	P19013	K2C4_HUMAN	Keratin, type II cytoskeletal 4 (CK-4) (K4)	3359.43	78.65	2643	150	0		0		57285.3	R|AQYEEIAQR|S	AQYEEIAQR	none	0	327-335	FALSE	7.505	1.676	554.274	2	18.37	1106.54	0	File1089 Spectrum1214 scans: 1642	20150309_HM_i02	9	P02538_CHAIN_0,P02538,P48668_CHAIN_0,P48668,P19013,P04259_CHAIN_0,P04259,P35908,Q01546
1	P19013	K2C4_HUMAN	Keratin, type II cytoskeletal 4 (CK-4) (K4)	3359.43	78.65	2643	150	0		0		57285.3	R|AQYEEIAQR|S	AQYEEIAQR	none	0	327-335	FALSE	7.53	3.339	554.273	2	18.62	1106.54	0	File1089 Spectrum1255 scans: 1692	20150309_HM_i02	9	P02538_CHAIN_0,P02538,P48668_CHAIN_0,P48668,P19013,P04259_CHAIN_0,P04259,P35908,Q01546
1	P19013	K2C4_HUMAN	Keratin, type II cytoskeletal 4 (CK-4) (K4)	3359.43	78.65	2643	150	0		0		57285.3	R|AQYEEIAQR|S	AQYEEIAQR	none	0	327-335	FALSE	6.245	1.676	554.274	2	19.27	1106.54	0	File1089 Spectrum1342 scans: 1806	20150309_HM_i02	9	P02538_CHAIN_0,P02538,P48668_CHAIN_0,P48668,P19013,P04259_CHAIN_0,P04259,P35908,Q01546
1	P19013	K2C4_HUMAN	Keratin, type II cytoskeletal 4 (CK-4) (K4)	3359.43	78.65	2643	150	0		0		57285.3	R|AQYEEIAQR|S	AQYEEIAQ[DEAMID]R	Q334[DEAMID]	1	327-335	FALSE	6.465	3.101	554.765	2	19.12	1107.52	0	File1089 Spectrum1323 scans: 1781	20150309_HM_i02	9	P02538_CHAIN_0,P02538,P48668_CHAIN_0,P48668,P19013,P04259_CHAIN_0,P04259,P35908,Q01546
1	P19013	K2C4_HUMAN	Keratin, type II cytoskeletal 4 (CK-4) (K4)	3359.43	78.65	2643	150	0		0		57285.3	R|AQYEEIAQR|S	AQYEEIAQR	none	0	327-335	FALSE	7.437	2.453	554.274	2	17.53	1106.54	0	File1091 Spectrum1194 scans: 1563	20150309_HM_i03	9	P19013,P02538_CHAIN_0,P02538,P48668_CHAIN_0,P48668,P04259_CHAIN_0,P04259,Q01546,P35908
1	P19013	K2C4_HUMAN	Keratin, type II cytoskeletal 4 (CK-4) (K4)	3359.43	78.65	2643	150	0		0		57285.3	R|AQYEEIAQR|S	AQYEEIAQR	none	0	327-335	FALSE	7.667	3.773	554.273	2	17.78	1106.54	0	File1091 Spectrum1233 scans: 1612	20150309_HM_i03	9	P19013,P02538_CHAIN_0,P02538,P48668_CHAIN_0,P48668,P04259_CHAIN_0,P04259,Q01546,P35908
1	P19013	K2C4_HUMAN	Keratin, type II cytoskeletal 4 (CK-4) (K4)	3359.43	78.65	2643	150	0		0		57285.3	R|AQYEEIAQR|S	AQYEEIAQR	none	0	327-335	FALSE	8.374	2.887	554.274	2	18.05	1106.54	0	File1091 Spectrum1272 scans: 1663	20150309_HM_i03	9	P19013,P02538_CHAIN_0,P02538,P48668_CHAIN_0,P48668,P04259_CHAIN_0,P04259,Q01546,P35908
1	P19013	K2C4_HUMAN	Keratin, type II cytoskeletal 4 (CK-4) (K4)	3359.43	78.65	2643	150	0		0		57285.3	R|AQYEEIAQR|S	AQYEEIAQR	none	0	327-335	FALSE	7.684	1.893	554.274	2	18.32	1106.54	0	File1091 Spectrum1312 scans: 1713	20150309_HM_i03	9	P19013,P02538_CHAIN_0,P02538,P48668_CHAIN_0,P48668,P04259_CHAIN_0,P04259,Q01546,P35908
1	P19013	K2C4_HUMAN	Keratin, type II cytoskeletal 4 (CK-4) (K4)	3359.43	78.65	2643	150	0		0		57285.3	R|AQYEEIAQR|S	AQYEEIAQR	none	0	327-335	FALSE	6.495	0.899	554.275	2	18.6	1106.54	0	File1091 Spectrum1348 scans: 1761	20150309_HM_i03	9	P19013,P02538_CHAIN_0,P02538,P48668_CHAIN_0,P48668,P04259_CHAIN_0,P04259,Q01546,P35908
1	P19013	K2C4_HUMAN	Keratin, type II cytoskeletal 4 (CK-4) (K4)	3359.43	78.65	2643	150	0		0		57285.3	R|AQYEEIAQR|S	AQYEEIAQR	none	0	327-335	FALSE	8.383	3.212	554.273	2	19.28	1106.54	0	File1091 Spectrum1445 scans: 1885	20150309_HM_i03	9	P19013,P02538_CHAIN_0,P02538,P48668_CHAIN_0,P48668,P04259_CHAIN_0,P04259,Q01546,P35908
1	P19013	K2C4_HUMAN	Keratin, type II cytoskeletal 4 (CK-4) (K4)	3359.43	78.65	2643	150	0		0		57285.3	R|AQYEEIAQR|S	AQYEEIAQR	none	0	327-335	FALSE	6.363	4.767	554.272	2	19.83	1106.54	0	File1091 Spectrum1533 scans: 1992	20150309_HM_i03	9	P19013,P02538_CHAIN_0,P02538,P48668_CHAIN_0,P48668,P04259_CHAIN_0,P04259,Q01546,P35908
1	P19013	K2C4_HUMAN	Keratin, type II cytoskeletal 4 (CK-4) (K4)	3359.43	78.65	2643	150	0		0		57285.3	R|AQYEEIAQR|S	AQYEEIAQR	none	0	327-335	FALSE	6.852	1.007	554.275	2	20.23	1106.54	0	File1091 Spectrum1593 scans: 2067	20150309_HM_i03	9	P19013,P02538_CHAIN_0,P02538,P48668_CHAIN_0,P48668,P04259_CHAIN_0,P04259,Q01546,P35908
1	P19013	K2C4_HUMAN	Keratin, type II cytoskeletal 4 (CK-4) (K4)	3359.43	78.65	2643	150	0		0		57285.3	R|AQYEEIAQR|S	AQYEEIAQR	none	0	327-335	FALSE	6.797	2.995	554.273	2	20.72	1106.54	0	File1091 Spectrum1669 scans: 2160	20150309_HM_i03	9	P19013,P02538_CHAIN_0,P02538,P48668_CHAIN_0,P48668,P04259_CHAIN_0,P04259,Q01546,P35908
1	P19013	K2C4_HUMAN	Keratin, type II cytoskeletal 4 (CK-4) (K4)	3359.43	78.65	2643	150	0		0		57285.3	R|AQYEEIAQR|S	AQYEEIAQ[DEAMID]R	Q334[DEAMID]	1	327-335	FALSE	6.432	2.884	554.765	2	19.1	1107.52	0	File1091 Spectrum1421 scans: 1853	20150309_HM_i03	9	P19013,P02538_CHAIN_0,P02538,P48668_CHAIN_0,P48668,P04259_CHAIN_0,P04259,Q01546,P35908
1	P19013	K2C4_HUMAN	Keratin, type II cytoskeletal 4 (CK-4) (K4)	3359.43	78.65	2643	150	0		0		57285.3	R|AQYEEIAQR|S	AQYEEIAQR	none	0	327-335	FALSE	7.935	1.893	554.274	2	15.68	1106.54	0	File1094 Spectrum952 scans: 1297	20150309_HM_i04	9	P19013,P48668_CHAIN_0,P48668,P02538_CHAIN_0,P02538,P04259_CHAIN_0,P04259,Q01546,P35908
1	P19013	K2C4_HUMAN	Keratin, type II cytoskeletal 4 (CK-4) (K4)	3359.43	78.65	2643	150	0		0		57285.3	R|AQYEEIAQR|S	AQYEEIAQR	none	0	327-335	FALSE	7.248	2.345	554.274	2	16.15	1106.54	0	File1094 Spectrum1030 scans: 1392	20150309_HM_i04	9	P19013,P48668_CHAIN_0,P48668,P02538_CHAIN_0,P02538,P04259_CHAIN_0,P04259,Q01546,P35908
1	P19013	K2C4_HUMAN	Keratin, type II cytoskeletal 4 (CK-4) (K4)	3359.43	78.65	2643	150	0		0		57285.3	R|AQYEEIAQR|S	AQYEEIAQR	none	0	327-335	FALSE	7.392	2.995	554.273	2	16.42	1106.54	0	File1094 Spectrum1071 scans: 1445	20150309_HM_i04	9	P19013,P48668_CHAIN_0,P48668,P02538_CHAIN_0,P02538,P04259_CHAIN_0,P04259,Q01546,P35908
1	P19013	K2C4_HUMAN	Keratin, type II cytoskeletal 4 (CK-4) (K4)	3359.43	78.65	2643	150	0		0		57285.3	R|AQYEEIAQR|S	AQYEEIAQR	none	0	327-335	FALSE	8.056	2.887	554.274	2	16.72	1106.54	0	File1094 Spectrum1113 scans: 1501	20150309_HM_i04	9	P19013,P48668_CHAIN_0,P48668,P02538_CHAIN_0,P02538,P04259_CHAIN_0,P04259,Q01546,P35908
1	P19013	K2C4_HUMAN	Keratin, type II cytoskeletal 4 (CK-4) (K4)	3359.43	78.65	2643	150	0		0		57285.3	R|AQYEEIAQR|S	AQYEEIAQR	none	0	327-335	FALSE	8.22	-7.813	554.279	2	16.82	1106.54	0	File1094 Spectrum1127 scans: 1519	20150309_HM_i04	9	P19013,P48668_CHAIN_0,P48668,P02538_CHAIN_0,P02538,P04259_CHAIN_0,P04259,Q01546,P35908
1	P19013	K2C4_HUMAN	Keratin, type II cytoskeletal 4 (CK-4) (K4)	3359.43	78.65	2643	150	0		0		57285.3	R|AQYEEIAQR|S	AQYEEIAQR	none	0	327-335	FALSE	7.703	2.995	554.273	2	17.5	1106.54	0	File1094 Spectrum1239 scans: 1657	20150309_HM_i04	9	P19013,P48668_CHAIN_0,P48668,P02538_CHAIN_0,P02538,P04259_CHAIN_0,P04259,Q01546,P35908
1	P19013	K2C4_HUMAN	Keratin, type II cytoskeletal 4 (CK-4) (K4)	3359.43	78.65	2643	150	0		0		57285.3	R|AQYEEIAQR|S	AQYEEIAQR	none	0	327-335	FALSE	7.502	2.562	554.274	2	17.78	1106.54	0	File1094 Spectrum1288 scans: 1716	20150309_HM_i04	9	P19013,P48668_CHAIN_0,P48668,P02538_CHAIN_0,P02538,P04259_CHAIN_0,P04259,Q01546,P35908
1	P19013	K2C4_HUMAN	Keratin, type II cytoskeletal 4 (CK-4) (K4)	3359.43	78.65	2643	150	0		0		57285.3	R|AQYEEIAQR|S	AQYEEIAQR	none	0	327-335	FALSE	7.544	3.664	554.273	2	18.32	1106.54	0	File1094 Spectrum1374 scans: 1822	20150309_HM_i04	9	P19013,P48668_CHAIN_0,P48668,P02538_CHAIN_0,P02538,P04259_CHAIN_0,P04259,Q01546,P35908
1	P19013	K2C4_HUMAN	Keratin, type II cytoskeletal 4 (CK-4) (K4)	3359.43	78.65	2643	150	0		0		57285.3	R|AQYEEIAQR|S	AQYEEIAQ[DEAMID]R	Q334[DEAMID]	1	327-335	FALSE	6.13	2.776	554.766	2	17.4	1107.52	0	File1094 Spectrum1222 scans: 1637	20150309_HM_i04	9	P19013,P48668_CHAIN_0,P48668,P02538_CHAIN_0,P02538,P04259_CHAIN_0,P04259,Q01546,P35908
1	P19013	K2C4_HUMAN	Keratin, type II cytoskeletal 4 (CK-4) (K4)	3359.43	78.65	2643	150	0		0		57285.3	R|AQYEEIAQR|S	AQYEEIAQR	none	0	327-335	FALSE	6.942	0.79	554.275	2	17.83	1106.54	0	File1096 Spectrum1120 scans: 1505	20150309_HM_i05	9	P19013,P02538_CHAIN_0,P02538,P04259_CHAIN_0,P04259,P48668_CHAIN_0,P48668,P35908,Q01546
1	P19013	K2C4_HUMAN	Keratin, type II cytoskeletal 4 (CK-4) (K4)	3359.43	78.65	2643	150	0		0		57285.3	R|AQYEEIAQR|S	AQYEEIAQR	none	0	327-335	FALSE	7.998	0.899	554.275	2	18.12	1106.54	0	File1096 Spectrum1162 scans: 1556	20150309_HM_i05	9	P19013,P02538_CHAIN_0,P02538,P04259_CHAIN_0,P04259,P48668_CHAIN_0,P48668,P35908,Q01546
1	P19013	K2C4_HUMAN	Keratin, type II cytoskeletal 4 (CK-4) (K4)	3359.43	78.65	2643	150	0		0		57285.3	R|AQYEEIAQR|S	AQYEEIAQR	none	0	327-335	FALSE	7.844	0.79	554.275	2	18.4	1106.54	0	File1096 Spectrum1208 scans: 1611	20150309_HM_i05	9	P19013,P02538_CHAIN_0,P02538,P04259_CHAIN_0,P04259,P48668_CHAIN_0,P48668,P35908,Q01546
1	P19013	K2C4_HUMAN	Keratin, type II cytoskeletal 4 (CK-4) (K4)	3359.43	78.65	2643	150	0		0		57285.3	R|AQYEEIAQR|S	AQYEEIAQR	none	0	327-335	FALSE	7.267	1.784	554.274	2	18.67	1106.54	0	File1096 Spectrum1250 scans: 1662	20150309_HM_i05	9	P19013,P02538_CHAIN_0,P02538,P04259_CHAIN_0,P04259,P48668_CHAIN_0,P48668,P35908,Q01546
1	P19013	K2C4_HUMAN	Keratin, type II cytoskeletal 4 (CK-4) (K4)	3359.43	78.65	2643	150	0		0		57285.3	R|AQYEEIAQR|S	AQYEEIAQR	none	0	327-335	FALSE	6.73	0.248	554.275	2	18.22	1106.54	0	File1098 Spectrum1010 scans: 1392	20150309_HM_i06	9	P19013,P04259_CHAIN_0,P04259,P02538_CHAIN_0,P02538,P48668_CHAIN_0,P48668,P35908,Q01546
1	P19013	K2C4_HUMAN	Keratin, type II cytoskeletal 4 (CK-4) (K4)	3359.43	78.65	2643	150	0		0		57285.3	R|AQYEEIAQR|S	AQYEEIAQR	none	0	327-335	FALSE	8.136	0.14	554.275	2	18.48	1106.54	0	File1098 Spectrum1048 scans: 1438	20150309_HM_i06	9	P19013,P04259_CHAIN_0,P04259,P02538_CHAIN_0,P02538,P48668_CHAIN_0,P48668,P35908,Q01546
1	P19013	K2C4_HUMAN	Keratin, type II cytoskeletal 4 (CK-4) (K4)	3359.43	78.65	2643	150	0		0		57285.3	R|AQYEEIAQR|S	AQYEEIAQR	none	0	327-335	FALSE	6.545	0.682	554.275	2	18.75	1106.54	0	File1098 Spectrum1088 scans: 1486	20150309_HM_i06	9	P19013,P04259_CHAIN_0,P04259,P02538_CHAIN_0,P02538,P48668_CHAIN_0,P48668,P35908,Q01546
1	P19013	K2C4_HUMAN	Keratin, type II cytoskeletal 4 (CK-4) (K4)	3359.43	78.65	2643	150	0		0		57285.3	R|AQYEEIAQR|S	AQYEEIAQR	none	0	327-335	FALSE	6.79	1.351	554.274	2	18.17	1106.54	0	File1100 Spectrum1172 scans: 1554	20150309_HM_i07	9	P19013,P02538_CHAIN_0,P02538,P04259_CHAIN_0,P04259,P48668_CHAIN_0,P48668,P35908,Q01546
1	P19013	K2C4_HUMAN	Keratin, type II cytoskeletal 4 (CK-4) (K4)	3359.43	78.65	2643	150	0		0		57285.3	F|ASFIDKVQFLEQQNK|V	ASFIDKVQFLEQQNK	none	0	163-177	TRUE	7.953	0.716	897.972	2	39.98	1793.93	-2	File1087 Spectrum4430 scans: 5674	20150309_HM_i01	1	P19013
1	P19013	K2C4_HUMAN	Keratin, type II cytoskeletal 4 (CK-4) (K4)	3359.43	78.65	2643	150	0		0		57285.3	F|ASFIDKVQFLEQQNK|V	ASFIDKVQFLEQQNK	none	0	163-177	TRUE	7.449	2.143	897.971	2	40.18	1793.93	-2	File1089 Spectrum4439 scans: 5626	20150309_HM_i02	1	P19013
1	P19013	K2C4_HUMAN	Keratin, type II cytoskeletal 4 (CK-4) (K4)	3359.43	78.65	2643	150	0		0		57285.3	F|ASFIDKVQFLEQQNK|V	ASFIDKVQFLEQQNK	none	0	163-177	TRUE	6.753	3.849	897.969	2	40.37	1793.93	-2	File1091 Spectrum4631 scans: 5784	20150309_HM_i03	1	P19013
1	P19013	K2C4_HUMAN	Keratin, type II cytoskeletal 4 (CK-4) (K4)	3359.43	78.65	2643	150	0		0		57285.3	S|CGSAIVGGGKR|G	C[Cys_CAM]GSAIVGGGKR	C17[Cys_CAM]	1	17-27	TRUE	5.914	3.437	531.278	2	19.5	1060.55	-2	File1087 Spectrum1399 scans: 1887	20150309_HM_i01	1	P19013
1	P19013	K2C4_HUMAN	Keratin, type II cytoskeletal 4 (CK-4) (K4)	3359.43	78.65	2643	150	0		0		57285.3	S|CGSAIVGGGKR|G	C[Cys_CAM]GSAIVGGGKR	C17[Cys_CAM]	1	17-27	TRUE	6.388	3.437	531.278	2	19.75	1060.55	-2	File1087 Spectrum1434 scans: 1933	20150309_HM_i01	1	P19013
1	P19013	K2C4_HUMAN	Keratin, type II cytoskeletal 4 (CK-4) (K4)	3359.43	78.65	2643	150	0		0		57285.3	S|CGSAIVGGGKR|G	C[Cys_CAM]GSAIVGGGKR	C17[Cys_CAM]	1	17-27	TRUE	5.698	2.965	531.278	2	19.77	1060.55	-2	File1089 Spectrum1423 scans: 1905	20150309_HM_i02	1	P19013
1	P19013	K2C4_HUMAN	Keratin, type II cytoskeletal 4 (CK-4) (K4)	3359.43	78.65	2643	150	0		0		57285.3	R|CSSGGFGSR|S	C[Cys_CAM]SSGGFGSR	C42[Cys_CAM]	1	42-50	TRUE	7.305	0.169	457.693	2	11.8	913.371	0	File1087 Spectrum266 scans: 444	20150309_HM_i01	1	P19013
1	P19013	K2C4_HUMAN	Keratin, type II cytoskeletal 4 (CK-4) (K4)	3359.43	78.65	2643	150	0		0		57285.3	R|CSSGGFGSR|S	C[Cys_CAM]SSGGFGSR	C42[Cys_CAM]	1	42-50	TRUE	6.108	1.768	457.692	2	12.07	913.371	0	File1087 Spectrum305 scans: 493	20150309_HM_i01	1	P19013
1	P19013	K2C4_HUMAN	Keratin, type II cytoskeletal 4 (CK-4) (K4)	3359.43	78.65	2643	150	0		0		57285.3	R|CSSGGFGSR|S	C[Cys_CAM]SSGGFGSR	C42[Cys_CAM]	1	42-50	TRUE	7.36	-0.159	457.693	2	11.87	913.371	0	File1089 Spectrum267 scans: 443	20150309_HM_i02	1	P19013
1	P19013	K2C4_HUMAN	Keratin, type II cytoskeletal 4 (CK-4) (K4)	3359.43	78.65	2643	150	0		0		57285.3	R|CSSGGFGSR|S	C[Cys_CAM]SSGGFGSR	C42[Cys_CAM]	1	42-50	TRUE	6.812	0.848	457.692	2	12.13	913.371	0	File1089 Spectrum304 scans: 489	20150309_HM_i02	1	P19013
1	P19013	K2C4_HUMAN	Keratin, type II cytoskeletal 4 (CK-4) (K4)	3359.43	78.65	2643	150	0		0		57285.3	R|CSSGGFGSR|S	C[Cys_CAM]SSGGFGSR	C42[Cys_CAM]	1	42-50	TRUE	7.206	1.308	457.692	2	11.8	913.371	0	File1091 Spectrum316 scans: 477	20150309_HM_i03	1	P19013
1	P19013	K2C4_HUMAN	Keratin, type II cytoskeletal 4 (CK-4) (K4)	3359.43	78.65	2643	150	0		0		57285.3	R|CSSGGFGSR|S	C[Cys_CAM]SSGGFGSR	C42[Cys_CAM]	1	42-50	TRUE	6.393	1.308	457.692	2	12.13	913.371	0	File1091 Spectrum368 scans: 540	20150309_HM_i03	1	P19013
1	P19013	K2C4_HUMAN	Keratin, type II cytoskeletal 4 (CK-4) (K4)	3359.43	78.65	2643	150	0		0		57285.3	R|CSSGGFGSR|S	C[Cys_CAM]SSGGFGSR	C42[Cys_CAM]	1	42-50	TRUE	7.665	4.308	457.691	2	11.32	913.371	0	File1094 Spectrum256 scans: 416	20150309_HM_i04	1	P19013
1	P19013	K2C4_HUMAN	Keratin, type II cytoskeletal 4 (CK-4) (K4)	3359.43	78.65	2643	150	0		0		57285.3	R|CSSGGFGSR|S	C[Cys_CAM]SSGGFGSR	C42[Cys_CAM]	1	42-50	TRUE	6.445	3.169	457.691	2	11.6	913.371	0	File1094 Spectrum302 scans: 474	20150309_HM_i04	1	P19013
1	P19013	K2C4_HUMAN	Keratin, type II cytoskeletal 4 (CK-4) (K4)	3359.43	78.65	2643	150	0		0		57285.3	R|CSSGGFGSR|S	C[Cys_CAM]SSGGFGSR	C42[Cys_CAM]	1	42-50	TRUE	6.577	-0.291	457.693	2	11.97	913.371	0	File1096 Spectrum237 scans: 423	20150309_HM_i05	1	P19013
1	P19013	K2C4_HUMAN	Keratin, type II cytoskeletal 4 (CK-4) (K4)	3359.43	78.65	2643	150	0		0		57285.3	R|CSSGGFGSR|S	C[Cys_CAM]SSGGFGSR	C42[Cys_CAM]	1	42-50	TRUE	7.149	-1.298	457.693	2	12.07	913.371	0	File1098 Spectrum167 scans: 370	20150309_HM_i06	1	P19013
1	P19013	K2C4_HUMAN	Keratin, type II cytoskeletal 4 (CK-4) (K4)	3359.43	78.65	2643	150	0		0		57285.3	R|CSSGGFGSR|S	C[Cys_CAM]SSGGFGSR	C42[Cys_CAM]	1	42-50	TRUE	6.524	-0.772	457.693	2	12.02	913.371	0	File1100 Spectrum273 scans: 448	20150309_HM_i07	1	P19013
1	P19013	K2C4_HUMAN	Keratin, type II cytoskeletal 4 (CK-4) (K4)	3359.43	78.65	2643	150	0		0		57285.3	R|CSSGGFGSR|S	C[Cys_CAM]SSGGFGSR	C42[Cys_CAM]	1	42-50	TRUE	5.702	-1.298	457.693	2	12.3	913.371	0	File1100 Spectrum311 scans: 494	20150309_HM_i07	1	P19013
1	P19013	K2C4_HUMAN	Keratin, type II cytoskeletal 4 (CK-4) (K4)	3359.43	78.65	2643	150	0		0		57285.3	V|DAAYLNKVELEAK|V	DAAYLNKVELEAK	none	0	263-275	TRUE	7.008	0.953	732.39	2	32.35	1462.77	-2	File1087 Spectrum3314 scans: 4304	20150309_HM_i01	1	P19013
1	P19013	K2C4_HUMAN	Keratin, type II cytoskeletal 4 (CK-4) (K4)	3359.43	78.65	2643	150	0		0		57285.3	V|DAAYLNKVELEAK|V	DAAYLNKVELEAK	none	0	263-275	TRUE	7.367	-1.891	732.392	2	32.62	1462.77	-2	File1087 Spectrum3352 scans: 4352	20150309_HM_i01	1	P19013
1	P19013	K2C4_HUMAN	Keratin, type II cytoskeletal 4 (CK-4) (K4)	3359.43	78.65	2643	150	0		0		57285.3	V|DAAYLNKVELEAK|V	DAAYLNKVELEAK	none	0	263-275	TRUE	7.657	1.035	732.39	2	32.48	1462.77	-2	File1089 Spectrum3321 scans: 4262	20150309_HM_i02	1	P19013
1	P19013	K2C4_HUMAN	Keratin, type II cytoskeletal 4 (CK-4) (K4)	3359.43	78.65	2643	150	0		0		57285.3	V|DAAYLNKVELEAK|V	DAAYLNKVELEAK	none	0	263-275	TRUE	6.975	1.528	732.39	2	32.43	1462.77	-2	File1091 Spectrum3454 scans: 4357	20150309_HM_i03	1	P19013
1	P19013	K2C4_HUMAN	Keratin, type II cytoskeletal 4 (CK-4) (K4)	3359.43	78.65	2643	150	0		0		57285.3	V|DAAYLNKVELEAK|V	DAAYLNKVELEAK	none	0	263-275	TRUE	8.32	3.291	732.388	2	32.7	1462.77	-2	File1091 Spectrum3491 scans: 4404	20150309_HM_i03	1	P19013
1	P19013	K2C4_HUMAN	Keratin, type II cytoskeletal 4 (CK-4) (K4)	3359.43	78.65	2643	150	0		0		57285.3	V|DAAYLNKVELEAK|V	DAAYLNKVELEAK	none	0	263-275	TRUE	7.196	1.035	732.39	2	32.98	1462.77	-2	File1091 Spectrum3533 scans: 4455	20150309_HM_i03	1	P19013
1	P19013	K2C4_HUMAN	Keratin, type II cytoskeletal 4 (CK-4) (K4)	3359.43	78.65	2643	150	0		0		57285.3	V|DAAYLNKVELEAK|V	DAAYLNKVELEAK	none	0	263-275	TRUE	7.681	0.201	732.39	2	31.65	1462.77	-2	File1094 Spectrum3549 scans: 4480	20150309_HM_i04	1	P19013
1	P19013	K2C4_HUMAN	Keratin, type II cytoskeletal 4 (CK-4) (K4)	3359.43	78.65	2643	150	0		0		57285.3	V|DAAYLNKVELEAK|V	DAAYLNKVELEAK	none	0	263-275	TRUE	7.486	0.953	732.39	2	31.92	1462.77	-2	File1094 Spectrum3590 scans: 4530	20150309_HM_i04	1	P19013
1	P19013	K2C4_HUMAN	Keratin, type II cytoskeletal 4 (CK-4) (K4)	3359.43	78.65	2643	150	0		0		57285.3	V|DAAYLNKVELEAK|V	DAAYLNKVELEAK	none	0	263-275	TRUE	6.062	3.114	732.388	2	32.83	1462.77	-2	File1094 Spectrum3730 scans: 4705	20150309_HM_i04	1	P19013
1	P19013	K2C4_HUMAN	Keratin, type II cytoskeletal 4 (CK-4) (K4)	3359.43	78.65	2643	150	0		0		57285.3	V|DAAYLNKVELEAKVDSLNDEINFLK|V	DAAYLNKVELEAKVDSLNDEINFLK	none	0	263-287	TRUE	7.304	1.935	951.16	3	47.23	2850.47	-2	File1087 Spectrum5432 scans: 6943	20150309_HM_i01	1	P19013
1	P19013	K2C4_HUMAN	Keratin, type II cytoskeletal 4 (CK-4) (K4)	3359.43	78.65	2643	150	0		0		57285.3	K|DVDAAYLNK|V	DVDAAYLNK	none	0	261-269	TRUE	7.136	3.002	504.752	2	20.38	1007.49	0	File1087 Spectrum1527 scans: 2052	20150309_HM_i01	1	P19013
1	P19013	K2C4_HUMAN	Keratin, type II cytoskeletal 4 (CK-4) (K4)	3359.43	78.65	2643	150	0		0		57285.3	K|DVDAAYLNK|V	DVDAAYLNK	none	0	261-269	TRUE	6.338	2.149	504.752	2	20.65	1007.49	0	File1087 Spectrum1563 scans: 2099	20150309_HM_i01	1	P19013
1	P19013	K2C4_HUMAN	Keratin, type II cytoskeletal 4 (CK-4) (K4)	3359.43	78.65	2643	150	0		0		57285.3	K|DVDAAYLNK|V	DVDAAYLNK	none	0	261-269	TRUE	6.118	1.533	504.753	2	20.52	1007.49	0	File1089 Spectrum1538 scans: 2047	20150309_HM_i02	1	P19013
1	P19013	K2C4_HUMAN	Keratin, type II cytoskeletal 4 (CK-4) (K4)	3359.43	78.65	2643	150	0		0		57285.3	K|DVDAAYLNK|V	DVDAAYLNK	none	0	261-269	TRUE	6.52	2.208	504.752	2	20.78	1007.49	0	File1089 Spectrum1578 scans: 2097	20150309_HM_i02	1	P19013
1	P19013	K2C4_HUMAN	Keratin, type II cytoskeletal 4 (CK-4) (K4)	3359.43	78.65	2643	150	0		0		57285.3	K|DVDAAYLNK|V	DVDAAYLNK	none	0	261-269	TRUE	6.365	3.359	504.752	2	21.1	1007.49	0	File1089 Spectrum1625 scans: 2156	20150309_HM_i02	1	P19013
1	P19013	K2C4_HUMAN	Keratin, type II cytoskeletal 4 (CK-4) (K4)	3359.43	78.65	2643	150	0		0		57285.3	K|DVDAAYLNK|V	DVDAAYLNK	none	0	261-269	TRUE	6.652	2.089	504.752	2	20.53	1007.49	0	File1091 Spectrum1639 scans: 2123	20150309_HM_i03	1	P19013
1	P19013	K2C4_HUMAN	Keratin, type II cytoskeletal 4 (CK-4) (K4)	3359.43	78.65	2643	150	0		0		57285.3	K|DVDAAYLNK|V	DVDAAYLNK	none	0	261-269	TRUE	6.15	1.851	504.753	2	20.78	1007.49	0	File1091 Spectrum1679 scans: 2173	20150309_HM_i03	1	P19013
1	P19013	K2C4_HUMAN	Keratin, type II cytoskeletal 4 (CK-4) (K4)	3359.43	78.65	2643	150	0		0		57285.3	K|DVDAAYLNK|V	DVDAAYLNK	none	0	261-269	TRUE	5.516	1.791	504.753	2	21.32	1007.49	0	File1091 Spectrum1761 scans: 2274	20150309_HM_i03	1	P19013
1	P19013	K2C4_HUMAN	Keratin, type II cytoskeletal 4 (CK-4) (K4)	3359.43	78.65	2643	150	0		0		57285.3	K|DVDAAYLNK|V	DVDAAYLNK	none	0	261-269	TRUE	5.43	2.089	504.752	2	18.75	1007.49	0	File1094 Spectrum1440 scans: 1905	20150309_HM_i04	1	P19013
1	P19013	K2C4_HUMAN	Keratin, type II cytoskeletal 4 (CK-4) (K4)	3359.43	78.65	2643	150	0		0		57285.3	K|DVDAAYLNK|V	DVDAAYLNK	none	0	261-269	TRUE	6.784	2.089	504.752	2	19	1007.49	0	File1094 Spectrum1481 scans: 1956	20150309_HM_i04	1	P19013
1	P19013	K2C4_HUMAN	Keratin, type II cytoskeletal 4 (CK-4) (K4)	3359.43	78.65	2643	150	0		0		57285.3	K|DVDAAYLNK|V	DVDAAYLNK	none	0	261-269	TRUE	5.56	1.732	504.753	2	19.3	1007.49	0	File1094 Spectrum1533 scans: 2018	20150309_HM_i04	1	P19013
1	P19013	K2C4_HUMAN	Keratin, type II cytoskeletal 4 (CK-4) (K4)	3359.43	78.65	2643	150	0		0		57285.3	K|DVDAAYLNK|V	DVDAAYLNK	none	0	261-269	TRUE	6.038	3.002	504.752	2	20.02	1007.49	0	File1094 Spectrum1653 scans: 2165	20150309_HM_i04	1	P19013
1	P19013	K2C4_HUMAN	Keratin, type II cytoskeletal 4 (CK-4) (K4)	3359.43	78.65	2643	150	0		0		57285.3	K|DVDAAYLNK|V	DVDAAYLNK	none	0	261-269	TRUE	5.659	0.203	504.753	2	21	1007.49	0	File1098 Spectrum1421 scans: 1886	20150309_HM_i06	1	P19013
1	P19013	K2C4_HUMAN	Keratin, type II cytoskeletal 4 (CK-4) (K4)	3359.43	78.65	2643	150	0		0		57285.3	K|DVDAAYLNKVELEAK|V	DVDAAYLNKVELEAK	none	0	261-275	TRUE	7.538	3.307	839.436	2	32.3	1676.86	1	File1087 Spectrum3306 scans: 4294	20150309_HM_i01	1	P19013
1	P19013	K2C4_HUMAN	Keratin, type II cytoskeletal 4 (CK-4) (K4)	3359.43	78.65	2643	150	0		0		57285.3	K|DVDAAYLNKVELEAK|V	DVDAAYLNKVELEAK	none	0	261-275	TRUE	6.793	2.734	559.96	3	32.53	1676.86	1	File1087 Spectrum3341 scans: 4337	20150309_HM_i01	1	P19013
1	P19013	K2C4_HUMAN	Keratin, type II cytoskeletal 4 (CK-4) (K4)	3359.43	78.65	2643	150	0		0		57285.3	K|DVDAAYLNKVELEAK|V	DVDAAYLNKVELEAK	none	0	261-275	TRUE	8.176	3.02	839.436	2	32.58	1676.86	1	File1087 Spectrum3347 scans: 4345	20150309_HM_i01	1	P19013
1	P19013	K2C4_HUMAN	Keratin, type II cytoskeletal 4 (CK-4) (K4)	3359.43	78.65	2643	150	0		0		57285.3	K|DVDAAYLNKVELEAK|V	DVDAAYLNKVELEAK	none	0	261-275	TRUE	6.45	1.321	559.961	3	32.82	1676.86	1	File1087 Spectrum3380 scans: 4387	20150309_HM_i01	1	P19013
1	P19013	K2C4_HUMAN	Keratin, type II cytoskeletal 4 (CK-4) (K4)	3359.43	78.65	2643	150	0		0		57285.3	K|DVDAAYLNKVELEAK|V	DVDAAYLNKVELEAK	none	0	261-275	TRUE	7.727	1.637	839.437	2	32.85	1676.86	1	File1087 Spectrum3386 scans: 4394	20150309_HM_i01	1	P19013
1	P19013	K2C4_HUMAN	Keratin, type II cytoskeletal 4 (CK-4) (K4)	3359.43	78.65	2643	150	0		0		57285.3	K|DVDAAYLNKVELEAK|V	DVDAAYLNKVELEAK	none	0	261-275	TRUE	7.081	1.78	839.437	2	33.12	1676.86	1	File1087 Spectrum3426 scans: 4443	20150309_HM_i01	1	P19013
1	P19013	K2C4_HUMAN	Keratin, type II cytoskeletal 4 (CK-4) (K4)	3359.43	78.65	2643	150	0		0		57285.3	K|DVDAAYLNKVELEAK|V	DVDAAYLNKVELEAK	none	0	261-275	TRUE	7.755	1.565	839.437	2	33.38	1676.86	1	File1087 Spectrum3466 scans: 4492	20150309_HM_i01	1	P19013
1	P19013	K2C4_HUMAN	Keratin, type II cytoskeletal 4 (CK-4) (K4)	3359.43	78.65	2643	150	0		0		57285.3	K|DVDAAYLNKVELEAK|V	DVDAAYLNKVELEAK	none	0	261-275	TRUE	7.479	3.307	839.436	2	33.63	1676.86	1	File1087 Spectrum3502 scans: 4538	20150309_HM_i01	1	P19013
1	P19013	K2C4_HUMAN	Keratin, type II cytoskeletal 4 (CK-4) (K4)	3359.43	78.65	2643	150	0		0		57285.3	K|DVDAAYLNKVELEAK|V	DVDAAYLNKVELEAK	none	0	261-275	TRUE	5.508	2.949	559.96	3	33.85	1676.86	1	File1087 Spectrum3531 scans: 4577	20150309_HM_i01	1	P19013
1	P19013	K2C4_HUMAN	Keratin, type II cytoskeletal 4 (CK-4) (K4)	3359.43	78.65	2643	150	0		0		57285.3	K|DVDAAYLNKVELEAK|V	DVDAAYLNKVELEAK	none	0	261-275	TRUE	7.771	1.195	839.437	2	33.92	1676.86	1	File1087 Spectrum3539 scans: 4588	20150309_HM_i01	1	P19013
1	P19013	K2C4_HUMAN	Keratin, type II cytoskeletal 4 (CK-4) (K4)	3359.43	78.65	2643	150	0		0		57285.3	K|DVDAAYLNKVELEAK|V	DVDAAYLNKVELEAK	none	0	261-275	TRUE	6.619	0.015	559.961	3	34.12	1676.86	1	File1087 Spectrum3566 scans: 4621	20150309_HM_i01	1	P19013
1	P19013	K2C4_HUMAN	Keratin, type II cytoskeletal 4 (CK-4) (K4)	3359.43	78.65	2643	150	0		0		57285.3	K|DVDAAYLNKVELEAK|V	DVDAAYLNKVELEAK	none	0	261-275	TRUE	6.906	-0.188	839.438	2	34.18	1676.86	1	File1087 Spectrum3576 scans: 4633	20150309_HM_i01	1	P19013
1	P19013	K2C4_HUMAN	Keratin, type II cytoskeletal 4 (CK-4) (K4)	3359.43	78.65	2643	150	0		0		57285.3	K|DVDAAYLNKVELEAK|V	DVDAAYLNKVELEAK	none	0	261-275	TRUE	5.691	0.766	839.438	2	34.45	1676.86	1	File1087 Spectrum3619 scans: 4684	20150309_HM_i01	1	P19013
1	P19013	K2C4_HUMAN	Keratin, type II cytoskeletal 4 (CK-4) (K4)	3359.43	78.65	2643	150	0		0		57285.3	K|DVDAAYLNKVELEAK|V	DVDAAYLNKVELEAK	none	0	261-275	TRUE	6.508	0.909	839.438	2	34.9	1676.86	1	File1087 Spectrum3688 scans: 4767	20150309_HM_i01	1	P19013
1	P19013	K2C4_HUMAN	Keratin, type II cytoskeletal 4 (CK-4) (K4)	3359.43	78.65	2643	150	0		0		57285.3	K|DVDAAYLNKVELEAK|V	DVDAAYLNKVELEAK	none	0	261-275	TRUE	6.347	1.195	839.437	2	35.33	1676.86	1	File1087 Spectrum3754 scans: 4847	20150309_HM_i01	1	P19013
1	P19013	K2C4_HUMAN	Keratin, type II cytoskeletal 4 (CK-4) (K4)	3359.43	78.65	2643	150	0		0		57285.3	K|DVDAAYLNKVELEAK|V	DVDAAYLNKVELEAK	none	0	261-275	TRUE	5.647	0.551	559.961	3	35.42	1676.86	1	File1087 Spectrum3766 scans: 4862	20150309_HM_i01	1	P19013
1	P19013	K2C4_HUMAN	Keratin, type II cytoskeletal 4 (CK-4) (K4)	3359.43	78.65	2643	150	0		0		57285.3	K|DVDAAYLNKVELEAK|V	DVDAAYLNKVELEAK	none	0	261-275	TRUE	7.446	-0.617	839.439	2	36.15	1676.86	1	File1087 Spectrum3876 scans: 4994	20150309_HM_i01	1	P19013
1	P19013	K2C4_HUMAN	Keratin, type II cytoskeletal 4 (CK-4) (K4)	3359.43	78.65	2643	150	0		0		57285.3	K|DVDAAYLNKVELEAK|V	DVDAAYLNKVELEAK	none	0	261-275	TRUE	6.059	-0.761	839.439	2	36.42	1676.86	1	File1087 Spectrum3916 scans: 5042	20150309_HM_i01	1	P19013
1	P19013	K2C4_HUMAN	Keratin, type II cytoskeletal 4 (CK-4) (K4)	3359.43	78.65	2643	150	0		0		57285.3	K|DVDAAYLNKVELEAK|V	DVDAAYLNKVELEAK	none	0	261-275	TRUE	6.485	-0.117	839.438	2	36.7	1676.86	1	File1087 Spectrum3956 scans: 5090	20150309_HM_i01	1	P19013
1	P19013	K2C4_HUMAN	Keratin, type II cytoskeletal 4 (CK-4) (K4)	3359.43	78.65	2643	150	0		0		57285.3	K|DVDAAYLNKVELEAK|V	DVDAAYLNKVELEAK	none	0	261-275	TRUE	6.186	-0.093	559.961	3	37.03	1676.86	1	File1087 Spectrum4005 scans: 5149	20150309_HM_i01	1	P19013
1	P19013	K2C4_HUMAN	Keratin, type II cytoskeletal 4 (CK-4) (K4)	3359.43	78.65	2643	150	0		0		57285.3	K|DVDAAYLNKVELEAK|V	DVDAAYLNKVELEAK	none	0	261-275	TRUE	6.372	1.213	559.961	3	37.3	1676.86	1	File1087 Spectrum4047 scans: 5199	20150309_HM_i01	1	P19013
1	P19013	K2C4_HUMAN	Keratin, type II cytoskeletal 4 (CK-4) (K4)	3359.43	78.65	2643	150	0		0		57285.3	K|DVDAAYLNKVELEAK|V	DVDAAYLNKVELEAK	none	0	261-275	TRUE	7.112	1.267	839.437	2	37.32	1676.86	1	File1087 Spectrum4048 scans: 5200	20150309_HM_i01	1	P19013
1	P19013	K2C4_HUMAN	Keratin, type II cytoskeletal 4 (CK-4) (K4)	3359.43	78.65	2643	150	0		0		57285.3	K|DVDAAYLNKVELEAK|V	DVDAAYLNKVELEAK	none	0	261-275	TRUE	6.37	0.551	559.961	3	37.57	1676.86	1	File1087 Spectrum4085 scans: 5245	20150309_HM_i01	1	P19013
1	P19013	K2C4_HUMAN	Keratin, type II cytoskeletal 4 (CK-4) (K4)	3359.43	78.65	2643	150	0		0		57285.3	K|DVDAAYLNKVELEAK|V	DVDAAYLNKVELEAK	none	0	261-275	TRUE	6.277	-0.474	839.439	2	37.6	1676.86	1	File1087 Spectrum4092 scans: 5253	20150309_HM_i01	1	P19013
1	P19013	K2C4_HUMAN	Keratin, type II cytoskeletal 4 (CK-4) (K4)	3359.43	78.65	2643	150	0		0		57285.3	K|DVDAAYLNKVELEAK|V	DVDAAYLNKVELEAK	none	0	261-275	TRUE	6.026	0.253	839.438	2	38.2	1676.86	1	File1087 Spectrum4178 scans: 5356	20150309_HM_i01	1	P19013
1	P19013	K2C4_HUMAN	Keratin, type II cytoskeletal 4 (CK-4) (K4)	3359.43	78.65	2643	150	0		0		57285.3	K|DVDAAYLNKVELEAK|V	DVDAAYLNKVELEAK	none	0	261-275	TRUE	5.591	0.981	839.438	2	39	1676.86	1	File1087 Spectrum4292 scans: 5501	20150309_HM_i01	1	P19013
1	P19013	K2C4_HUMAN	Keratin, type II cytoskeletal 4 (CK-4) (K4)	3359.43	78.65	2643	150	0		0		57285.3	K|DVDAAYLNKVELEAK|V	DVDAAYLNKVELEAK	none	0	261-275	TRUE	6.093	3.181	559.96	3	39.08	1676.86	1	File1087 Spectrum4303 scans: 5515	20150309_HM_i01	1	P19013
1	P19013	K2C4_HUMAN	Keratin, type II cytoskeletal 4 (CK-4) (K4)	3359.43	78.65	2643	150	0		0		57285.3	K|DVDAAYLNKVELEAK|V	DVDAAYLNKVELEAK	none	0	261-275	TRUE	5.37	2.841	559.96	3	39.35	1676.86	1	File1087 Spectrum4339 scans: 5563	20150309_HM_i01	1	P19013
1	P19013	K2C4_HUMAN	Keratin, type II cytoskeletal 4 (CK-4) (K4)	3359.43	78.65	2643	150	0		0		57285.3	K|DVDAAYLNKVELEAK|V	DVDAAYLNKVELEAK	none	0	261-275	TRUE	6.579	2.15	839.437	2	39.47	1676.86	1	File1087 Spectrum4355 scans: 5584	20150309_HM_i01	1	P19013
1	P19013	K2C4_HUMAN	Keratin, type II cytoskeletal 4 (CK-4) (K4)	3359.43	78.65	2643	150	0		0		57285.3	K|DVDAAYLNKVELEAK|V	DVDAAYLNKVELEAK	none	0	261-275	TRUE	5.88	0.766	559.961	3	39.62	1676.86	1	File1087 Spectrum4377 scans: 5611	20150309_HM_i01	1	P19013
1	P19013	K2C4_HUMAN	Keratin, type II cytoskeletal 4 (CK-4) (K4)	3359.43	78.65	2643	150	0		0		57285.3	K|DVDAAYLNKVELEAK|V	DVDAAYLNKVELEAK	none	0	261-275	TRUE	6.851	0.695	839.438	2	39.77	1676.86	1	File1087 Spectrum4399 scans: 5637	20150309_HM_i01	1	P19013
1	P19013	K2C4_HUMAN	Keratin, type II cytoskeletal 4 (CK-4) (K4)	3359.43	78.65	2643	150	0		0		57285.3	K|DVDAAYLNKVELEAK|V	DVDAAYLNKVELEAK	none	0	261-275	TRUE	5.425	3.181	559.96	3	40.17	1676.86	1	File1087 Spectrum4454 scans: 5705	20150309_HM_i01	1	P19013
1	P19013	K2C4_HUMAN	Keratin, type II cytoskeletal 4 (CK-4) (K4)	3359.43	78.65	2643	150	0		0		57285.3	K|DVDAAYLNKVELEAK|V	DVDAAYLNKVELEAK	none	0	261-275	TRUE	6.595	-0.844	839.439	2	40.28	1676.86	1	File1087 Spectrum4470 scans: 5727	20150309_HM_i01	1	P19013
1	P19013	K2C4_HUMAN	Keratin, type II cytoskeletal 4 (CK-4) (K4)	3359.43	78.65	2643	150	0		0		57285.3	K|DVDAAYLNKVELEAK|V	DVDAAYLNKVELEAK	none	0	261-275	TRUE	6.586	-0.862	559.962	3	40.42	1676.86	1	File1087 Spectrum4486 scans: 5749	20150309_HM_i01	1	P19013
1	P19013	K2C4_HUMAN	Keratin, type II cytoskeletal 4 (CK-4) (K4)	3359.43	78.65	2643	150	0		0		57285.3	K|DVDAAYLNKVELEAK|V	DVDAAYLNKVELEAK	none	0	261-275	TRUE	5.701	2.877	839.436	2	40.7	1676.86	1	File1087 Spectrum4523 scans: 5798	20150309_HM_i01	1	P19013
1	P19013	K2C4_HUMAN	Keratin, type II cytoskeletal 4 (CK-4) (K4)	3359.43	78.65	2643	150	0		0		57285.3	K|DVDAAYLNKVELEAK|V	DVDAAYLNKVELEAK	none	0	261-275	TRUE	6.523	1.351	839.437	2	41.43	1676.86	1	File1087 Spectrum4622 scans: 5926	20150309_HM_i01	1	P19013
1	P19013	K2C4_HUMAN	Keratin, type II cytoskeletal 4 (CK-4) (K4)	3359.43	78.65	2643	150	0		0		57285.3	K|DVDAAYLNKVELEAK|V	DVDAAYLNKVELEAK	none	0	261-275	TRUE	5.756	2.519	559.96	3	42.1	1676.86	1	File1087 Spectrum4715 scans: 6043	20150309_HM_i01	1	P19013
1	P19013	K2C4_HUMAN	Keratin, type II cytoskeletal 4 (CK-4) (K4)	3359.43	78.65	2643	150	0		0		57285.3	K|DVDAAYLNKVELEAK|V	DVDAAYLNKVELEAK	none	0	261-275	TRUE	6.382	2.305	559.96	3	43.58	1676.86	1	File1087 Spectrum4932 scans: 6310	20150309_HM_i01	1	P19013
1	P19013	K2C4_HUMAN	Keratin, type II cytoskeletal 4 (CK-4) (K4)	3359.43	78.65	2643	150	0		0		57285.3	K|DVDAAYLNKVELEAK|V	DVDAAYLNKVELEAK	none	0	261-275	TRUE	5.912	1.213	559.961	3	44.95	1676.86	1	File1087 Spectrum5128 scans: 6551	20150309_HM_i01	1	P19013
1	P19013	K2C4_HUMAN	Keratin, type II cytoskeletal 4 (CK-4) (K4)	3359.43	78.65	2643	150	0		0		57285.3	K|DVDAAYLNKVELEAK|V	DVDAAYLNKVELEAK	none	0	261-275	TRUE	5.38	0.015	559.961	3	45.5	1676.86	1	File1087 Spectrum5207 scans: 6646	20150309_HM_i01	1	P19013
1	P19013	K2C4_HUMAN	Keratin, type II cytoskeletal 4 (CK-4) (K4)	3359.43	78.65	2643	150	0		0		57285.3	K|DVDAAYLNKVELEAK|V	DVDAAYLNKVELEAK	none	0	261-275	TRUE	6.102	-0.969	559.962	3	47.17	1676.86	1	File1087 Spectrum5422 scans: 6929	20150309_HM_i01	1	P19013
1	P19013	K2C4_HUMAN	Keratin, type II cytoskeletal 4 (CK-4) (K4)	3359.43	78.65	2643	150	0		0		57285.3	K|DVDAAYLNKVELEAK|V	DVDAAYLNKVELEAK	none	0	261-275	TRUE	5.318	-0.093	559.961	3	48.32	1676.86	1	File1087 Spectrum5573 scans: 7123	20150309_HM_i01	1	P19013
1	P19013	K2C4_HUMAN	Keratin, type II cytoskeletal 4 (CK-4) (K4)	3359.43	78.65	2643	150	0		0		57285.3	K|DVDAAYLNKVELEAK|V	DVDAAYLNKVELEAK	none	0	261-275	TRUE	5.497	1.428	559.961	3	52.13	1676.86	1	File1087 Spectrum6062 scans: 7749	20150309_HM_i01	1	P19013
1	P19013	K2C4_HUMAN	Keratin, type II cytoskeletal 4 (CK-4) (K4)	3359.43	78.65	2643	150	0		0		57285.3	K|DVDAAYLNKVELEAK|V	DVDAAYLNKVELEAK	none	0	261-275	TRUE	5.402	-0.093	559.961	3	54.02	1676.86	1	File1087 Spectrum6280 scans: 8037	20150309_HM_i01	1	P19013
1	P19013	K2C4_HUMAN	Keratin, type II cytoskeletal 4 (CK-4) (K4)	3359.43	78.65	2643	150	0		0		57285.3	K|DVDAAYLNKVELEAK|V	DVDAAYLNKVELEAK	none	0	261-275	TRUE	8.346	0.611	839.438	2	32.45	1676.86	1	File1089 Spectrum3314 scans: 4254	20150309_HM_i02	1	P19013
1	P19013	K2C4_HUMAN	Keratin, type II cytoskeletal 4 (CK-4) (K4)	3359.43	78.65	2643	150	0		0		57285.3	K|DVDAAYLNKVELEAK|V	DVDAAYLNKVELEAK	none	0	261-275	TRUE	5.691	2.09	559.96	3	32.67	1676.86	1	File1089 Spectrum3344 scans: 4292	20150309_HM_i02	1	P19013
1	P19013	K2C4_HUMAN	Keratin, type II cytoskeletal 4 (CK-4) (K4)	3359.43	78.65	2643	150	0		0		57285.3	K|DVDAAYLNKVELEAK|V	DVDAAYLNKVELEAK	none	0	261-275	TRUE	8.816	1.637	839.437	2	32.7	1676.86	1	File1089 Spectrum3349 scans: 4298	20150309_HM_i02	1	P19013
1	P19013	K2C4_HUMAN	Keratin, type II cytoskeletal 4 (CK-4) (K4)	3359.43	78.65	2643	150	0		0		57285.3	K|DVDAAYLNKVELEAK|V	DVDAAYLNKVELEAK	none	0	261-275	TRUE	6.928	1.106	559.961	3	32.93	1676.86	1	File1089 Spectrum3384 scans: 4340	20150309_HM_i02	1	P19013
1	P19013	K2C4_HUMAN	Keratin, type II cytoskeletal 4 (CK-4) (K4)	3359.43	78.65	2643	150	0		0		57285.3	K|DVDAAYLNKVELEAK|V	DVDAAYLNKVELEAK	none	0	261-275	TRUE	9.047	0.981	839.438	2	32.95	1676.86	1	File1089 Spectrum3388 scans: 4345	20150309_HM_i02	1	P19013
1	P19013	K2C4_HUMAN	Keratin, type II cytoskeletal 4 (CK-4) (K4)	3359.43	78.65	2643	150	0		0		57285.3	K|DVDAAYLNKVELEAK|V	DVDAAYLNKVELEAK	none	0	261-275	TRUE	5.521	0.539	839.438	2	33.22	1676.86	1	File1089 Spectrum3430 scans: 4395	20150309_HM_i02	1	P19013
1	P19013	K2C4_HUMAN	Keratin, type II cytoskeletal 4 (CK-4) (K4)	3359.43	78.65	2643	150	0		0		57285.3	K|DVDAAYLNKVELEAK|V	DVDAAYLNKVELEAK	none	0	261-275	TRUE	8.457	0.539	839.438	2	33.48	1676.86	1	File1089 Spectrum3471 scans: 4444	20150309_HM_i02	1	P19013
1	P19013	K2C4_HUMAN	Keratin, type II cytoskeletal 4 (CK-4) (K4)	3359.43	78.65	2643	150	0		0		57285.3	K|DVDAAYLNKVELEAK|V	DVDAAYLNKVELEAK	none	0	261-275	TRUE	7.29	3.533	839.435	2	33.88	1676.86	1	File1089 Spectrum3526 scans: 4514	20150309_HM_i02	1	P19013
1	P19013	K2C4_HUMAN	Keratin, type II cytoskeletal 4 (CK-4) (K4)	3359.43	78.65	2643	150	0		0		57285.3	K|DVDAAYLNKVELEAK|V	DVDAAYLNKVELEAK	none	0	261-275	TRUE	7.767	-0.689	839.439	2	34	1676.86	1	File1089 Spectrum3540 scans: 4533	20150309_HM_i02	1	P19013
1	P19013	K2C4_HUMAN	Keratin, type II cytoskeletal 4 (CK-4) (K4)	3359.43	78.65	2643	150	0		0		57285.3	K|DVDAAYLNKVELEAK|V	DVDAAYLNKVELEAK	none	0	261-275	TRUE	6.465	1.267	839.437	2	34.15	1676.86	1	File1089 Spectrum3562 scans: 4560	20150309_HM_i02	1	P19013
1	P19013	K2C4_HUMAN	Keratin, type II cytoskeletal 4 (CK-4) (K4)	3359.43	78.65	2643	150	0		0		57285.3	K|DVDAAYLNKVELEAK|V	DVDAAYLNKVELEAK	none	0	261-275	TRUE	6.624	-0.403	839.439	2	34.5	1676.86	1	File1089 Spectrum3614 scans: 4622	20150309_HM_i02	1	P19013
1	P19013	K2C4_HUMAN	Keratin, type II cytoskeletal 4 (CK-4) (K4)	3359.43	78.65	2643	150	0		0		57285.3	K|DVDAAYLNKVELEAK|V	DVDAAYLNKVELEAK	none	0	261-275	TRUE	5.844	-0.218	559.961	3	34.55	1676.86	1	File1089 Spectrum3621 scans: 4631	20150309_HM_i02	1	P19013
1	P19013	K2C4_HUMAN	Keratin, type II cytoskeletal 4 (CK-4) (K4)	3359.43	78.65	2643	150	0		0		57285.3	K|DVDAAYLNKVELEAK|V	DVDAAYLNKVELEAK	none	0	261-275	TRUE	5.278	1.78	839.437	2	35.07	1676.86	1	File1089 Spectrum3698 scans: 4723	20150309_HM_i02	1	P19013
1	P19013	K2C4_HUMAN	Keratin, type II cytoskeletal 4 (CK-4) (K4)	3359.43	78.65	2643	150	0		0		57285.3	K|DVDAAYLNKVELEAK|V	DVDAAYLNKVELEAK	none	0	261-275	TRUE	5.784	0.611	839.438	2	35.42	1676.86	1	File1089 Spectrum3754 scans: 4790	20150309_HM_i02	1	P19013
1	P19013	K2C4_HUMAN	Keratin, type II cytoskeletal 4 (CK-4) (K4)	3359.43	78.65	2643	150	0		0		57285.3	K|DVDAAYLNKVELEAK|V	DVDAAYLNKVELEAK	none	0	261-275	TRUE	5.836	-0.617	839.439	2	36.73	1676.86	1	File1089 Spectrum3949 scans: 5024	20150309_HM_i02	1	P19013
1	P19013	K2C4_HUMAN	Keratin, type II cytoskeletal 4 (CK-4) (K4)	3359.43	78.65	2643	150	0		0		57285.3	K|DVDAAYLNKVELEAK|V	DVDAAYLNKVELEAK	none	0	261-275	TRUE	5.729	0.015	559.961	3	37.22	1676.86	1	File1089 Spectrum4022 scans: 5112	20150309_HM_i02	1	P19013
1	P19013	K2C4_HUMAN	Keratin, type II cytoskeletal 4 (CK-4) (K4)	3359.43	78.65	2643	150	0		0		57285.3	K|DVDAAYLNKVELEAK|V	DVDAAYLNKVELEAK	none	0	261-275	TRUE	5.333	0.337	559.961	3	37.75	1676.86	1	File1089 Spectrum4100 scans: 5206	20150309_HM_i02	1	P19013
1	P19013	K2C4_HUMAN	Keratin, type II cytoskeletal 4 (CK-4) (K4)	3359.43	78.65	2643	150	0		0		57285.3	K|DVDAAYLNKVELEAK|V	DVDAAYLNKVELEAK	none	0	261-275	TRUE	5.316	0.444	559.961	3	40	1676.86	1	File1089 Spectrum4412 scans: 5594	20150309_HM_i02	1	P19013
1	P19013	K2C4_HUMAN	Keratin, type II cytoskeletal 4 (CK-4) (K4)	3359.43	78.65	2643	150	0		0		57285.3	K|DVDAAYLNKVELEAK|V	DVDAAYLNKVELEAK	none	0	261-275	TRUE	5.302	1.321	559.961	3	40.38	1676.86	1	File1089 Spectrum4459 scans: 5656	20150309_HM_i02	1	P19013
1	P19013	K2C4_HUMAN	Keratin, type II cytoskeletal 4 (CK-4) (K4)	3359.43	78.65	2643	150	0		0		57285.3	K|DVDAAYLNKVELEAK|V	DVDAAYLNKVELEAK	none	0	261-275	TRUE	5.432	2.197	559.96	3	40.65	1676.86	1	File1089 Spectrum4496 scans: 5703	20150309_HM_i02	1	P19013
1	P19013	K2C4_HUMAN	Keratin, type II cytoskeletal 4 (CK-4) (K4)	3359.43	78.65	2643	150	0		0		57285.3	K|DVDAAYLNKVELEAK|V	DVDAAYLNKVELEAK	none	0	261-275	TRUE	5.316	2.949	559.96	3	41	1676.86	1	File1089 Spectrum4546 scans: 5763	20150309_HM_i02	1	P19013
1	P19013	K2C4_HUMAN	Keratin, type II cytoskeletal 4 (CK-4) (K4)	3359.43	78.65	2643	150	0		0		57285.3	K|DVDAAYLNKVELEAK|V	DVDAAYLNKVELEAK	none	0	261-275	TRUE	5.395	0.551	559.961	3	41.58	1676.86	1	File1089 Spectrum4628 scans: 5866	20150309_HM_i02	1	P19013
1	P19013	K2C4_HUMAN	Keratin, type II cytoskeletal 4 (CK-4) (K4)	3359.43	78.65	2643	150	0		0		57285.3	K|DVDAAYLNKVELEAK|V	DVDAAYLNKVELEAK	none	0	261-275	TRUE	5.238	0.999	559.961	3	43.95	1676.86	1	File1089 Spectrum4958 scans: 6273	20150309_HM_i02	1	P19013
1	P19013	K2C4_HUMAN	Keratin, type II cytoskeletal 4 (CK-4) (K4)	3359.43	78.65	2643	150	0		0		57285.3	K|DVDAAYLNKVELEAK|V	DVDAAYLNKVELEAK	none	0	261-275	TRUE	5.377	1.535	559.96	3	44.2	1676.86	1	File1089 Spectrum4992 scans: 6315	20150309_HM_i02	1	P19013
1	P19013	K2C4_HUMAN	Keratin, type II cytoskeletal 4 (CK-4) (K4)	3359.43	78.65	2643	150	0		0		57285.3	K|DVDAAYLNKVELEAK|V	DVDAAYLNKVELEAK	none	0	261-275	TRUE	5.639	0.444	559.961	3	48.22	1676.86	1	File1089 Spectrum5524 scans: 6981	20150309_HM_i02	1	P19013
1	P19013	K2C4_HUMAN	Keratin, type II cytoskeletal 4 (CK-4) (K4)	3359.43	78.65	2643	150	0		0		57285.3	K|DVDAAYLNKVELEAK|V	DVDAAYLNKVELEAK	none	0	261-275	TRUE	5.498	-0.755	559.962	3	51.6	1676.86	1	File1089 Spectrum5930 scans: 7505	20150309_HM_i02	1	P19013
1	P19013	K2C4_HUMAN	Keratin, type II cytoskeletal 4 (CK-4) (K4)	3359.43	78.65	2643	150	0		0		57285.3	K|DVDAAYLNKVELEAK|V	DVDAAYLNKVELEAK	none	0	261-275	TRUE	8.477	0.838	839.438	2	32.42	1676.86	1	File1091 Spectrum3450 scans: 4352	20150309_HM_i03	1	P19013
1	P19013	K2C4_HUMAN	Keratin, type II cytoskeletal 4 (CK-4) (K4)	3359.43	78.65	2643	150	0		0		57285.3	K|DVDAAYLNKVELEAK|V	DVDAAYLNKVELEAK	none	0	261-275	TRUE	6.95	3.396	559.959	3	32.63	1676.86	1	File1091 Spectrum3484 scans: 4394	20150309_HM_i03	1	P19013
1	P19013	K2C4_HUMAN	Keratin, type II cytoskeletal 4 (CK-4) (K4)	3359.43	78.65	2643	150	0		0		57285.3	K|DVDAAYLNKVELEAK|V	DVDAAYLNKVELEAK	none	0	261-275	TRUE	8.296	-2.001	839.44	2	32.67	1676.86	1	File1091 Spectrum3487 scans: 4399	20150309_HM_i03	1	P19013
1	P19013	K2C4_HUMAN	Keratin, type II cytoskeletal 4 (CK-4) (K4)	3359.43	78.65	2643	150	0		0		57285.3	K|DVDAAYLNKVELEAK|V	DVDAAYLNKVELEAK	none	0	261-275	TRUE	5.741	1.428	559.961	3	32.9	1676.86	1	File1091 Spectrum3520 scans: 4440	20150309_HM_i03	1	P19013
1	P19013	K2C4_HUMAN	Keratin, type II cytoskeletal 4 (CK-4) (K4)	3359.43	78.65	2643	150	0		0		57285.3	K|DVDAAYLNKVELEAK|V	DVDAAYLNKVELEAK	none	0	261-275	TRUE	7.814	1.195	839.437	2	32.93	1676.86	1	File1091 Spectrum3525 scans: 4446	20150309_HM_i03	1	P19013
1	P19013	K2C4_HUMAN	Keratin, type II cytoskeletal 4 (CK-4) (K4)	3359.43	78.65	2643	150	0		0		57285.3	K|DVDAAYLNKVELEAK|V	DVDAAYLNKVELEAK	none	0	261-275	TRUE	5.515	1.267	839.437	2	33.2	1676.86	1	File1091 Spectrum3565 scans: 4494	20150309_HM_i03	1	P19013
1	P19013	K2C4_HUMAN	Keratin, type II cytoskeletal 4 (CK-4) (K4)	3359.43	78.65	2643	150	0		0		57285.3	K|DVDAAYLNKVELEAK|V	DVDAAYLNKVELEAK	none	0	261-275	TRUE	5.25	1.321	559.961	3	33.45	1676.86	1	File1091 Spectrum3601 scans: 4537	20150309_HM_i03	1	P19013
1	P19013	K2C4_HUMAN	Keratin, type II cytoskeletal 4 (CK-4) (K4)	3359.43	78.65	2643	150	0		0		57285.3	K|DVDAAYLNKVELEAK|V	DVDAAYLNKVELEAK	none	0	261-275	TRUE	7.69	1.351	839.437	2	33.48	1676.86	1	File1091 Spectrum3606 scans: 4543	20150309_HM_i03	1	P19013
1	P19013	K2C4_HUMAN	Keratin, type II cytoskeletal 4 (CK-4) (K4)	3359.43	78.65	2643	150	0		0		57285.3	K|DVDAAYLNKVELEAK|V	DVDAAYLNKVELEAK	none	0	261-275	TRUE	5.771	1.643	559.96	3	33.7	1676.86	1	File1091 Spectrum3640 scans: 4584	20150309_HM_i03	1	P19013
1	P19013	K2C4_HUMAN	Keratin, type II cytoskeletal 4 (CK-4) (K4)	3359.43	78.65	2643	150	0		0		57285.3	K|DVDAAYLNKVELEAK|V	DVDAAYLNKVELEAK	none	0	261-275	TRUE	8.525	2.364	839.436	2	33.75	1676.86	1	File1091 Spectrum3646 scans: 4591	20150309_HM_i03	1	P19013
1	P19013	K2C4_HUMAN	Keratin, type II cytoskeletal 4 (CK-4) (K4)	3359.43	78.65	2643	150	0		0		57285.3	K|DVDAAYLNKVELEAK|V	DVDAAYLNKVELEAK	none	0	261-275	TRUE	6.418	0.981	839.438	2	34.12	1676.86	1	File1091 Spectrum3703 scans: 4660	20150309_HM_i03	1	P19013
1	P19013	K2C4_HUMAN	Keratin, type II cytoskeletal 4 (CK-4) (K4)	3359.43	78.65	2643	150	0		0		57285.3	K|DVDAAYLNKVELEAK|V	DVDAAYLNKVELEAK	none	0	261-275	TRUE	7.159	1.267	839.437	2	34.17	1676.86	1	File1091 Spectrum3710 scans: 4668	20150309_HM_i03	1	P19013
1	P19013	K2C4_HUMAN	Keratin, type II cytoskeletal 4 (CK-4) (K4)	3359.43	78.65	2643	150	0		0		57285.3	K|DVDAAYLNKVELEAK|V	DVDAAYLNKVELEAK	none	0	261-275	TRUE	5.701	1.106	559.961	3	34.25	1676.86	1	File1091 Spectrum3723 scans: 4684	20150309_HM_i03	1	P19013
1	P19013	K2C4_HUMAN	Keratin, type II cytoskeletal 4 (CK-4) (K4)	3359.43	78.65	2643	150	0		0		57285.3	K|DVDAAYLNKVELEAK|V	DVDAAYLNKVELEAK	none	0	261-275	TRUE	5.698	0.122	559.961	3	37.2	1676.86	1	File1091 Spectrum4171 scans: 5221	20150309_HM_i03	1	P19013
1	P19013	K2C4_HUMAN	Keratin, type II cytoskeletal 4 (CK-4) (K4)	3359.43	78.65	2643	150	0		0		57285.3	K|DVDAAYLNKVELEAK|V	DVDAAYLNKVELEAK	none	0	261-275	TRUE	5.368	1.428	559.961	3	38.1	1676.86	1	File1091 Spectrum4303 scans: 5382	20150309_HM_i03	1	P19013
1	P19013	K2C4_HUMAN	Keratin, type II cytoskeletal 4 (CK-4) (K4)	3359.43	78.65	2643	150	0		0		57285.3	K|DVDAAYLNKVELEAK|V	DVDAAYLNKVELEAK	none	0	261-275	TRUE	5.441	3.825	559.959	3	40.6	1676.86	1	File1091 Spectrum4664 scans: 5825	20150309_HM_i03	1	P19013
1	P19013	K2C4_HUMAN	Keratin, type II cytoskeletal 4 (CK-4) (K4)	3359.43	78.65	2643	150	0		0		57285.3	K|DVDAAYLNKVELEAK|V	DVDAAYLNKVELEAK	none	0	261-275	TRUE	5.376	0.873	559.961	3	50.37	1676.86	1	File1091 Spectrum5986 scans: 7468	20150309_HM_i03	1	P19013
1	P19013	K2C4_HUMAN	Keratin, type II cytoskeletal 4 (CK-4) (K4)	3359.43	78.65	2643	150	0		0		57285.3	K|DVDAAYLNKVELEAK|V	DVDAAYLNKVELEAK	none	0	261-275	TRUE	6.158	2.627	559.96	3	51.38	1676.86	1	File1091 Spectrum6110 scans: 7628	20150309_HM_i03	1	P19013
1	P19013	K2C4_HUMAN	Keratin, type II cytoskeletal 4 (CK-4) (K4)	3359.43	78.65	2643	150	0		0		57285.3	K|DVDAAYLNKVELEAK|V	DVDAAYLNKVELEAK	none	0	261-275	TRUE	5.278	0.229	559.961	3	52.42	1676.86	1	File1091 Spectrum6244 scans: 7791	20150309_HM_i03	1	P19013
1	P19013	K2C4_HUMAN	Keratin, type II cytoskeletal 4 (CK-4) (K4)	3359.43	78.65	2643	150	0		0		57285.3	K|DVDAAYLNKVELEAK|V	DVDAAYLNKVELEAK	none	0	261-275	TRUE	5.644	1.106	559.961	3	54.38	1676.86	1	File1091 Spectrum6471 scans: 8080	20150309_HM_i03	1	P19013
1	P19013	K2C4_HUMAN	Keratin, type II cytoskeletal 4 (CK-4) (K4)	3359.43	78.65	2643	150	0		0		57285.3	K|DVDAAYLNKVELEAK|V	DVDAAYLNKVELEAK	none	0	261-275	TRUE	5.807	0.122	559.961	3	55.93	1676.86	1	File1091 Spectrum6648 scans: 8310	20150309_HM_i03	1	P19013
1	P19013	K2C4_HUMAN	Keratin, type II cytoskeletal 4 (CK-4) (K4)	3359.43	78.65	2643	150	0		0		57285.3	K|DVDAAYLNKVELEAK|V	DVDAAYLNKVELEAK	none	0	261-275	TRUE	5.611	2.519	559.96	3	31.53	1676.86	1	File1094 Spectrum3529 scans: 4456	20150309_HM_i04	1	P19013
1	P19013	K2C4_HUMAN	Keratin, type II cytoskeletal 4 (CK-4) (K4)	3359.43	78.65	2643	150	0		0		57285.3	K|DVDAAYLNKVELEAK|V	DVDAAYLNKVELEAK	none	0	261-275	TRUE	8.744	1.995	839.437	2	31.53	1676.86	1	File1094 Spectrum3530 scans: 4457	20150309_HM_i04	1	P19013
1	P19013	K2C4_HUMAN	Keratin, type II cytoskeletal 4 (CK-4) (K4)	3359.43	78.65	2643	150	0		0		57285.3	K|DVDAAYLNKVELEAK|V	DVDAAYLNKVELEAK	none	0	261-275	TRUE	6.141	1.213	559.961	3	31.8	1676.86	1	File1094 Spectrum3572 scans: 4508	20150309_HM_i04	1	P19013
1	P19013	K2C4_HUMAN	Keratin, type II cytoskeletal 4 (CK-4) (K4)	3359.43	78.65	2643	150	0		0		57285.3	K|DVDAAYLNKVELEAK|V	DVDAAYLNKVELEAK	none	0	261-275	TRUE	8.389	1.637	839.437	2	31.8	1676.86	1	File1094 Spectrum3573 scans: 4509	20150309_HM_i04	1	P19013
1	P19013	K2C4_HUMAN	Keratin, type II cytoskeletal 4 (CK-4) (K4)	3359.43	78.65	2643	150	0		0		57285.3	K|DVDAAYLNKVELEAK|V	DVDAAYLNKVELEAK	none	0	261-275	TRUE	6.57	1.565	839.437	2	32.07	1676.86	1	File1094 Spectrum3614 scans: 4560	20150309_HM_i04	1	P19013
1	P19013	K2C4_HUMAN	Keratin, type II cytoskeletal 4 (CK-4) (K4)	3359.43	78.65	2643	150	0		0		57285.3	K|DVDAAYLNKVELEAK|V	DVDAAYLNKVELEAK	none	0	261-275	TRUE	5.535	2.197	559.96	3	32.32	1676.86	1	File1094 Spectrum3654 scans: 4609	20150309_HM_i04	1	P19013
1	P19013	K2C4_HUMAN	Keratin, type II cytoskeletal 4 (CK-4) (K4)	3359.43	78.65	2643	150	0		0		57285.3	K|DVDAAYLNKVELEAK|V	DVDAAYLNKVELEAK	none	0	261-275	TRUE	8.512	2.364	839.436	2	32.32	1676.86	1	File1094 Spectrum3655 scans: 4610	20150309_HM_i04	1	P19013
1	P19013	K2C4_HUMAN	Keratin, type II cytoskeletal 4 (CK-4) (K4)	3359.43	78.65	2643	150	0		0		57285.3	K|DVDAAYLNKVELEAK|V	DVDAAYLNKVELEAK	none	0	261-275	TRUE	5.975	-5.12	559.964	3	32.58	1676.86	1	File1094 Spectrum3694 scans: 4660	20150309_HM_i04	1	P19013
1	P19013	K2C4_HUMAN	Keratin, type II cytoskeletal 4 (CK-4) (K4)	3359.43	78.65	2643	150	0		0		57285.3	K|DVDAAYLNKVELEAK|V	DVDAAYLNKVELEAK	none	0	261-275	TRUE	8.303	-2.299	839.44	2	32.6	1676.86	1	File1094 Spectrum3695 scans: 4661	20150309_HM_i04	1	P19013
1	P19013	K2C4_HUMAN	Keratin, type II cytoskeletal 4 (CK-4) (K4)	3359.43	78.65	2643	150	0		0		57285.3	K|DVDAAYLNKVELEAK|V	DVDAAYLNKVELEAK	none	0	261-275	TRUE	6.095	2.949	559.96	3	32.87	1676.86	1	File1094 Spectrum3734 scans: 4711	20150309_HM_i04	1	P19013
1	P19013	K2C4_HUMAN	Keratin, type II cytoskeletal 4 (CK-4) (K4)	3359.43	78.65	2643	150	0		0		57285.3	K|DVDAAYLNKVELEAK|V	DVDAAYLNKVELEAK	none	0	261-275	TRUE	8.838	3.307	839.436	2	32.87	1676.86	1	File1094 Spectrum3735 scans: 4712	20150309_HM_i04	1	P19013
1	P19013	K2C4_HUMAN	Keratin, type II cytoskeletal 4 (CK-4) (K4)	3359.43	78.65	2643	150	0		0		57285.3	K|DVDAAYLNKVELEAK|V	DVDAAYLNKVELEAK	none	0	261-275	TRUE	5.865	3.396	559.959	3	33.12	1676.86	1	File1094 Spectrum3777 scans: 4763	20150309_HM_i04	1	P19013
1	P19013	K2C4_HUMAN	Keratin, type II cytoskeletal 4 (CK-4) (K4)	3359.43	78.65	2643	150	0		0		57285.3	K|DVDAAYLNKVELEAK|V	DVDAAYLNKVELEAK	none	0	261-275	TRUE	8.949	3.163	839.436	2	33.13	1676.86	1	File1094 Spectrum3778 scans: 4764	20150309_HM_i04	1	P19013
1	P19013	K2C4_HUMAN	Keratin, type II cytoskeletal 4 (CK-4) (K4)	3359.43	78.65	2643	150	0		0		57285.3	K|DVDAAYLNKVELEAK|V	DVDAAYLNKVELEAK	none	0	261-275	TRUE	6.437	4.273	559.959	3	33.4	1676.86	1	File1094 Spectrum3822 scans: 4818	20150309_HM_i04	1	P19013
1	P19013	K2C4_HUMAN	Keratin, type II cytoskeletal 4 (CK-4) (K4)	3359.43	78.65	2643	150	0		0		57285.3	K|DVDAAYLNKVELEAK|V	DVDAAYLNKVELEAK	none	0	261-275	TRUE	6.961	3.819	839.435	2	33.42	1676.86	1	File1094 Spectrum3823 scans: 4819	20150309_HM_i04	1	P19013
1	P19013	K2C4_HUMAN	Keratin, type II cytoskeletal 4 (CK-4) (K4)	3359.43	78.65	2643	150	0		0		57285.3	K|DVDAAYLNKVELEAK|V	DVDAAYLNKVELEAK	none	0	261-275	TRUE	6.631	2.305	559.96	3	33.67	1676.86	1	File1094 Spectrum3864 scans: 4869	20150309_HM_i04	1	P19013
1	P19013	K2C4_HUMAN	Keratin, type II cytoskeletal 4 (CK-4) (K4)	3359.43	78.65	2643	150	0		0		57285.3	K|DVDAAYLNKVELEAK|V	DVDAAYLNKVELEAK	none	0	261-275	TRUE	8.692	1.923	839.437	2	33.67	1676.86	1	File1094 Spectrum3865 scans: 4870	20150309_HM_i04	1	P19013
1	P19013	K2C4_HUMAN	Keratin, type II cytoskeletal 4 (CK-4) (K4)	3359.43	78.65	2643	150	0		0		57285.3	K|DVDAAYLNKVELEAK|V	DVDAAYLNKVELEAK	none	0	261-275	TRUE	7.082	1.857	559.96	3	33.95	1676.86	1	File1094 Spectrum3909 scans: 4923	20150309_HM_i04	1	P19013
1	P19013	K2C4_HUMAN	Keratin, type II cytoskeletal 4 (CK-4) (K4)	3359.43	78.65	2643	150	0		0		57285.3	K|DVDAAYLNKVELEAK|V	DVDAAYLNKVELEAK	none	0	261-275	TRUE	8.521	1.494	839.437	2	33.95	1676.86	1	File1094 Spectrum3910 scans: 4924	20150309_HM_i04	1	P19013
1	P19013	K2C4_HUMAN	Keratin, type II cytoskeletal 4 (CK-4) (K4)	3359.43	78.65	2643	150	0		0		57285.3	K|DVDAAYLNKVELEAK|V	DVDAAYLNKVELEAK	none	0	261-275	TRUE	5.379	2.305	559.96	3	34.22	1676.86	1	File1094 Spectrum3953 scans: 4976	20150309_HM_i04	1	P19013
1	P19013	K2C4_HUMAN	Keratin, type II cytoskeletal 4 (CK-4) (K4)	3359.43	78.65	2643	150	0		0		57285.3	K|DVDAAYLNKVELEAK|V	DVDAAYLNKVELEAK	none	0	261-275	TRUE	7.792	2.722	839.436	2	34.23	1676.86	1	File1094 Spectrum3956 scans: 4979	20150309_HM_i04	1	P19013
1	P19013	K2C4_HUMAN	Keratin, type II cytoskeletal 4 (CK-4) (K4)	3359.43	78.65	2643	150	0		0		57285.3	K|DVDAAYLNKVELEAK|V	DVDAAYLNKVELEAK	none	0	261-275	TRUE	6.649	2.519	559.96	3	34.52	1676.86	1	File1094 Spectrum4000 scans: 5032	20150309_HM_i04	1	P19013
1	P19013	K2C4_HUMAN	Keratin, type II cytoskeletal 4 (CK-4) (K4)	3359.43	78.65	2643	150	0		0		57285.3	K|DVDAAYLNKVELEAK|V	DVDAAYLNKVELEAK	none	0	261-275	TRUE	8.393	2.949	839.436	2	34.53	1676.86	1	File1094 Spectrum4004 scans: 5037	20150309_HM_i04	1	P19013
1	P19013	K2C4_HUMAN	Keratin, type II cytoskeletal 4 (CK-4) (K4)	3359.43	78.65	2643	150	0		0		57285.3	K|DVDAAYLNKVELEAK|V	DVDAAYLNKVELEAK	none	0	261-275	TRUE	7.753	3.611	559.959	3	34.78	1676.86	1	File1094 Spectrum4043 scans: 5084	20150309_HM_i04	1	P19013
1	P19013	K2C4_HUMAN	Keratin, type II cytoskeletal 4 (CK-4) (K4)	3359.43	78.65	2643	150	0		0		57285.3	K|DVDAAYLNKVELEAK|V	DVDAAYLNKVELEAK	none	0	261-275	TRUE	7.861	3.235	839.436	2	34.82	1676.86	1	File1094 Spectrum4047 scans: 5089	20150309_HM_i04	1	P19013
1	P19013	K2C4_HUMAN	Keratin, type II cytoskeletal 4 (CK-4) (K4)	3359.43	78.65	2643	150	0		0		57285.3	K|DVDAAYLNKVELEAK|V	DVDAAYLNKVELEAK	none	0	261-275	TRUE	5.944	1.106	559.961	3	35.05	1676.86	1	File1094 Spectrum4086 scans: 5136	20150309_HM_i04	1	P19013
1	P19013	K2C4_HUMAN	Keratin, type II cytoskeletal 4 (CK-4) (K4)	3359.43	78.65	2643	150	0		0		57285.3	K|DVDAAYLNKVELEAK|V	DVDAAYLNKVELEAK	none	0	261-275	TRUE	8.235	1.995	839.437	2	35.08	1676.86	1	File1094 Spectrum4092 scans: 5143	20150309_HM_i04	1	P19013
1	P19013	K2C4_HUMAN	Keratin, type II cytoskeletal 4 (CK-4) (K4)	3359.43	78.65	2643	150	0		0		57285.3	K|DVDAAYLNKVELEAK|V	DVDAAYLNKVELEAK	none	0	261-275	TRUE	5.844	2.09	559.96	3	35.33	1676.86	1	File1094 Spectrum4130 scans: 5189	20150309_HM_i04	1	P19013
1	P19013	K2C4_HUMAN	Keratin, type II cytoskeletal 4 (CK-4) (K4)	3359.43	78.65	2643	150	0		0		57285.3	K|DVDAAYLNKVELEAK|V	DVDAAYLNKVELEAK	none	0	261-275	TRUE	8.02	1.923	839.437	2	35.37	1676.86	1	File1094 Spectrum4137 scans: 5197	20150309_HM_i04	1	P19013
1	P19013	K2C4_HUMAN	Keratin, type II cytoskeletal 4 (CK-4) (K4)	3359.43	78.65	2643	150	0		0		57285.3	K|DVDAAYLNKVELEAK|V	DVDAAYLNKVELEAK	none	0	261-275	TRUE	7.795	3.378	839.435	2	35.65	1676.86	1	File1094 Spectrum4182 scans: 5251	20150309_HM_i04	1	P19013
1	P19013	K2C4_HUMAN	Keratin, type II cytoskeletal 4 (CK-4) (K4)	3359.43	78.65	2643	150	0		0		57285.3	K|DVDAAYLNKVELEAK|V	DVDAAYLNKVELEAK	none	0	261-275	TRUE	6.776	3.074	559.96	3	35.87	1676.86	1	File1094 Spectrum4217 scans: 5294	20150309_HM_i04	1	P19013
1	P19013	K2C4_HUMAN	Keratin, type II cytoskeletal 4 (CK-4) (K4)	3359.43	78.65	2643	150	0		0		57285.3	K|DVDAAYLNKVELEAK|V	DVDAAYLNKVELEAK	none	0	261-275	TRUE	8.194	1.851	839.437	2	35.92	1676.86	1	File1094 Spectrum4225 scans: 5303	20150309_HM_i04	1	P19013
1	P19013	K2C4_HUMAN	Keratin, type II cytoskeletal 4 (CK-4) (K4)	3359.43	78.65	2643	150	0		0		57285.3	K|DVDAAYLNKVELEAK|V	DVDAAYLNKVELEAK	none	0	261-275	TRUE	6.489	3.181	559.96	3	36.15	1676.86	1	File1094 Spectrum4261 scans: 5347	20150309_HM_i04	1	P19013
1	P19013	K2C4_HUMAN	Keratin, type II cytoskeletal 4 (CK-4) (K4)	3359.43	78.65	2643	150	0		0		57285.3	K|DVDAAYLNKVELEAK|V	DVDAAYLNKVELEAK	none	0	261-275	TRUE	6.535	3.02	839.436	2	36.27	1676.86	1	File1094 Spectrum4280 scans: 5369	20150309_HM_i04	1	P19013
1	P19013	K2C4_HUMAN	Keratin, type II cytoskeletal 4 (CK-4) (K4)	3359.43	78.65	2643	150	0		0		57285.3	K|DVDAAYLNKVELEAK|V	DVDAAYLNKVELEAK	none	0	261-275	TRUE	5.963	3.396	559.959	3	36.43	1676.86	1	File1094 Spectrum4307 scans: 5402	20150309_HM_i04	1	P19013
1	P19013	K2C4_HUMAN	Keratin, type II cytoskeletal 4 (CK-4) (K4)	3359.43	78.65	2643	150	0		0		57285.3	K|DVDAAYLNKVELEAK|V	DVDAAYLNKVELEAK	none	0	261-275	TRUE	7.933	3.307	839.436	2	36.5	1676.86	1	File1094 Spectrum4318 scans: 5416	20150309_HM_i04	1	P19013
1	P19013	K2C4_HUMAN	Keratin, type II cytoskeletal 4 (CK-4) (K4)	3359.43	78.65	2643	150	0		0		57285.3	K|DVDAAYLNKVELEAK|V	DVDAAYLNKVELEAK	none	0	261-275	TRUE	6.738	3.289	559.959	3	36.68	1676.86	1	File1094 Spectrum4345 scans: 5450	20150309_HM_i04	1	P19013
1	P19013	K2C4_HUMAN	Keratin, type II cytoskeletal 4 (CK-4) (K4)	3359.43	78.65	2643	150	0		0		57285.3	K|DVDAAYLNKVELEAK|V	DVDAAYLNKVELEAK	none	0	261-275	TRUE	9.266	2.877	839.436	2	36.82	1676.86	1	File1094 Spectrum4366 scans: 5475	20150309_HM_i04	1	P19013
1	P19013	K2C4_HUMAN	Keratin, type II cytoskeletal 4 (CK-4) (K4)	3359.43	78.65	2643	150	0		0		57285.3	K|DVDAAYLNKVELEAK|V	DVDAAYLNKVELEAK	none	0	261-275	TRUE	7.916	1.708	839.437	2	37.1	1676.86	1	File1094 Spectrum4412 scans: 5530	20150309_HM_i04	1	P19013
1	P19013	K2C4_HUMAN	Keratin, type II cytoskeletal 4 (CK-4) (K4)	3359.43	78.65	2643	150	0		0		57285.3	K|DVDAAYLNKVELEAK|V	DVDAAYLNKVELEAK	none	0	261-275	TRUE	6.482	1.213	559.961	3	37.23	1676.86	1	File1094 Spectrum4435 scans: 5558	20150309_HM_i04	1	P19013
1	P19013	K2C4_HUMAN	Keratin, type II cytoskeletal 4 (CK-4) (K4)	3359.43	78.65	2643	150	0		0		57285.3	K|DVDAAYLNKVELEAK|V	DVDAAYLNKVELEAK	none	0	261-275	TRUE	7.134	1.195	839.437	2	37.4	1676.86	1	File1094 Spectrum4461 scans: 5589	20150309_HM_i04	1	P19013
1	P19013	K2C4_HUMAN	Keratin, type II cytoskeletal 4 (CK-4) (K4)	3359.43	78.65	2643	150	0		0		57285.3	K|DVDAAYLNKVELEAK|V	DVDAAYLNKVELEAK	none	0	261-275	TRUE	5.353	2.09	559.96	3	37.52	1676.86	1	File1094 Spectrum4480 scans: 5612	20150309_HM_i04	1	P19013
1	P19013	K2C4_HUMAN	Keratin, type II cytoskeletal 4 (CK-4) (K4)	3359.43	78.65	2643	150	0		0		57285.3	K|DVDAAYLNKVELEAK|V	DVDAAYLNKVELEAK	none	0	261-275	TRUE	8.589	2.293	839.436	2	37.65	1676.86	1	File1094 Spectrum4502 scans: 5639	20150309_HM_i04	1	P19013
1	P19013	K2C4_HUMAN	Keratin, type II cytoskeletal 4 (CK-4) (K4)	3359.43	78.65	2643	150	0		0		57285.3	K|DVDAAYLNKVELEAK|V	DVDAAYLNKVELEAK	none	0	261-275	TRUE	6.991	1.857	559.96	3	37.78	1676.86	1	File1094 Spectrum4520 scans: 5663	20150309_HM_i04	1	P19013
1	P19013	K2C4_HUMAN	Keratin, type II cytoskeletal 4 (CK-4) (K4)	3359.43	78.65	2643	150	0		0		57285.3	K|DVDAAYLNKVELEAK|V	DVDAAYLNKVELEAK	none	0	261-275	TRUE	8.175	3.235	839.436	2	38.02	1676.86	1	File1094 Spectrum4553 scans: 5705	20150309_HM_i04	1	P19013
1	P19013	K2C4_HUMAN	Keratin, type II cytoskeletal 4 (CK-4) (K4)	3359.43	78.65	2643	150	0		0		57285.3	K|DVDAAYLNKVELEAK|V	DVDAAYLNKVELEAK	none	0	261-275	TRUE	5.895	3.396	559.959	3	38.07	1676.86	1	File1094 Spectrum4560 scans: 5714	20150309_HM_i04	1	P19013
1	P19013	K2C4_HUMAN	Keratin, type II cytoskeletal 4 (CK-4) (K4)	3359.43	78.65	2643	150	0		0		57285.3	K|DVDAAYLNKVELEAK|V	DVDAAYLNKVELEAK	none	0	261-275	TRUE	8.566	3.02	839.436	2	38.28	1676.86	1	File1094 Spectrum4596 scans: 5758	20150309_HM_i04	1	P19013
1	P19013	K2C4_HUMAN	Keratin, type II cytoskeletal 4 (CK-4) (K4)	3359.43	78.65	2643	150	0		0		57285.3	K|DVDAAYLNKVELEAK|V	DVDAAYLNKVELEAK	none	0	261-275	TRUE	6.722	-4.243	559.964	3	38.32	1676.86	1	File1094 Spectrum4600 scans: 5764	20150309_HM_i04	1	P19013
1	P19013	K2C4_HUMAN	Keratin, type II cytoskeletal 4 (CK-4) (K4)	3359.43	78.65	2643	150	0		0		57285.3	K|DVDAAYLNKVELEAK|V	DVDAAYLNKVELEAK	none	0	261-275	TRUE	7.96	4.332	839.435	2	38.57	1676.86	1	File1094 Spectrum4638 scans: 5810	20150309_HM_i04	1	P19013
1	P19013	K2C4_HUMAN	Keratin, type II cytoskeletal 4 (CK-4) (K4)	3359.43	78.65	2643	150	0		0		57285.3	K|DVDAAYLNKVELEAK|V	DVDAAYLNKVELEAK	none	0	261-275	TRUE	7.809	3.933	559.959	3	38.58	1676.86	1	File1094 Spectrum4641 scans: 5814	20150309_HM_i04	1	P19013
1	P19013	K2C4_HUMAN	Keratin, type II cytoskeletal 4 (CK-4) (K4)	3359.43	78.65	2643	150	0		0		57285.3	K|DVDAAYLNKVELEAK|V	DVDAAYLNKVELEAK	none	0	261-275	TRUE	8.386	3.378	839.435	2	38.83	1676.86	1	File1094 Spectrum4682 scans: 5863	20150309_HM_i04	1	P19013
1	P19013	K2C4_HUMAN	Keratin, type II cytoskeletal 4 (CK-4) (K4)	3359.43	78.65	2643	150	0		0		57285.3	K|DVDAAYLNKVELEAK|V	DVDAAYLNKVELEAK	none	0	261-275	TRUE	8.168	3.181	559.96	3	38.87	1676.86	1	File1094 Spectrum4687 scans: 5869	20150309_HM_i04	1	P19013
1	P19013	K2C4_HUMAN	Keratin, type II cytoskeletal 4 (CK-4) (K4)	3359.43	78.65	2643	150	0		0		57285.3	K|DVDAAYLNKVELEAK|V	DVDAAYLNKVELEAK	none	0	261-275	TRUE	8.546	1.851	839.437	2	39.12	1676.86	1	File1094 Spectrum4727 scans: 5917	20150309_HM_i04	1	P19013
1	P19013	K2C4_HUMAN	Keratin, type II cytoskeletal 4 (CK-4) (K4)	3359.43	78.65	2643	150	0		0		57285.3	K|DVDAAYLNKVELEAK|V	DVDAAYLNKVELEAK	none	0	261-275	TRUE	6.603	1.965	559.96	3	39.15	1676.86	1	File1094 Spectrum4733 scans: 5924	20150309_HM_i04	1	P19013
1	P19013	K2C4_HUMAN	Keratin, type II cytoskeletal 4 (CK-4) (K4)	3359.43	78.65	2643	150	0		0		57285.3	K|DVDAAYLNKVELEAK|V	DVDAAYLNKVELEAK	none	0	261-275	TRUE	9.801	2.078	839.437	2	39.37	1676.86	1	File1094 Spectrum4767 scans: 5966	20150309_HM_i04	1	P19013
1	P19013	K2C4_HUMAN	Keratin, type II cytoskeletal 4 (CK-4) (K4)	3359.43	78.65	2643	150	0		0		57285.3	K|DVDAAYLNKVELEAK|V	DVDAAYLNKVELEAK	none	0	261-275	TRUE	6.047	1.75	559.96	3	39.4	1676.86	1	File1094 Spectrum4771 scans: 5971	20150309_HM_i04	1	P19013
1	P19013	K2C4_HUMAN	Keratin, type II cytoskeletal 4 (CK-4) (K4)	3359.43	78.65	2643	150	0		0		57285.3	K|DVDAAYLNKVELEAK|V	DVDAAYLNKVELEAK	none	0	261-275	TRUE	9.088	2.364	839.436	2	39.68	1676.86	1	File1094 Spectrum4817 scans: 6027	20150309_HM_i04	1	P19013
1	P19013	K2C4_HUMAN	Keratin, type II cytoskeletal 4 (CK-4) (K4)	3359.43	78.65	2643	150	0		0		57285.3	K|DVDAAYLNKVELEAK|V	DVDAAYLNKVELEAK	none	0	261-275	TRUE	5.673	2.197	559.96	3	39.93	1676.86	1	File1094 Spectrum4856 scans: 6074	20150309_HM_i04	1	P19013
1	P19013	K2C4_HUMAN	Keratin, type II cytoskeletal 4 (CK-4) (K4)	3359.43	78.65	2643	150	0		0		57285.3	K|DVDAAYLNKVELEAK|V	DVDAAYLNKVELEAK	none	0	261-275	TRUE	7.888	2.078	839.437	2	39.97	1676.86	1	File1094 Spectrum4860 scans: 6079	20150309_HM_i04	1	P19013
1	P19013	K2C4_HUMAN	Keratin, type II cytoskeletal 4 (CK-4) (K4)	3359.43	78.65	2643	150	0		0		57285.3	K|DVDAAYLNKVELEAK|V	DVDAAYLNKVELEAK	none	0	261-275	TRUE	5.542	2.197	559.96	3	40.2	1676.86	1	File1094 Spectrum4898 scans: 6125	20150309_HM_i04	1	P19013
1	P19013	K2C4_HUMAN	Keratin, type II cytoskeletal 4 (CK-4) (K4)	3359.43	78.65	2643	150	0		0		57285.3	K|DVDAAYLNKVELEAK|V	DVDAAYLNKVELEAK	none	0	261-275	TRUE	8.41	1.195	839.437	2	40.27	1676.86	1	File1094 Spectrum4909 scans: 6138	20150309_HM_i04	1	P19013
1	P19013	K2C4_HUMAN	Keratin, type II cytoskeletal 4 (CK-4) (K4)	3359.43	78.65	2643	150	0		0		57285.3	K|DVDAAYLNKVELEAK|V	DVDAAYLNKVELEAK	none	0	261-275	TRUE	6.591	1.213	559.961	3	40.48	1676.86	1	File1094 Spectrum4945 scans: 6182	20150309_HM_i04	1	P19013
1	P19013	K2C4_HUMAN	Keratin, type II cytoskeletal 4 (CK-4) (K4)	3359.43	78.65	2643	150	0		0		57285.3	K|DVDAAYLNKVELEAK|V	DVDAAYLNKVELEAK	none	0	261-275	TRUE	5.311	1.535	559.96	3	40.73	1676.86	1	File1094 Spectrum4980 scans: 6227	20150309_HM_i04	1	P19013
1	P19013	K2C4_HUMAN	Keratin, type II cytoskeletal 4 (CK-4) (K4)	3359.43	78.65	2643	150	0		0		57285.3	K|DVDAAYLNKVELEAK|V	DVDAAYLNKVELEAK	none	0	261-275	TRUE	6.271	1.965	559.96	3	41.02	1676.86	1	File1094 Spectrum5024 scans: 6281	20150309_HM_i04	1	P19013
1	P19013	K2C4_HUMAN	Keratin, type II cytoskeletal 4 (CK-4) (K4)	3359.43	78.65	2643	150	0		0		57285.3	K|DVDAAYLNKVELEAK|V	DVDAAYLNKVELEAK	none	0	261-275	TRUE	7.04	0.337	559.961	3	41.37	1676.86	1	File1094 Spectrum5081 scans: 6349	20150309_HM_i04	1	P19013
1	P19013	K2C4_HUMAN	Keratin, type II cytoskeletal 4 (CK-4) (K4)	3359.43	78.65	2643	150	0		0		57285.3	K|DVDAAYLNKVELEAK|V	DVDAAYLNKVELEAK	none	0	261-275	TRUE	6.706	0.11	839.438	2	41.48	1676.86	1	File1094 Spectrum5100 scans: 6372	20150309_HM_i04	1	P19013
1	P19013	K2C4_HUMAN	Keratin, type II cytoskeletal 4 (CK-4) (K4)	3359.43	78.65	2643	150	0		0		57285.3	K|DVDAAYLNKVELEAK|V	DVDAAYLNKVELEAK	none	0	261-275	TRUE	5.247	1.106	559.961	3	41.65	1676.86	1	File1094 Spectrum5126 scans: 6404	20150309_HM_i04	1	P19013
1	P19013	K2C4_HUMAN	Keratin, type II cytoskeletal 4 (CK-4) (K4)	3359.43	78.65	2643	150	0		0		57285.3	K|DVDAAYLNKVELEAK|V	DVDAAYLNKVELEAK	none	0	261-275	TRUE	6.884	0.838	839.438	2	41.8	1676.86	1	File1094 Spectrum5147 scans: 6431	20150309_HM_i04	1	P19013
1	P19013	K2C4_HUMAN	Keratin, type II cytoskeletal 4 (CK-4) (K4)	3359.43	78.65	2643	150	0		0		57285.3	K|DVDAAYLNKVELEAK|V	DVDAAYLNKVELEAK	none	0	261-275	TRUE	6.267	1.494	839.437	2	42.1	1676.86	1	File1094 Spectrum5192 scans: 6487	20150309_HM_i04	1	P19013
1	P19013	K2C4_HUMAN	Keratin, type II cytoskeletal 4 (CK-4) (K4)	3359.43	78.65	2643	150	0		0		57285.3	K|DVDAAYLNKVELEAK|V	DVDAAYLNKVELEAK	none	0	261-275	TRUE	6.719	3.396	559.959	3	42.47	1676.86	1	File1094 Spectrum5250 scans: 6558	20150309_HM_i04	1	P19013
1	P19013	K2C4_HUMAN	Keratin, type II cytoskeletal 4 (CK-4) (K4)	3359.43	78.65	2643	150	0		0		57285.3	K|DVDAAYLNKVELEAK|V	DVDAAYLNKVELEAK	none	0	261-275	TRUE	6.219	3.181	559.96	3	42.75	1676.86	1	File1094 Spectrum5294 scans: 6611	20150309_HM_i04	1	P19013
1	P19013	K2C4_HUMAN	Keratin, type II cytoskeletal 4 (CK-4) (K4)	3359.43	78.65	2643	150	0		0		57285.3	K|DVDAAYLNKVELEAK|V	DVDAAYLNKVELEAK	none	0	261-275	TRUE	6.98	2.579	839.436	2	42.77	1676.86	1	File1094 Spectrum5297 scans: 6614	20150309_HM_i04	1	P19013
1	P19013	K2C4_HUMAN	Keratin, type II cytoskeletal 4 (CK-4) (K4)	3359.43	78.65	2643	150	0		0		57285.3	K|DVDAAYLNKVELEAK|V	DVDAAYLNKVELEAK	none	0	261-275	TRUE	6.388	2.412	559.96	3	43.02	1676.86	1	File1094 Spectrum5336 scans: 6663	20150309_HM_i04	1	P19013
1	P19013	K2C4_HUMAN	Keratin, type II cytoskeletal 4 (CK-4) (K4)	3359.43	78.65	2643	150	0		0		57285.3	K|DVDAAYLNKVELEAK|V	DVDAAYLNKVELEAK	none	0	261-275	TRUE	5.497	2.519	559.96	3	43.3	1676.86	1	File1094 Spectrum5377 scans: 6714	20150309_HM_i04	1	P19013
1	P19013	K2C4_HUMAN	Keratin, type II cytoskeletal 4 (CK-4) (K4)	3359.43	78.65	2643	150	0		0		57285.3	K|DVDAAYLNKVELEAK|V	DVDAAYLNKVELEAK	none	0	261-275	TRUE	6.465	1.494	839.437	2	43.3	1676.86	1	File1094 Spectrum5379 scans: 6716	20150309_HM_i04	1	P19013
1	P19013	K2C4_HUMAN	Keratin, type II cytoskeletal 4 (CK-4) (K4)	3359.43	78.65	2643	150	0		0		57285.3	K|DVDAAYLNKVELEAK|V	DVDAAYLNKVELEAK	none	0	261-275	TRUE	5.657	2.841	559.96	3	43.57	1676.86	1	File1094 Spectrum5422 scans: 6768	20150309_HM_i04	1	P19013
1	P19013	K2C4_HUMAN	Keratin, type II cytoskeletal 4 (CK-4) (K4)	3359.43	78.65	2643	150	0		0		57285.3	K|DVDAAYLNKVELEAK|V	DVDAAYLNKVELEAK	none	0	261-275	TRUE	6.749	2.078	839.437	2	43.58	1676.86	1	File1094 Spectrum5423 scans: 6769	20150309_HM_i04	1	P19013
1	P19013	K2C4_HUMAN	Keratin, type II cytoskeletal 4 (CK-4) (K4)	3359.43	78.65	2643	150	0		0		57285.3	K|DVDAAYLNKVELEAK|V	DVDAAYLNKVELEAK	none	0	261-275	TRUE	6.723	2.841	559.96	3	43.83	1676.86	1	File1094 Spectrum5463 scans: 6818	20150309_HM_i04	1	P19013
1	P19013	K2C4_HUMAN	Keratin, type II cytoskeletal 4 (CK-4) (K4)	3359.43	78.65	2643	150	0		0		57285.3	K|DVDAAYLNKVELEAK|V	DVDAAYLNKVELEAK	none	0	261-275	TRUE	7.429	3.307	839.436	2	43.85	1676.86	1	File1094 Spectrum5466 scans: 6821	20150309_HM_i04	1	P19013
1	P19013	K2C4_HUMAN	Keratin, type II cytoskeletal 4 (CK-4) (K4)	3359.43	78.65	2643	150	0		0		57285.3	K|DVDAAYLNKVELEAK|V	DVDAAYLNKVELEAK	none	0	261-275	TRUE	5.475	2.734	559.96	3	44.1	1676.86	1	File1094 Spectrum5504 scans: 6868	20150309_HM_i04	1	P19013
1	P19013	K2C4_HUMAN	Keratin, type II cytoskeletal 4 (CK-4) (K4)	3359.43	78.65	2643	150	0		0		57285.3	K|DVDAAYLNKVELEAK|V	DVDAAYLNKVELEAK	none	0	261-275	TRUE	5.777	2.949	559.96	3	44.37	1676.86	1	File1094 Spectrum5546 scans: 6919	20150309_HM_i04	1	P19013
1	P19013	K2C4_HUMAN	Keratin, type II cytoskeletal 4 (CK-4) (K4)	3359.43	78.65	2643	150	0		0		57285.3	K|DVDAAYLNKVELEAK|V	DVDAAYLNKVELEAK	none	0	261-275	TRUE	6.592	1.643	559.96	3	45.3	1676.86	1	File1094 Spectrum5695 scans: 7100	20150309_HM_i04	1	P19013
1	P19013	K2C4_HUMAN	Keratin, type II cytoskeletal 4 (CK-4) (K4)	3359.43	78.65	2643	150	0		0		57285.3	K|DVDAAYLNKVELEAK|V	DVDAAYLNKVELEAK	none	0	261-275	TRUE	6.709	2.507	839.436	2	45.38	1676.86	1	File1094 Spectrum5706 scans: 7113	20150309_HM_i04	1	P19013
1	P19013	K2C4_HUMAN	Keratin, type II cytoskeletal 4 (CK-4) (K4)	3359.43	78.65	2643	150	0		0		57285.3	K|DVDAAYLNKVELEAK|V	DVDAAYLNKVELEAK	none	0	261-275	TRUE	5.851	1.321	559.961	3	45.6	1676.86	1	File1094 Spectrum5739 scans: 7154	20150309_HM_i04	1	P19013
1	P19013	K2C4_HUMAN	Keratin, type II cytoskeletal 4 (CK-4) (K4)	3359.43	78.65	2643	150	0		0		57285.3	K|DVDAAYLNKVELEAK|V	DVDAAYLNKVELEAK	none	0	261-275	TRUE	5.96	2.806	839.436	2	45.65	1676.86	1	File1094 Spectrum5746 scans: 7163	20150309_HM_i04	1	P19013
1	P19013	K2C4_HUMAN	Keratin, type II cytoskeletal 4 (CK-4) (K4)	3359.43	78.65	2643	150	0		0		57285.3	K|DVDAAYLNKVELEAK|V	DVDAAYLNKVELEAK	none	0	261-275	TRUE	5.646	2.305	559.96	3	45.93	1676.86	1	File1094 Spectrum5791 scans: 7218	20150309_HM_i04	1	P19013
1	P19013	K2C4_HUMAN	Keratin, type II cytoskeletal 4 (CK-4) (K4)	3359.43	78.65	2643	150	0		0		57285.3	K|DVDAAYLNKVELEAK|V	DVDAAYLNKVELEAK	none	0	261-275	TRUE	7.348	2.293	839.436	2	46	1676.86	1	File1094 Spectrum5801 scans: 7230	20150309_HM_i04	1	P19013
1	P19013	K2C4_HUMAN	Keratin, type II cytoskeletal 4 (CK-4) (K4)	3359.43	78.65	2643	150	0		0		57285.3	K|DVDAAYLNKVELEAK|V	DVDAAYLNKVELEAK	none	0	261-275	TRUE	5.475	2.412	559.96	3	46.18	1676.86	1	File1094 Spectrum5830 scans: 7266	20150309_HM_i04	1	P19013
1	P19013	K2C4_HUMAN	Keratin, type II cytoskeletal 4 (CK-4) (K4)	3359.43	78.65	2643	150	0		0		57285.3	K|DVDAAYLNKVELEAK|V	DVDAAYLNKVELEAK	none	0	261-275	TRUE	6.396	0.611	839.438	2	46.43	1676.86	1	File1094 Spectrum5869 scans: 7314	20150309_HM_i04	1	P19013
1	P19013	K2C4_HUMAN	Keratin, type II cytoskeletal 4 (CK-4) (K4)	3359.43	78.65	2643	150	0		0		57285.3	K|DVDAAYLNKVELEAK|V	DVDAAYLNKVELEAK	none	0	261-275	TRUE	6.203	1.643	559.96	3	46.47	1676.86	1	File1094 Spectrum5873 scans: 7319	20150309_HM_i04	1	P19013
1	P19013	K2C4_HUMAN	Keratin, type II cytoskeletal 4 (CK-4) (K4)	3359.43	78.65	2643	150	0		0		57285.3	K|DVDAAYLNKVELEAK|V	DVDAAYLNKVELEAK	none	0	261-275	TRUE	8.001	1.637	839.437	2	46.72	1676.86	1	File1094 Spectrum5911 scans: 7366	20150309_HM_i04	1	P19013
1	P19013	K2C4_HUMAN	Keratin, type II cytoskeletal 4 (CK-4) (K4)	3359.43	78.65	2643	150	0		0		57285.3	K|DVDAAYLNKVELEAK|V	DVDAAYLNKVELEAK	none	0	261-275	TRUE	6.654	2.734	559.96	3	47.02	1676.86	1	File1094 Spectrum5954 scans: 7421	20150309_HM_i04	1	P19013
1	P19013	K2C4_HUMAN	Keratin, type II cytoskeletal 4 (CK-4) (K4)	3359.43	78.65	2643	150	0		0		57285.3	K|DVDAAYLNKVELEAK|V	DVDAAYLNKVELEAK	none	0	261-275	TRUE	7.271	2.078	839.437	2	47.13	1676.86	1	File1094 Spectrum5969 scans: 7441	20150309_HM_i04	1	P19013
1	P19013	K2C4_HUMAN	Keratin, type II cytoskeletal 4 (CK-4) (K4)	3359.43	78.65	2643	150	0		0		57285.3	K|DVDAAYLNKVELEAK|V	DVDAAYLNKVELEAK	none	0	261-275	TRUE	5.32	2.949	559.96	3	47.3	1676.86	1	File1094 Spectrum5997 scans: 7475	20150309_HM_i04	1	P19013
1	P19013	K2C4_HUMAN	Keratin, type II cytoskeletal 4 (CK-4) (K4)	3359.43	78.65	2643	150	0		0		57285.3	K|DVDAAYLNKVELEAK|V	DVDAAYLNKVELEAK	none	0	261-275	TRUE	7.818	2.305	559.96	3	47.6	1676.86	1	File1094 Spectrum6043 scans: 7531	20150309_HM_i04	1	P19013
1	P19013	K2C4_HUMAN	Keratin, type II cytoskeletal 4 (CK-4) (K4)	3359.43	78.65	2643	150	0		0		57285.3	K|DVDAAYLNKVELEAK|V	DVDAAYLNKVELEAK	none	0	261-275	TRUE	5.716	2.519	559.96	3	48.27	1676.86	1	File1094 Spectrum6141 scans: 7655	20150309_HM_i04	1	P19013
1	P19013	K2C4_HUMAN	Keratin, type II cytoskeletal 4 (CK-4) (K4)	3359.43	78.65	2643	150	0		0		57285.3	K|DVDAAYLNKVELEAK|V	DVDAAYLNKVELEAK	none	0	261-275	TRUE	5.694	1.106	559.961	3	48.6	1676.86	1	File1094 Spectrum6192 scans: 7717	20150309_HM_i04	1	P19013
1	P19013	K2C4_HUMAN	Keratin, type II cytoskeletal 4 (CK-4) (K4)	3359.43	78.65	2643	150	0		0		57285.3	K|DVDAAYLNKVELEAK|V	DVDAAYLNKVELEAK	none	0	261-275	TRUE	5.947	2.412	559.96	3	50.18	1676.86	1	File1094 Spectrum6401 scans: 7991	20150309_HM_i04	1	P19013
1	P19013	K2C4_HUMAN	Keratin, type II cytoskeletal 4 (CK-4) (K4)	3359.43	78.65	2643	150	0		0		57285.3	K|DVDAAYLNKVELEAK|V	DVDAAYLNKVELEAK	none	0	261-275	TRUE	6.611	1.321	559.961	3	50.73	1676.86	1	File1094 Spectrum6486 scans: 8094	20150309_HM_i04	1	P19013
1	P19013	K2C4_HUMAN	Keratin, type II cytoskeletal 4 (CK-4) (K4)	3359.43	78.65	2643	150	0		0		57285.3	K|DVDAAYLNKVELEAK|V	DVDAAYLNKVELEAK	none	0	261-275	TRUE	6.448	3.933	559.959	3	52.1	1676.86	1	File1094 Spectrum6676 scans: 8341	20150309_HM_i04	1	P19013
1	P19013	K2C4_HUMAN	Keratin, type II cytoskeletal 4 (CK-4) (K4)	3359.43	78.65	2643	150	0		0		57285.3	K|DVDAAYLNKVELEAK|V	DVDAAYLNKVELEAK	none	0	261-275	TRUE	5.442	2.841	559.96	3	52.9	1676.86	1	File1094 Spectrum6780 scans: 8481	20150309_HM_i04	1	P19013
1	P19013	K2C4_HUMAN	Keratin, type II cytoskeletal 4 (CK-4) (K4)	3359.43	78.65	2643	150	0		0		57285.3	K|DVDAAYLNKVELEAK|V	DVDAAYLNKVELEAK	none	0	261-275	TRUE	5.783	2.949	559.96	3	53.18	1676.86	1	File1094 Spectrum6819 scans: 8532	20150309_HM_i04	1	P19013
1	P19013	K2C4_HUMAN	Keratin, type II cytoskeletal 4 (CK-4) (K4)	3359.43	78.65	2643	150	0		0		57285.3	K|DVDAAYLNKVELEAK|V	DVDAAYLNKVELEAK	none	0	261-275	TRUE	6.106	2.734	559.96	3	53.55	1676.86	1	File1094 Spectrum6866 scans: 8594	20150309_HM_i04	1	P19013
1	P19013	K2C4_HUMAN	Keratin, type II cytoskeletal 4 (CK-4) (K4)	3359.43	78.65	2643	150	0		0		57285.3	K|DVDAAYLNKVELEAK|V	DVDAAYLNKVELEAK	none	0	261-275	TRUE	5.845	0.122	559.961	3	53.92	1676.86	1	File1094 Spectrum6921 scans: 8660	20150309_HM_i04	1	P19013
1	P19013	K2C4_HUMAN	Keratin, type II cytoskeletal 4 (CK-4) (K4)	3359.43	78.65	2643	150	0		0		57285.3	K|DVDAAYLNKVELEAK|V	DVDAAYLNKVELEAK	none	0	261-275	TRUE	5.243	3.396	559.959	3	54.25	1676.86	1	File1094 Spectrum6967 scans: 8720	20150309_HM_i04	1	P19013
1	P19013	K2C4_HUMAN	Keratin, type II cytoskeletal 4 (CK-4) (K4)	3359.43	78.65	2643	150	0		0		57285.3	K|DVDAAYLNKVELEAK|V	DVDAAYLNKVELEAK	none	0	261-275	TRUE	5.449	3.074	559.96	3	55.4	1676.86	1	File1094 Spectrum7114 scans: 8919	20150309_HM_i04	1	P19013
1	P19013	K2C4_HUMAN	Keratin, type II cytoskeletal 4 (CK-4) (K4)	3359.43	78.65	2643	150	0		0		57285.3	K|DVDAAYLNKVELEAK|V	DVDAAYLNKVELEAK	none	0	261-275	TRUE	5.998	1.535	559.96	3	55.68	1676.86	1	File1094 Spectrum7153 scans: 8969	20150309_HM_i04	1	P19013
1	P19013	K2C4_HUMAN	Keratin, type II cytoskeletal 4 (CK-4) (K4)	3359.43	78.65	2643	150	0		0		57285.3	K|DVDAAYLNKVELEAK|V	DVDAAYLNKVELEAK	none	0	261-275	TRUE	5.633	0.444	559.961	3	56.22	1676.86	1	File1094 Spectrum7231 scans: 9064	20150309_HM_i04	1	P19013
1	P19013	K2C4_HUMAN	Keratin, type II cytoskeletal 4 (CK-4) (K4)	3359.43	78.65	2643	150	0		0		57285.3	K|DVDAAYLNKVELEAK|V	DVDAAYLNKVELEAK	none	0	261-275	TRUE	5.266	0.659	559.961	3	56.85	1676.86	1	File1094 Spectrum7324 scans: 9177	20150309_HM_i04	1	P19013
1	P19013	K2C4_HUMAN	Keratin, type II cytoskeletal 4 (CK-4) (K4)	3359.43	78.65	2643	150	0		0		57285.3	K|DVDAAYLNKVELEAK|V	DVDAAYLNKVELEAK	none	0	261-275	TRUE	5.602	1.535	559.96	3	57.13	1676.86	1	File1094 Spectrum7366 scans: 9228	20150309_HM_i04	1	P19013
1	P19013	K2C4_HUMAN	Keratin, type II cytoskeletal 4 (CK-4) (K4)	3359.43	78.65	2643	150	0		0		57285.3	K|DVDAAYLNKVELEAK|V	DVDAAYLNKVELEAK	none	0	261-275	TRUE	6.08	0.551	559.961	3	57.95	1676.86	1	File1094 Spectrum7479 scans: 9368	20150309_HM_i04	1	P19013
1	P19013	K2C4_HUMAN	Keratin, type II cytoskeletal 4 (CK-4) (K4)	3359.43	78.65	2643	150	0		0		57285.3	K|DVDAAYLNKVELEAK|V	DVDAAYLNKVELEAK	none	0	261-275	TRUE	5.737	0.659	559.961	3	59.1	1676.86	1	File1094 Spectrum7642 scans: 9570	20150309_HM_i04	1	P19013
1	P19013	K2C4_HUMAN	Keratin, type II cytoskeletal 4 (CK-4) (K4)	3359.43	78.65	2643	150	0		0		57285.3	K|DVDAAYLNKVELEAK|V	DVDAAYLNKVELEAK	none	0	261-275	TRUE	5.464	0.337	559.961	3	59.37	1676.86	1	File1094 Spectrum7682 scans: 9618	20150309_HM_i04	1	P19013
1	P19013	K2C4_HUMAN	Keratin, type II cytoskeletal 4 (CK-4) (K4)	3359.43	78.65	2643	150	0		0		57285.3	K|DVDAAYLNKVELEAK|V	DVDAAYLNKVELEAK	none	0	261-275	TRUE	5.701	0.766	559.961	3	59.65	1676.86	1	File1094 Spectrum7721 scans: 9665	20150309_HM_i04	1	P19013
1	P19013	K2C4_HUMAN	Keratin, type II cytoskeletal 4 (CK-4) (K4)	3359.43	78.65	2643	150	0		0		57285.3	K|DVDAAYLNKVELEAK|V	DVDAAYLNKVELEAK	none	0	261-275	TRUE	5.644	0.444	559.961	3	59.92	1676.86	1	File1094 Spectrum7756 scans: 9709	20150309_HM_i04	1	P19013
1	P19013	K2C4_HUMAN	Keratin, type II cytoskeletal 4 (CK-4) (K4)	3359.43	78.65	2643	150	0		0		57285.3	K|DVDAAYLNKVELEAK|V	DVDAAYLNKVELEAK	none	0	261-275	TRUE	5.287	0.551	559.961	3	60.23	1676.86	1	File1094 Spectrum7798 scans: 9763	20150309_HM_i04	1	P19013
1	P19013	K2C4_HUMAN	Keratin, type II cytoskeletal 4 (CK-4) (K4)	3359.43	78.65	2643	150	0		0		57285.3	K|DVDAAYLNKVELEAK|V	DVDAAYLNKVELEAK	none	0	261-275	TRUE	5.53	1.422	839.437	2	60.23	1676.86	1	File1094 Spectrum7799 scans: 9764	20150309_HM_i04	1	P19013
1	P19013	K2C4_HUMAN	Keratin, type II cytoskeletal 4 (CK-4) (K4)	3359.43	78.65	2643	150	0		0		57285.3	K|DVDAAYLNKVELEAK|V	DVDAAYLNKVELEAK	none	0	261-275	TRUE	5.359	-0.617	839.439	2	60.55	1676.86	1	File1094 Spectrum7841 scans: 9818	20150309_HM_i04	1	P19013
1	P19013	K2C4_HUMAN	Keratin, type II cytoskeletal 4 (CK-4) (K4)	3359.43	78.65	2643	150	0		0		57285.3	K|DVDAAYLNKVELEAK|V	DVDAAYLNKVELEAK	none	0	261-275	TRUE	5.64	1.124	839.437	2	61.03	1676.86	1	File1094 Spectrum7900 scans: 9895	20150309_HM_i04	1	P19013
1	P19013	K2C4_HUMAN	Keratin, type II cytoskeletal 4 (CK-4) (K4)	3359.43	78.65	2643	150	0		0		57285.3	K|DVDAAYLNKVELEAK|V	DVDAAYLNKVELEAK	none	0	261-275	TRUE	5.345	-0.093	559.961	3	61.9	1676.86	1	File1094 Spectrum8005 scans: 10035	20150309_HM_i04	1	P19013
1	P19013	K2C4_HUMAN	Keratin, type II cytoskeletal 4 (CK-4) (K4)	3359.43	78.65	2643	150	0		0		57285.3	K|DVDAAYLNKVELEAK|V	DVDAAYLNKVELEAK	none	0	261-275	TRUE	6.907	0.182	839.438	2	61.92	1676.86	1	File1094 Spectrum8006 scans: 10037	20150309_HM_i04	1	P19013
1	P19013	K2C4_HUMAN	Keratin, type II cytoskeletal 4 (CK-4) (K4)	3359.43	78.65	2643	150	0		0		57285.3	K|DVDAAYLNKVELEAK|V	DVDAAYLNKVELEAK	none	0	261-275	TRUE	5.55	0.766	559.961	3	62.43	1676.86	1	File1094 Spectrum8070 scans: 10121	20150309_HM_i04	1	P19013
1	P19013	K2C4_HUMAN	Keratin, type II cytoskeletal 4 (CK-4) (K4)	3359.43	78.65	2643	150	0		0		57285.3	K|DVDAAYLNKVELEAK|V	DVDAAYLNKVELEAK	none	0	261-275	TRUE	5.713	-1.059	839.439	2	64.58	1676.86	1	File1094 Spectrum8297 scans: 10445	20150309_HM_i04	1	P19013
1	P19013	K2C4_HUMAN	Keratin, type II cytoskeletal 4 (CK-4) (K4)	3359.43	78.65	2643	150	0		0		57285.3	K|DVDAAYLNKVELEAK|V	DVDAAYLNKVELEAK	none	0	261-275	TRUE	5.834	0.766	559.961	3	64.67	1676.86	1	File1094 Spectrum8307 scans: 10459	20150309_HM_i04	1	P19013
1	P19013	K2C4_HUMAN	Keratin, type II cytoskeletal 4 (CK-4) (K4)	3359.43	78.65	2643	150	0		0		57285.3	K|DVDAAYLNKVELEAK|V	DVDAAYLNKVELEAK	none	0	261-275	TRUE	5.307	0.766	559.961	3	65.52	1676.86	1	File1094 Spectrum8416 scans: 10603	20150309_HM_i04	1	P19013
1	P19013	K2C4_HUMAN	Keratin, type II cytoskeletal 4 (CK-4) (K4)	3359.43	78.65	2643	150	0		0		57285.3	K|DVDAAYLNKVELEAK|V	DVDAAYLNKVELEAK	none	0	261-275	TRUE	5.282	0.337	559.961	3	67	1676.86	1	File1094 Spectrum8585 scans: 10834	20150309_HM_i04	1	P19013
1	P19013	K2C4_HUMAN	Keratin, type II cytoskeletal 4 (CK-4) (K4)	3359.43	78.65	2643	150	0		0		57285.3	K|DVDAAYLNKVELEAK|V	DVDAAYLNKVELEAK	none	0	261-275	TRUE	5.425	1.321	559.961	3	67.57	1676.86	1	File1094 Spectrum8653 scans: 10924	20150309_HM_i04	1	P19013
1	P19013	K2C4_HUMAN	Keratin, type II cytoskeletal 4 (CK-4) (K4)	3359.43	78.65	2643	150	0		0		57285.3	K|DVDAAYLNKVELEAK|V	DVDAAYLNKVELEAK	none	0	261-275	TRUE	5.883	0.039	839.438	2	67.85	1676.86	1	File1094 Spectrum8688 scans: 10969	20150309_HM_i04	1	P19013
1	P19013	K2C4_HUMAN	Keratin, type II cytoskeletal 4 (CK-4) (K4)	3359.43	78.65	2643	150	0		0		57285.3	K|DVDAAYLNKVELEAK|V	DVDAAYLNKVELEAK	none	0	261-275	TRUE	6.181	-3.826	839.442	2	70.32	1676.86	1	File1094 Spectrum8962 scans: 11353	20150309_HM_i04	1	P19013
1	P19013	K2C4_HUMAN	Keratin, type II cytoskeletal 4 (CK-4) (K4)	3359.43	78.65	2643	150	0		0		57285.3	K|DVDAAYLNKVELEAK|V	DVDAAYLNKVELEAK	none	0	261-275	TRUE	5.497	-3.754	839.441	2	70.6	1676.86	1	File1094 Spectrum8993 scans: 11397	20150309_HM_i04	1	P19013
1	P19013	K2C4_HUMAN	Keratin, type II cytoskeletal 4 (CK-4) (K4)	3359.43	78.65	2643	150	0		0		57285.3	K|DVDAAYLNKVELEAK|V	DVDAAYLN[DEAMID]KVELEAK	N268[DEAMID]	1	261-275	TRUE	5.248	-9.724	839.938	2	43.03	1677.85	1	File1094 Spectrum5338 scans: 6665	20150309_HM_i04	1	P19013
1	P19013	K2C4_HUMAN	Keratin, type II cytoskeletal 4 (CK-4) (K4)	3359.43	78.65	2643	150	0		0		57285.3	K|DVDAAYLNKVELEAK|V	DVDAAYLNKVELEAK	none	0	261-275	TRUE	8.484	2.078	839.437	2	32.4	1676.86	1	File1096 Spectrum3373 scans: 4251	20150309_HM_i05	1	P19013
1	P19013	K2C4_HUMAN	Keratin, type II cytoskeletal 4 (CK-4) (K4)	3359.43	78.65	2643	150	0		0		57285.3	K|DVDAAYLNKVELEAK|V	DVDAAYLNKVELEAK	none	0	261-275	TRUE	6.09	2.09	559.96	3	32.65	1676.86	1	File1096 Spectrum3412 scans: 4298	20150309_HM_i05	1	P19013
1	P19013	K2C4_HUMAN	Keratin, type II cytoskeletal 4 (CK-4) (K4)	3359.43	78.65	2643	150	0		0		57285.3	K|DVDAAYLNKVELEAK|V	DVDAAYLNKVELEAK	none	0	261-275	TRUE	9.11	1.195	839.437	2	32.67	1676.86	1	File1096 Spectrum3417 scans: 4304	20150309_HM_i05	1	P19013
1	P19013	K2C4_HUMAN	Keratin, type II cytoskeletal 4 (CK-4) (K4)	3359.43	78.65	2643	150	0		0		57285.3	K|DVDAAYLNKVELEAK|V	DVDAAYLNKVELEAK	none	0	261-275	TRUE	7.439	-0.916	839.439	2	32.82	1676.86	1	File1098 Spectrum3140 scans: 3960	20150309_HM_i06	1	P19013
1	P19013	K2C4_HUMAN	Keratin, type II cytoskeletal 4 (CK-4) (K4)	3359.43	78.65	2643	150	0		0		57285.3	K|DVDAAYLNKVELEAKVDSLNDEINFLK|V	DVDAAYLNKVELEAKVDSLNDEINFLK	none	0	261-287	TRUE	7.976	2.158	1022.52	3	47.17	3064.56	2	File1087 Spectrum5423 scans: 6931	20150309_HM_i01	1	P19013
1	P19013	K2C4_HUMAN	Keratin, type II cytoskeletal 4 (CK-4) (K4)	3359.43	78.65	2643	150	0		0		57285.3	K|DVDAAYLNKVELEAKVDSLNDEINFLK|V	DVDAAYLNKVELEAKVDSLNDEINFLK	none	0	261-287	TRUE	8.138	-7.758	1022.53	3	47.38	3064.56	2	File1087 Spectrum5445 scans: 6963	20150309_HM_i01	1	P19013
1	P19013	K2C4_HUMAN	Keratin, type II cytoskeletal 4 (CK-4) (K4)	3359.43	78.65	2643	150	0		0		57285.3	K|DVDAAYLNKVELEAKVDSLNDEINFLK|V	DVDAAYLNKVELEAKVDSLNDEINFLK	none	0	261-287	TRUE	6.179	2.344	1022.52	3	47.43	3064.56	2	File1087 Spectrum5452 scans: 6972	20150309_HM_i01	1	P19013
1	P19013	K2C4_HUMAN	Keratin, type II cytoskeletal 4 (CK-4) (K4)	3359.43	78.65	2643	150	0		0		57285.3	K|DVDAAYLNKVELEAKVDSLNDEINFLK|V	DVDAAYLNKVELEAKVDSLNDEINFLK	none	0	261-287	TRUE	8.135	0.905	1022.53	3	47.72	3064.56	2	File1087 Spectrum5488 scans: 7020	20150309_HM_i01	1	P19013
1	P19013	K2C4_HUMAN	Keratin, type II cytoskeletal 4 (CK-4) (K4)	3359.43	78.65	2643	150	0		0		57285.3	K|DVDAAYLNKVELEAKVDSLNDEINFLK|V	DVDAAYLNKVELEAKVDSLNDEINFLK	none	0	261-287	TRUE	5.55	-0.742	767.148	4	47.75	3064.56	2	File1087 Spectrum5492 scans: 7025	20150309_HM_i01	1	P19013
1	P19013	K2C4_HUMAN	Keratin, type II cytoskeletal 4 (CK-4) (K4)	3359.43	78.65	2643	150	0		0		57285.3	K|DVDAAYLNKVELEAKVDSLNDEINFLK|V	DVDAAYLNKVELEAKVDSLNDEINFLK	none	0	261-287	TRUE	6.4	-1.695	767.149	4	48.02	3064.56	2	File1087 Spectrum5530 scans: 7072	20150309_HM_i01	1	P19013
1	P19013	K2C4_HUMAN	Keratin, type II cytoskeletal 4 (CK-4) (K4)	3359.43	78.65	2643	150	0		0		57285.3	K|DVDAAYLNKVELEAKVDSLNDEINFLK|V	DVDAAYLNKVELEAKVDSLNDEINFLK	none	0	261-287	TRUE	6.027	-0.821	767.148	4	48.3	3064.56	2	File1087 Spectrum5570 scans: 7120	20150309_HM_i01	1	P19013
1	P19013	K2C4_HUMAN	Keratin, type II cytoskeletal 4 (CK-4) (K4)	3359.43	78.65	2643	150	0		0		57285.3	K|DVDAAYLNKVELEAKVDSLNDEINFLK|V	DVDAAYLNKVELEAKVDSLNDEINFLK	none	0	261-287	TRUE	6.152	-0.025	767.147	4	48.57	3064.56	2	File1087 Spectrum5608 scans: 7166	20150309_HM_i01	1	P19013
1	P19013	K2C4_HUMAN	Keratin, type II cytoskeletal 4 (CK-4) (K4)	3359.43	78.65	2643	150	0		0		57285.3	K|DVDAAYLNKVELEAKVDSLNDEINFLK|V	DVDAAYLNKVELEAKVDSLNDEINFLK	none	0	261-287	TRUE	5.246	0.458	767.147	4	50.63	3064.56	2	File1087 Spectrum5867 scans: 7501	20150309_HM_i01	1	P19013
1	P19013	K2C4_HUMAN	Keratin, type II cytoskeletal 4 (CK-4) (K4)	3359.43	78.65	2643	150	0		0		57285.3	K|DVDAAYLNKVELEAKVDSLNDEINFLK|V	DVDAAYLNKVELEAKVDSLNDEINFLK	none	0	261-287	TRUE	5.339	1.881	767.146	4	52.13	3064.56	2	File1087 Spectrum6060 scans: 7747	20150309_HM_i01	1	P19013
1	P19013	K2C4_HUMAN	Keratin, type II cytoskeletal 4 (CK-4) (K4)	3359.43	78.65	2643	150	0		0		57285.3	K|DVDAAYLNKVELEAKVDSLNDEINFLK|V	DVDAAYLNKVELEAKVDSLNDEINFLK	none	0	261-287	TRUE	5.428	-0.429	767.148	4	54.13	3064.56	2	File1087 Spectrum6293 scans: 8053	20150309_HM_i01	1	P19013
1	P19013	K2C4_HUMAN	Keratin, type II cytoskeletal 4 (CK-4) (K4)	3359.43	78.65	2643	150	0		0		57285.3	K|DVDAAYLNKVELEAKVDSLNDEINFLK|V	DVDAAYLNKVELEAKVDSLNDEINFLK	none	0	261-287	TRUE	5.406	-0.664	767.148	4	57.12	3064.56	2	File1087 Spectrum6629 scans: 8494	20150309_HM_i01	1	P19013
1	P19013	K2C4_HUMAN	Keratin, type II cytoskeletal 4 (CK-4) (K4)	3359.43	78.65	2643	150	0		0		57285.3	K|DVDAAYLNKVELEAKVDSLNDEINFLK|V	DVDAAYLNKVELEAKVDSLNDEINFLK	none	0	261-287	TRUE	5.228	-0.181	767.148	4	59.22	3064.56	2	File1087 Spectrum6865 scans: 8797	20150309_HM_i01	1	P19013
1	P19013	K2C4_HUMAN	Keratin, type II cytoskeletal 4 (CK-4) (K4)	3359.43	78.65	2643	150	0		0		57285.3	K|DVDAAYLNKVELEAKVDSLNDEINFLK|V	DVDAAYLNKVELEAKVDSLNDEINFLK	none	0	261-287	TRUE	7.234	1.503	1022.53	3	47.3	3064.56	2	File1089 Spectrum5401 scans: 6831	20150309_HM_i02	1	P19013
1	P19013	K2C4_HUMAN	Keratin, type II cytoskeletal 4 (CK-4) (K4)	3359.43	78.65	2643	150	0		0		57285.3	K|DVDAAYLNKVELEAKVDSLNDEINFLK|V	DVDAAYLNKVELEAKVDSLNDEINFLK	none	0	261-287	TRUE	6.779	0.367	1022.53	3	47.67	3064.56	2	File1089 Spectrum5451 scans: 6893	20150309_HM_i02	1	P19013
1	P19013	K2C4_HUMAN	Keratin, type II cytoskeletal 4 (CK-4) (K4)	3359.43	78.65	2643	150	0		0		57285.3	K|DVDAAYLNKVELEAKVDSLNDEINFLK|V	DVDAAYLNKVELEAKVDSLNDEINFLK	none	0	261-287	TRUE	5.779	-0.742	767.148	4	47.95	3064.56	2	File1089 Spectrum5489 scans: 6939	20150309_HM_i02	1	P19013
1	P19013	K2C4_HUMAN	Keratin, type II cytoskeletal 4 (CK-4) (K4)	3359.43	78.65	2643	150	0		0		57285.3	K|DVDAAYLNKVELEAKVDSLNDEINFLK|V	DVDAAYLNKVELEAKVDSLNDEINFLK	none	0	261-287	TRUE	8.586	1.326	1022.53	3	47.42	3064.56	2	File1091 Spectrum5612 scans: 6997	20150309_HM_i03	1	P19013
1	P19013	K2C4_HUMAN	Keratin, type II cytoskeletal 4 (CK-4) (K4)	3359.43	78.65	2643	150	0		0		57285.3	K|DVDAAYLNKVELEAKVDSLNDEINFLK|V	DVDAAYLNKVELEAKVDSLNDEINFLK	none	0	261-287	TRUE	5.471	1.085	767.147	4	47.45	3064.56	2	File1091 Spectrum5617 scans: 7003	20150309_HM_i03	1	P19013
1	P19013	K2C4_HUMAN	Keratin, type II cytoskeletal 4 (CK-4) (K4)	3359.43	78.65	2643	150	0		0		57285.3	K|DVDAAYLNKVELEAKVDSLNDEINFLK|V	DVDAAYLNKVELEAKVDSLNDEINFLK	none	0	261-287	TRUE	5.745	2.207	767.146	4	46.38	3064.56	2	File1094 Spectrum5859 scans: 7302	20150309_HM_i04	1	P19013
1	P19013	K2C4_HUMAN	Keratin, type II cytoskeletal 4 (CK-4) (K4)	3359.43	78.65	2643	150	0		0		57285.3	K|DVDAAYLNKVELEAKVDSLNDEINFLK|V	DVDAAYLNKVELEAKVDSLNDEINFLK	none	0	261-287	TRUE	9.242	2.344	1022.52	3	46.38	3064.56	2	File1094 Spectrum5860 scans: 7303	20150309_HM_i04	1	P19013
1	P19013	K2C4_HUMAN	Keratin, type II cytoskeletal 4 (CK-4) (K4)	3359.43	78.65	2643	150	0		0		57285.3	K|DVDAAYLNKVELEAKVDSLNDEINFLK|V	DVDAAYLNKVELEAKVDSLNDEINFLK	none	0	261-287	TRUE	6.265	1.411	767.146	4	46.63	3064.56	2	File1094 Spectrum5898 scans: 7351	20150309_HM_i04	1	P19013
1	P19013	K2C4_HUMAN	Keratin, type II cytoskeletal 4 (CK-4) (K4)	3359.43	78.65	2643	150	0		0		57285.3	K|DVDAAYLNKVELEAKVDSLNDEINFLK|V	DVDAAYLNKVELEAKVDSLNDEINFLK	none	0	261-287	TRUE	9.296	1.865	1022.53	3	46.65	3064.56	2	File1094 Spectrum5899 scans: 7352	20150309_HM_i04	1	P19013
1	P19013	K2C4_HUMAN	Keratin, type II cytoskeletal 4 (CK-4) (K4)	3359.43	78.65	2643	150	0		0		57285.3	K|DVDAAYLNKVELEAKVDSLNDEINFLK|V	DVDAAYLNKVELEAKVDSLNDEINFLK	none	0	261-287	TRUE	6.535	1.972	767.146	4	46.92	3064.56	2	File1094 Spectrum5938 scans: 7402	20150309_HM_i04	1	P19013
1	P19013	K2C4_HUMAN	Keratin, type II cytoskeletal 4 (CK-4) (K4)	3359.43	78.65	2643	150	0		0		57285.3	K|DVDAAYLNKVELEAKVDSLNDEINFLK|V	DVDAAYLNKVELEAKVDSLNDEINFLK	none	0	261-287	TRUE	8.702	2.1	1022.52	3	46.92	3064.56	2	File1094 Spectrum5939 scans: 7403	20150309_HM_i04	1	P19013
1	P19013	K2C4_HUMAN	Keratin, type II cytoskeletal 4 (CK-4) (K4)	3359.43	78.65	2643	150	0		0		57285.3	K|DVDAAYLNKVELEAKVDSLNDEINFLK|V	DVDAAYLNKVELEAKVDSLNDEINFLK	none	0	261-287	TRUE	8.241	3.118	1022.52	3	47.17	3064.56	2	File1094 Spectrum5976 scans: 7450	20150309_HM_i04	1	P19013
1	P19013	K2C4_HUMAN	Keratin, type II cytoskeletal 4 (CK-4) (K4)	3359.43	78.65	2643	150	0		0		57285.3	K|DVDAAYLNKVELEAKVDSLNDEINFLK|V	DVDAAYLNKVELEAKVDSLNDEINFLK	none	0	261-287	TRUE	6.707	1.806	1022.53	3	47.47	3064.56	2	File1094 Spectrum6022 scans: 7506	20150309_HM_i04	1	P19013
1	P19013	K2C4_HUMAN	Keratin, type II cytoskeletal 4 (CK-4) (K4)	3359.43	78.65	2643	150	0		0		57285.3	K|DVDAAYLNKVELEAKVDSLNDEINFLK|V	DVDAAYLNKVELEAKVDSLNDEINFLK	none	0	261-287	TRUE	5.664	2.521	767.145	4	47.7	3064.56	2	File1094 Spectrum6057 scans: 7549	20150309_HM_i04	1	P19013
1	P19013	K2C4_HUMAN	Keratin, type II cytoskeletal 4 (CK-4) (K4)	3359.43	78.65	2643	150	0		0		57285.3	K|DVDAAYLNKVELEAKVDSLNDEINFLK|V	DVDAAYLNKVELEAKVDSLNDEINFLK	none	0	261-287	TRUE	6.001	2.638	1022.52	3	47.73	3064.56	2	File1094 Spectrum6063 scans: 7557	20150309_HM_i04	1	P19013
1	P19013	K2C4_HUMAN	Keratin, type II cytoskeletal 4 (CK-4) (K4)	3359.43	78.65	2643	150	0		0		57285.3	K|DVDAAYLNKVELEAKVDSLNDEINFLK|V	DVDAAYLNKVELEAKVDSLNDEINFLK	none	0	261-287	TRUE	5.873	0.693	767.147	4	50.58	3064.56	2	File1094 Spectrum6461 scans: 8064	20150309_HM_i04	1	P19013
1	P19013	K2C4_HUMAN	Keratin, type II cytoskeletal 4 (CK-4) (K4)	3359.43	78.65	2643	150	0		0		57285.3	K|DVDAAYLNKVELEAKVDSLNDEINFLK|V	DVDAAYLNKVELEAKVDSLNDEINFLK	none	0	261-287	TRUE	5.266	-5.441	767.152	4	52.22	3064.56	2	File1094 Spectrum6692 scans: 8362	20150309_HM_i04	1	P19013
1	P19013	K2C4_HUMAN	Keratin, type II cytoskeletal 4 (CK-4) (K4)	3359.43	78.65	2643	150	0		0		57285.3	K|DVDAAYLNKVELEAKVDSLNDEINFLK|V	DVDAAYLNKVELEAKVDSLNDEINFLK	none	0	261-287	TRUE	5.955	3.082	767.145	4	55.17	3064.56	2	File1094 Spectrum7085 scans: 8880	20150309_HM_i04	1	P19013
1	P19013	K2C4_HUMAN	Keratin, type II cytoskeletal 4 (CK-4) (K4)	3359.43	78.65	2643	150	0		0		57285.3	K|DVDAAYLNKVELEAKVDSLNDEINFLK|V	DVDAAYLNKVELEAKVDSLNDEINFLK	none	0	261-287	TRUE	5.519	1.085	767.147	4	56.77	3064.56	2	File1094 Spectrum7313 scans: 9164	20150309_HM_i04	1	P19013
1	P19013	K2C4_HUMAN	Keratin, type II cytoskeletal 4 (CK-4) (K4)	3359.43	78.65	2643	150	0		0		57285.3	K|DVDAAYLNKVELEAKVDSLNDEINFLK|V	DVDAAYLNKVELEAKVDSLNDEINFLK	none	0	261-287	TRUE	5.503	-2.57	767.149	4	58.73	3064.56	2	File1094 Spectrum7588 scans: 9504	20150309_HM_i04	1	P19013
1	P19013	K2C4_HUMAN	Keratin, type II cytoskeletal 4 (CK-4) (K4)	3359.43	78.65	2643	150	0		0		57285.3	K|DVDAAYLNKVELEAKVDSLNDEINFLK|V	DVDAAYLNKVELEAKVDSLNDEINFLK	none	0	261-287	TRUE	5.382	0.85	767.147	4	59.33	3064.56	2	File1094 Spectrum7677 scans: 9612	20150309_HM_i04	1	P19013
1	P19013	K2C4_HUMAN	Keratin, type II cytoskeletal 4 (CK-4) (K4)	3359.43	78.65	2643	150	0		0		57285.3	K|DVDAAYLNKVELEAKVDSLNDEINFLK|V	DVDAAYLNKVELEAKVDSLNDEINFLK	none	0	261-287	TRUE	5.296	-0.103	767.147	4	62.07	3064.56	2	File1094 Spectrum8026 scans: 10063	20150309_HM_i04	1	P19013
1	P19013	K2C4_HUMAN	Keratin, type II cytoskeletal 4 (CK-4) (K4)	3359.43	78.65	2643	150	0		0		57285.3	K|DVDAAYLNKVELEAKVDSLNDEINFLK|V	DVDAAYLNKVELEAKVDSLNDEINFLK	none	0	261-287	TRUE	8.562	0.612	1022.53	3	47.27	3064.56	2	File1096 Spectrum5567 scans: 6925	20150309_HM_i05	1	P19013
1	P19013	K2C4_HUMAN	Keratin, type II cytoskeletal 4 (CK-4) (K4)	3359.43	78.65	2643	150	0		0		57285.3	G|ENALKDAHSK|R	ENALKDAHSK	none	0	405-414	TRUE	5.318	0.31	371.528	3	10.15	1111.56	-2	File1087 Spectrum54 scans: 171	20150309_HM_i01	1	P19013
1	P19013	K2C4_HUMAN	Keratin, type II cytoskeletal 4 (CK-4) (K4)	3359.43	78.65	2643	150	0		0		57285.3	G|ENALKDAHSKR|V	ENALKDAHSKR	none	0	405-415	TRUE	6.335	-0.146	423.562	3	9.9	1267.66	-2	File1094 Spectrum58 scans: 157	20150309_HM_i04	1	P19013
1	P19013	K2C4_HUMAN	Keratin, type II cytoskeletal 4 (CK-4) (K4)	3359.43	78.65	2643	150	0		0		57285.3	A|ENDFVVLKK|D	ENDFVVLKK	none	0	252-260	FALSE	6.074	3.672	546.306	2	24	1090.6	-2	File1087 Spectrum2063 scans: 2737	20150309_HM_i01	4	P19013,Q8N1N4,Q8N1N4_ISOFORM_2,Q7Z794
1	P19013	K2C4_HUMAN	Keratin, type II cytoskeletal 4 (CK-4) (K4)	3359.43	78.65	2643	150	0		0		57285.3	A|ENDFVVLKK|D	ENDFVVLKK	none	0	252-260	FALSE	5.719	4.02	546.306	2	24.27	1090.6	-2	File1087 Spectrum2105 scans: 2790	20150309_HM_i01	4	P19013,Q8N1N4,Q8N1N4_ISOFORM_2,Q7Z794
1	P19013	K2C4_HUMAN	Keratin, type II cytoskeletal 4 (CK-4) (K4)	3359.43	78.65	2643	150	0		0		57285.3	A|ENDFVVLKK|D	ENDFVVLKK	none	0	252-260	FALSE	5.808	3.342	546.307	2	24.45	1090.6	-2	File1091 Spectrum2237 scans: 2867	20150309_HM_i03	4	P19013,Q8N1N4,Q8N1N4_ISOFORM_2,Q7Z794
1	P19013	K2C4_HUMAN	Keratin, type II cytoskeletal 4 (CK-4) (K4)	3359.43	78.65	2643	150	0		0		57285.3	A|ENDFVVLKK|D	ENDFVVLKK	none	0	252-260	FALSE	5.265	2.113	546.307	2	21.52	1090.6	-2	File1094 Spectrum1902 scans: 2469	20150309_HM_i04	4	P19013,Q8N1N4,Q8N1N4_ISOFORM_2,Q7Z794
1	P19013	K2C4_HUMAN	Keratin, type II cytoskeletal 4 (CK-4) (K4)	3359.43	78.65	2643	150	0		0		57285.3	L|EPLFETYLSVLRK|Q	EPLFETYLSVLRK	none	0	199-211	TRUE	6.556	1.12	797.945	2	50.65	1593.88	-2	File1087 Spectrum5870 scans: 7504	20150309_HM_i01	1	P19013
1	P19013	K2C4_HUMAN	Keratin, type II cytoskeletal 4 (CK-4) (K4)	3359.43	78.65	2643	150	0		0		57285.3	L|EPLFETYLSVLRK|Q	EPLFETYLSVLRK	none	0	199-211	TRUE	7.129	2.425	797.944	2	50.92	1593.88	-2	File1087 Spectrum5903 scans: 7548	20150309_HM_i01	1	P19013
1	P19013	K2C4_HUMAN	Keratin, type II cytoskeletal 4 (CK-4) (K4)	3359.43	78.65	2643	150	0		0		57285.3	L|EPLFETYLSVLRK|Q	EPLFETYLSVLRK	none	0	199-211	TRUE	6.014	3.642	797.943	2	51.22	1593.88	-2	File1087 Spectrum5937 scans: 7595	20150309_HM_i01	1	P19013
1	P19013	K2C4_HUMAN	Keratin, type II cytoskeletal 4 (CK-4) (K4)	3359.43	78.65	2643	150	0		0		57285.3	L|EPLFETYLSVLRK|Q	EPLFETYLSVLRK	none	0	199-211	TRUE	6.289	1.735	797.944	2	51.52	1593.88	-2	File1087 Spectrum5978 scans: 7647	20150309_HM_i01	1	P19013
1	P19013	K2C4_HUMAN	Keratin, type II cytoskeletal 4 (CK-4) (K4)	3359.43	78.65	2643	150	0		0		57285.3	L|EPLFETYLSVLRK|Q	EPLFETYLSVLRK	none	0	199-211	TRUE	6.761	0.731	797.945	2	50.85	1593.88	-2	File1089 Spectrum5841 scans: 7388	20150309_HM_i02	1	P19013
1	P19013	K2C4_HUMAN	Keratin, type II cytoskeletal 4 (CK-4) (K4)	3359.43	78.65	2643	150	0		0		57285.3	L|EPLFETYLSVLRK|Q	EPLFETYLSVLRK	none	0	199-211	TRUE	6.535	3.027	797.943	2	51.1	1593.88	-2	File1089 Spectrum5867 scans: 7425	20150309_HM_i02	1	P19013
1	P19013	K2C4_HUMAN	Keratin, type II cytoskeletal 4 (CK-4) (K4)	3359.43	78.65	2643	150	0		0		57285.3	L|EPLFETYLSVLRK|Q	EPLFETYLSVLRK	none	0	199-211	TRUE	5.936	0.731	797.945	2	51.37	1593.88	-2	File1089 Spectrum5899 scans: 7468	20150309_HM_i02	1	P19013
1	P19013	K2C4_HUMAN	Keratin, type II cytoskeletal 4 (CK-4) (K4)	3359.43	78.65	2643	150	0		0		57285.3	L|EPLFETYLSVLRK|Q	EPLFETYLSVLRK	none	0	199-211	TRUE	7.032	1.27	797.945	2	51	1593.88	-2	File1091 Spectrum6068 scans: 7570	20150309_HM_i03	1	P19013
1	P19013	K2C4_HUMAN	Keratin, type II cytoskeletal 4 (CK-4) (K4)	3359.43	78.65	2643	150	0		0		57285.3	L|EPLFETYLSVLRK|Q	EPLFETYLSVLRK	none	0	199-211	TRUE	6.572	2.876	797.943	2	51.28	1593.88	-2	File1091 Spectrum6099 scans: 7614	20150309_HM_i03	1	P19013
1	P19013	K2C4_HUMAN	Keratin, type II cytoskeletal 4 (CK-4) (K4)	3359.43	78.65	2643	150	0		0		57285.3	L|EPLFETYLSVLRK|Q	EPLFETYLSVLRK	none	0	199-211	TRUE	6.959	0.969	797.945	2	48.73	1593.88	-2	File1094 Spectrum6208 scans: 7739	20150309_HM_i04	1	P19013
1	P19013	K2C4_HUMAN	Keratin, type II cytoskeletal 4 (CK-4) (K4)	3359.43	78.65	2643	150	0		0		57285.3	L|EPLFETYLSVLRK|Q	EPLFETYLSVLRK	none	0	199-211	TRUE	7.591	-0.11	797.946	2	49.03	1593.88	-2	File1094 Spectrum6244 scans: 7788	20150309_HM_i04	1	P19013
1	P19013	K2C4_HUMAN	Keratin, type II cytoskeletal 4 (CK-4) (K4)	3359.43	78.65	2643	150	0		0		57285.3	L|EPLFETYLSVLRK|Q	EPLFETYLSVLRK	none	0	199-211	TRUE	7.319	0.505	797.945	2	49.28	1593.88	-2	File1094 Spectrum6276 scans: 7831	20150309_HM_i04	1	P19013
1	P19013	K2C4_HUMAN	Keratin, type II cytoskeletal 4 (CK-4) (K4)	3359.43	78.65	2643	150	0		0		57285.3	L|EPLFETYLSVLRK|Q	EPLFETYLSVLRK	none	0	199-211	TRUE	5.528	1.044	797.945	2	51.1	1593.88	-2	File1096 Spectrum6047 scans: 7539	20150309_HM_i05	1	P19013
1	P19013	K2C4_HUMAN	Keratin, type II cytoskeletal 4 (CK-4) (K4)	3359.43	78.65	2643	150	0		0		57285.3	L|EPLFETYLSVLRK|Q	EPLFETYLSVLRK	none	0	199-211	TRUE	6.127	0.969	797.945	2	51.37	1593.88	-2	File1096 Spectrum6081 scans: 7581	20150309_HM_i05	1	P19013
1	P19013	K2C4_HUMAN	Keratin, type II cytoskeletal 4 (CK-4) (K4)	3359.43	78.65	2643	150	0		0		57285.3	R|EQIKLLNNKFASFIDKVQFLEQQNK|V	EQIKLLNNKFASFIDKVQFLEQQNK	none	0	153-177	TRUE	5.449	2.464	756.413	4	44.5	3021.63	3	File1094 Spectrum5567 scans: 6944	20150309_HM_i04	1	P19013
1	P19013	K2C4_HUMAN	Keratin, type II cytoskeletal 4 (CK-4) (K4)	3359.43	78.65	2643	150	0		0		57285.3	R|EYQELMSVK|L	EYQELMSVK	none	0	435-443	FALSE	6.022	2.98	563.774	2	24.87	1125.54	0	File1087 Spectrum2194 scans: 2903	20150309_HM_i01	3	P19013,P08729_CHAIN_0,P08729
1	P19013	K2C4_HUMAN	Keratin, type II cytoskeletal 4 (CK-4) (K4)	3359.43	78.65	2643	150	0		0		57285.3	R|EYQELMSVK|L	EYQELMSVK	none	0	435-443	FALSE	6.538	2.749	563.775	2	25.12	1125.54	0	File1087 Spectrum2232 scans: 2952	20150309_HM_i01	3	P19013,P08729_CHAIN_0,P08729
1	P19013	K2C4_HUMAN	Keratin, type II cytoskeletal 4 (CK-4) (K4)	3359.43	78.65	2643	150	0		0		57285.3	R|EYQELMSVK|L	EYQELMSVK	none	0	435-443	FALSE	6.351	2.43	563.775	2	25.4	1125.54	0	File1087 Spectrum2276 scans: 3007	20150309_HM_i01	3	P19013,P08729_CHAIN_0,P08729
1	P19013	K2C4_HUMAN	Keratin, type II cytoskeletal 4 (CK-4) (K4)	3359.43	78.65	2643	150	0		0		57285.3	R|EYQELMSVK|L	EYQELMSVK	none	0	435-443	FALSE	6.729	2.43	563.775	2	25.65	1125.54	0	File1087 Spectrum2314 scans: 3056	20150309_HM_i01	3	P19013,P08729_CHAIN_0,P08729
1	P19013	K2C4_HUMAN	Keratin, type II cytoskeletal 4 (CK-4) (K4)	3359.43	78.65	2643	150	0		0		57285.3	R|EYQELMSVK|L	EYQELM[Oxidation_M]SVK	M440[Oxidation_M]	1	435-443	FALSE	6.469	1.572	571.773	2	19.33	1141.53	0	File1087 Spectrum1369 scans: 1851	20150309_HM_i01	3	P19013,P08729_CHAIN_0,P08729
1	P19013	K2C4_HUMAN	Keratin, type II cytoskeletal 4 (CK-4) (K4)	3359.43	78.65	2643	150	0		0		57285.3	R|EYQELMSVK|L	EYQELM[Oxidation_M]SVK	M440[Oxidation_M]	1	435-443	FALSE	6.599	2.641	571.772	2	19.58	1141.53	0	File1087 Spectrum1411 scans: 1903	20150309_HM_i01	3	P19013,P08729_CHAIN_0,P08729
1	P19013	K2C4_HUMAN	Keratin, type II cytoskeletal 4 (CK-4) (K4)	3359.43	78.65	2643	150	0		0		57285.3	R|EYQELMSVK|L	EYQELMSVK	none	0	435-443	FALSE	6.458	2.749	563.775	2	25.23	1125.54	0	File1089 Spectrum2231 scans: 2924	20150309_HM_i02	3	P19013,P08729_CHAIN_0,P08729
1	P19013	K2C4_HUMAN	Keratin, type II cytoskeletal 4 (CK-4) (K4)	3359.43	78.65	2643	150	0		0		57285.3	R|EYQELMSVK|L	EYQELMSVK	none	0	435-443	FALSE	6.888	1.897	563.775	2	25.5	1125.54	0	File1089 Spectrum2273 scans: 2975	20150309_HM_i02	3	P19013,P08729_CHAIN_0,P08729
1	P19013	K2C4_HUMAN	Keratin, type II cytoskeletal 4 (CK-4) (K4)	3359.43	78.65	2643	150	0		0		57285.3	R|EYQELMSVK|L	EYQELMSVK	none	0	435-443	FALSE	6.178	2.749	563.775	2	25.77	1125.54	0	File1089 Spectrum2316 scans: 3028	20150309_HM_i02	3	P19013,P08729_CHAIN_0,P08729
1	P19013	K2C4_HUMAN	Keratin, type II cytoskeletal 4 (CK-4) (K4)	3359.43	78.65	2643	150	0		0		57285.3	R|EYQELMSVK|L	EYQELM[Oxidation_M]SVK	M440[Oxidation_M]	1	435-443	FALSE	6.336	2.203	571.772	2	19.52	1141.53	0	File1089 Spectrum1382 scans: 1855	20150309_HM_i02	3	P19013,P08729_CHAIN_0,P08729
1	P19013	K2C4_HUMAN	Keratin, type II cytoskeletal 4 (CK-4) (K4)	3359.43	78.65	2643	150	0		0		57285.3	R|EYQELMSVK|L	EYQELMSVK	none	0	435-443	FALSE	7.132	2.43	563.775	2	25.3	1125.54	0	File1091 Spectrum2363 scans: 3027	20150309_HM_i03	3	P19013,P08729_CHAIN_0,P08729
1	P19013	K2C4_HUMAN	Keratin, type II cytoskeletal 4 (CK-4) (K4)	3359.43	78.65	2643	150	0		0		57285.3	R|EYQELMSVK|L	EYQELMSVK	none	0	435-443	FALSE	7.57	3.087	563.774	2	25.57	1125.54	0	File1091 Spectrum2405 scans: 3078	20150309_HM_i03	3	P19013,P08729_CHAIN_0,P08729
1	P19013	K2C4_HUMAN	Keratin, type II cytoskeletal 4 (CK-4) (K4)	3359.43	78.65	2643	150	0		0		57285.3	R|EYQELMSVK|L	EYQELMSVK	none	0	435-443	FALSE	7.15	3.958	563.774	2	25.83	1125.54	0	File1091 Spectrum2447 scans: 3131	20150309_HM_i03	3	P19013,P08729_CHAIN_0,P08729
1	P19013	K2C4_HUMAN	Keratin, type II cytoskeletal 4 (CK-4) (K4)	3359.43	78.65	2643	150	0		0		57285.3	R|EYQELMSVK|L	EYQELM[Oxidation_M]SVK	M440[Oxidation_M]	1	435-443	FALSE	6.442	1.572	571.773	2	19.55	1141.53	0	File1091 Spectrum1486 scans: 1935	20150309_HM_i03	3	P19013,P08729_CHAIN_0,P08729
1	P19013	K2C4_HUMAN	Keratin, type II cytoskeletal 4 (CK-4) (K4)	3359.43	78.65	2643	150	0		0		57285.3	R|EYQELMSVK|L	EYQELM[Oxidation_M]SVK	M440[Oxidation_M]	1	435-443	FALSE	6.768	3.061	571.772	2	19.8	1141.53	0	File1091 Spectrum1526 scans: 1984	20150309_HM_i03	3	P19013,P08729_CHAIN_0,P08729
1	P19013	K2C4_HUMAN	Keratin, type II cytoskeletal 4 (CK-4) (K4)	3359.43	78.65	2643	150	0		0		57285.3	R|EYQELMSVK|L	EYQELM[Oxidation_M]SVK	M440[Oxidation_M]	1	435-443	FALSE	5.388	2.641	571.772	2	20.07	1141.53	0	File1091 Spectrum1568 scans: 2037	20150309_HM_i03	3	P19013,P08729_CHAIN_0,P08729
1	P19013	K2C4_HUMAN	Keratin, type II cytoskeletal 4 (CK-4) (K4)	3359.43	78.65	2643	150	0		0		57285.3	R|EYQELMSVK|L	EYQELMSVK	none	0	435-443	FALSE	6.876	0.475	563.776	2	22.92	1125.54	0	File1094 Spectrum2130 scans: 2748	20150309_HM_i04	3	P19013,P08729_CHAIN_0,P08729
1	P19013	K2C4_HUMAN	Keratin, type II cytoskeletal 4 (CK-4) (K4)	3359.43	78.65	2643	150	0		0		57285.3	R|EYQELMSVK|L	EYQELMSVK	none	0	435-443	FALSE	7.014	0.919	563.776	2	23.18	1125.54	0	File1094 Spectrum2173 scans: 2800	20150309_HM_i04	3	P19013,P08729_CHAIN_0,P08729
1	P19013	K2C4_HUMAN	Keratin, type II cytoskeletal 4 (CK-4) (K4)	3359.43	78.65	2643	150	0		0		57285.3	R|EYQELMSVK|L	EYQELMSVK	none	0	435-443	FALSE	6.748	1.239	563.775	2	23.43	1125.54	0	File1094 Spectrum2217 scans: 2853	20150309_HM_i04	3	P19013,P08729_CHAIN_0,P08729
1	P19013	K2C4_HUMAN	Keratin, type II cytoskeletal 4 (CK-4) (K4)	3359.43	78.65	2643	150	0		0		57285.3	R|EYQELMSVK|L	EYQELMSVK	none	0	435-443	FALSE	7.174	1.452	563.775	2	23.7	1125.54	0	File1094 Spectrum2261 scans: 2906	20150309_HM_i04	3	P19013,P08729_CHAIN_0,P08729
1	P19013	K2C4_HUMAN	Keratin, type II cytoskeletal 4 (CK-4) (K4)	3359.43	78.65	2643	150	0		0		57285.3	R|EYQELMSVK|L	EYQELMSVK	none	0	435-443	FALSE	6.297	1.897	563.775	2	23.97	1125.54	0	File1094 Spectrum2307 scans: 2962	20150309_HM_i04	3	P19013,P08729_CHAIN_0,P08729
1	P19013	K2C4_HUMAN	Keratin, type II cytoskeletal 4 (CK-4) (K4)	3359.43	78.65	2643	150	0		0		57285.3	R|EYQELMSVK|L	EYQELMSVK	none	0	435-443	FALSE	6.338	1.666	563.775	2	24.22	1125.54	0	File1094 Spectrum2348 scans: 3012	20150309_HM_i04	3	P19013,P08729_CHAIN_0,P08729
1	P19013	K2C4_HUMAN	Keratin, type II cytoskeletal 4 (CK-4) (K4)	3359.43	78.65	2643	150	0		0		57285.3	R|EYQELMSVK|L	EYQELMSVK	none	0	435-443	FALSE	5.921	2.11	563.775	2	24.5	1125.54	0	File1094 Spectrum2396 scans: 3069	20150309_HM_i04	3	P19013,P08729_CHAIN_0,P08729
1	P19013	K2C4_HUMAN	Keratin, type II cytoskeletal 4 (CK-4) (K4)	3359.43	78.65	2643	150	0		0		57285.3	R|EYQELMSVK|L	EYQELM[Oxidation_M]SVK	M440[Oxidation_M]	1	435-443	FALSE	5.929	3.061	571.772	2	17.72	1141.53	0	File1094 Spectrum1276 scans: 1702	20150309_HM_i04	3	P19013,P08729_CHAIN_0,P08729
1	P19013	K2C4_HUMAN	Keratin, type II cytoskeletal 4 (CK-4) (K4)	3359.43	78.65	2643	150	0		0		57285.3	R|EYQELMSVK|L	EYQELMSVK	none	0	435-443	FALSE	6.128	1.772	563.775	2	25.57	1125.54	0	File1096 Spectrum2312 scans: 2966	20150309_HM_i05	3	P19013,P08729_CHAIN_0,P08729
1	P19013	K2C4_HUMAN	Keratin, type II cytoskeletal 4 (CK-4) (K4)	3359.43	78.65	2643	150	0		0		57285.3	R|EYQELMSVK|L	EYQELMSVK	none	0	435-443	FALSE	6.003	2.643	563.775	2	25.85	1125.54	0	File1096 Spectrum2356 scans: 3020	20150309_HM_i05	3	P19013,P08729_CHAIN_0,P08729
1	P19013	K2C4_HUMAN	Keratin, type II cytoskeletal 4 (CK-4) (K4)	3359.43	78.65	2643	150	0		0		57285.3	R|EYQELMSVK|L	EYQELMSVK	none	0	435-443	FALSE	5.724	-0.289	563.776	2	26.05	1125.54	0	File1098 Spectrum2151 scans: 2774	20150309_HM_i06	3	P19013,P08729_CHAIN_0,P08729
1	P19013	K2C4_HUMAN	Keratin, type II cytoskeletal 4 (CK-4) (K4)	3359.43	78.65	2643	150	0		0		57285.3	K|FASFIDK|V	FASFIDK	none	0	162-168	FALSE	5.741	1.833	414.218	2	25.22	826.422	0	File1087 Spectrum2248 scans: 2971	20150309_HM_i01	29	P02538_CHAIN_0,P02538,P48668_CHAIN_0,P48668,P04259_CHAIN_0,P04259,P19013,P13647,P04264_CHAIN_0,P04264,Q01546,Q9NSB2,P35908,P12035,Q8N1N4,O95678,Q5XKE5,Q86Y46,P05787,P05787_ISOFORM_2,Q86Y46_ISOFORM_2,P08729_CHAIN_0,P08729,Q7RTS7,Q3SY84,Q14CN4_ISOFORM_3,Q14CN4_ISOFORM_2,Q14CN4,Q7Z794
1	P19013	K2C4_HUMAN	Keratin, type II cytoskeletal 4 (CK-4) (K4)	3359.43	78.65	2643	150	0		0		57285.3	K|FASFIDK|V	FASFIDK	none	0	162-168	FALSE	6.436	1.76	414.218	2	25.48	826.422	0	File1087 Spectrum2289 scans: 3024	20150309_HM_i01	29	P02538_CHAIN_0,P02538,P48668_CHAIN_0,P48668,P04259_CHAIN_0,P04259,P19013,P13647,P04264_CHAIN_0,P04264,Q01546,Q9NSB2,P35908,P12035,Q8N1N4,O95678,Q5XKE5,Q86Y46,P05787,P05787_ISOFORM_2,Q86Y46_ISOFORM_2,P08729_CHAIN_0,P08729,Q7RTS7,Q3SY84,Q14CN4_ISOFORM_3,Q14CN4_ISOFORM_2,Q14CN4,Q7Z794
1	P19013	K2C4_HUMAN	Keratin, type II cytoskeletal 4 (CK-4) (K4)	3359.43	78.65	2643	150	0		0		57285.3	K|FASFIDK|V	FASFIDK	none	0	162-168	FALSE	5.747	2.268	414.218	2	25.82	826.422	0	File1089 Spectrum2325 scans: 3039	20150309_HM_i02	29	P02538_CHAIN_0,P02538,P48668_CHAIN_0,P48668,P19013,P04259_CHAIN_0,P04259,P13647,P04264_CHAIN_0,P04264,P35908,Q01546,Q9NSB2,P12035,Q8N1N4,O95678,Q5XKE5,Q86Y46,P05787,P05787_ISOFORM_2,P08729_CHAIN_0,P08729,Q86Y46_ISOFORM_2,Q7RTS7,Q3SY84,Q14CN4_ISOFORM_3,Q14CN4_ISOFORM_2,Q14CN4,Q7Z794
1	P19013	K2C4_HUMAN	Keratin, type II cytoskeletal 4 (CK-4) (K4)	3359.43	78.65	2643	150	0		0		57285.3	K|FASFIDK|V	FASFIDK	none	0	162-168	FALSE	5.308	-2.451	414.22	2	22.45	826.422	0	File1094 Spectrum2053 scans: 2654	20150309_HM_i04	29	P19013,P48668_CHAIN_0,P48668,P02538_CHAIN_0,P02538,P04259_CHAIN_0,P04259,P13647,Q8N1N4,Q9NSB2,P04264_CHAIN_0,P04264,Q01546,P12035,O95678,P35908,Q5XKE5,P05787,P05787_ISOFORM_2,Q86Y46,P08729_CHAIN_0,P08729,Q86Y46_ISOFORM_2,Q7RTS7,Q3SY84,Q14CN4_ISOFORM_3,Q14CN4_ISOFORM_2,Q14CN4,Q7Z794
1	P19013	K2C4_HUMAN	Keratin, type II cytoskeletal 4 (CK-4) (K4)	3359.43	78.65	2643	150	0		0		57285.3	K|FASFIDK|V	FASFIDK	none	0	162-168	FALSE	5.588	0.356	414.218	2	22.72	826.422	0	File1094 Spectrum2094 scans: 2705	20150309_HM_i04	29	P19013,P48668_CHAIN_0,P48668,P02538_CHAIN_0,P02538,P04259_CHAIN_0,P04259,P13647,Q8N1N4,Q9NSB2,P04264_CHAIN_0,P04264,Q01546,P12035,O95678,P35908,Q5XKE5,P05787,P05787_ISOFORM_2,Q86Y46,P08729_CHAIN_0,P08729,Q86Y46_ISOFORM_2,Q7RTS7,Q3SY84,Q14CN4_ISOFORM_3,Q14CN4_ISOFORM_2,Q14CN4,Q7Z794
1	P19013	K2C4_HUMAN	Keratin, type II cytoskeletal 4 (CK-4) (K4)	3359.43	78.65	2643	150	0		0		57285.3	K|FASFIDK|V	FASFIDK	none	0	162-168	FALSE	5.758	0.284	414.218	2	22.97	826.422	0	File1094 Spectrum2138 scans: 2758	20150309_HM_i04	29	P19013,P48668_CHAIN_0,P48668,P02538_CHAIN_0,P02538,P04259_CHAIN_0,P04259,P13647,Q8N1N4,Q9NSB2,P04264_CHAIN_0,P04264,Q01546,P12035,O95678,P35908,Q5XKE5,P05787,P05787_ISOFORM_2,Q86Y46,P08729_CHAIN_0,P08729,Q86Y46_ISOFORM_2,Q7RTS7,Q3SY84,Q14CN4_ISOFORM_3,Q14CN4_ISOFORM_2,Q14CN4,Q7Z794
1	P19013	K2C4_HUMAN	Keratin, type II cytoskeletal 4 (CK-4) (K4)	3359.43	78.65	2643	150	0		0		57285.3	K|FASFIDK|V	FASFIDK	none	0	162-168	FALSE	6	0.719	414.218	2	23.23	826.422	0	File1094 Spectrum2181 scans: 2810	20150309_HM_i04	29	P19013,P48668_CHAIN_0,P48668,P02538_CHAIN_0,P02538,P04259_CHAIN_0,P04259,P13647,Q8N1N4,Q9NSB2,P04264_CHAIN_0,P04264,Q01546,P12035,O95678,P35908,Q5XKE5,P05787,P05787_ISOFORM_2,Q86Y46,P08729_CHAIN_0,P08729,Q86Y46_ISOFORM_2,Q7RTS7,Q3SY84,Q14CN4_ISOFORM_3,Q14CN4_ISOFORM_2,Q14CN4,Q7Z794
1	P19013	K2C4_HUMAN	Keratin, type II cytoskeletal 4 (CK-4) (K4)	3359.43	78.65	2643	150	0		0		57285.3	K|FASFIDK|V	FASFIDK	none	0	162-168	FALSE	5.707	1.228	414.218	2	23.75	826.422	0	File1094 Spectrum2271 scans: 2918	20150309_HM_i04	29	P19013,P48668_CHAIN_0,P48668,P02538_CHAIN_0,P02538,P04259_CHAIN_0,P04259,P13647,Q8N1N4,Q9NSB2,P04264_CHAIN_0,P04264,Q01546,P12035,O95678,P35908,Q5XKE5,P05787,P05787_ISOFORM_2,Q86Y46,P08729_CHAIN_0,P08729,Q86Y46_ISOFORM_2,Q7RTS7,Q3SY84,Q14CN4_ISOFORM_3,Q14CN4_ISOFORM_2,Q14CN4,Q7Z794
1	P19013	K2C4_HUMAN	Keratin, type II cytoskeletal 4 (CK-4) (K4)	3359.43	78.65	2643	150	0		0		57285.3	K|FASFIDK|V	FASFIDK	none	0	162-168	FALSE	5.487	1.446	414.218	2	24.02	826.422	0	File1094 Spectrum2315 scans: 2972	20150309_HM_i04	29	P19013,P48668_CHAIN_0,P48668,P02538_CHAIN_0,P02538,P04259_CHAIN_0,P04259,P13647,Q8N1N4,Q9NSB2,P04264_CHAIN_0,P04264,Q01546,P12035,O95678,P35908,Q5XKE5,P05787,P05787_ISOFORM_2,Q86Y46,P08729_CHAIN_0,P08729,Q86Y46_ISOFORM_2,Q7RTS7,Q3SY84,Q14CN4_ISOFORM_3,Q14CN4_ISOFORM_2,Q14CN4,Q7Z794
1	P19013	K2C4_HUMAN	Keratin, type II cytoskeletal 4 (CK-4) (K4)	3359.43	78.65	2643	150	0		0		57285.3	K|FASFIDK|V	FASFIDK	none	0	162-168	FALSE	5.602	1.978	414.218	2	24.82	826.422	0	File1094 Spectrum2447 scans: 3131	20150309_HM_i04	29	P19013,P48668_CHAIN_0,P48668,P02538_CHAIN_0,P02538,P04259_CHAIN_0,P04259,P13647,Q8N1N4,Q9NSB2,P04264_CHAIN_0,P04264,Q01546,P12035,O95678,P35908,Q5XKE5,P05787,P05787_ISOFORM_2,Q86Y46,P08729_CHAIN_0,P08729,Q86Y46_ISOFORM_2,Q7RTS7,Q3SY84,Q14CN4_ISOFORM_3,Q14CN4_ISOFORM_2,Q14CN4,Q7Z794
1	P19013	K2C4_HUMAN	Keratin, type II cytoskeletal 4 (CK-4) (K4)	3359.43	78.65	2643	150	0		0		57285.3	K|FASFIDK|V	FASFIDK	none	0	162-168	FALSE	5.454	2.559	414.217	2	26.15	826.422	0	File1096 Spectrum2406 scans: 3080	20150309_HM_i05	29	P19013,P02538_CHAIN_0,P02538,P04259_CHAIN_0,P04259,P48668_CHAIN_0,P48668,P13647,P04264_CHAIN_0,P04264,Q9NSB2,P12035,P35908,O95678,Q01546,Q8N1N4,Q86Y46,Q5XKE5,Q86Y46_ISOFORM_2,Q7RTS7,P05787,P05787_ISOFORM_2,P08729_CHAIN_0,P08729,Q3SY84,Q14CN4_ISOFORM_3,Q14CN4_ISOFORM_2,Q14CN4,Q7Z794
1	P19013	K2C4_HUMAN	Keratin, type II cytoskeletal 4 (CK-4) (K4)	3359.43	78.65	2643	150	0		0		57285.3	K|FASFIDKVQFLEQQNK|V	FASFIDKVQFLEQQNK	none	0	162-177	TRUE	9.818	-0.178	648.007	3	39.88	1941	1	File1087 Spectrum4416 scans: 5658	20150309_HM_i01	1	P19013
1	P19013	K2C4_HUMAN	Keratin, type II cytoskeletal 4 (CK-4) (K4)	3359.43	78.65	2643	150	0		0		57285.3	K|FASFIDKVQFLEQQNK|V	FASFIDKVQFLEQQNK	none	0	162-177	TRUE	8.651	1.192	971.506	2	39.9	1941	1	File1087 Spectrum4417 scans: 5659	20150309_HM_i01	1	P19013
1	P19013	K2C4_HUMAN	Keratin, type II cytoskeletal 4 (CK-4) (K4)	3359.43	78.65	2643	150	0		0		57285.3	K|FASFIDKVQFLEQQNK|V	FASFIDKVQFLEQQNK	none	0	162-177	TRUE	9.224	1.893	648.006	3	40.15	1941	1	File1087 Spectrum4451 scans: 5702	20150309_HM_i01	1	P19013
1	P19013	K2C4_HUMAN	Keratin, type II cytoskeletal 4 (CK-4) (K4)	3359.43	78.65	2643	150	0		0		57285.3	K|FASFIDKVQFLEQQNK|V	FASFIDKVQFLEQQNK	none	0	162-177	TRUE	9.37	2.326	971.505	2	40.15	1941	1	File1087 Spectrum4452 scans: 5703	20150309_HM_i01	1	P19013
1	P19013	K2C4_HUMAN	Keratin, type II cytoskeletal 4 (CK-4) (K4)	3359.43	78.65	2643	150	0		0		57285.3	K|FASFIDKVQFLEQQNK|V	FASFIDKVQFLEQQNK	none	0	162-177	TRUE	8.954	0.193	648.007	3	40.4	1941	1	File1087 Spectrum4482 scans: 5745	20150309_HM_i01	1	P19013
1	P19013	K2C4_HUMAN	Keratin, type II cytoskeletal 4 (CK-4) (K4)	3359.43	78.65	2643	150	0		0		57285.3	K|FASFIDKVQFLEQQNK|V	FASFIDKVQFLEQQNK	none	0	162-177	TRUE	7.534	2.558	648.005	3	40.67	1941	1	File1087 Spectrum4516 scans: 5790	20150309_HM_i01	1	P19013
1	P19013	K2C4_HUMAN	Keratin, type II cytoskeletal 4 (CK-4) (K4)	3359.43	78.65	2643	150	0		0		57285.3	K|FASFIDKVQFLEQQNK|V	FASFIDKVQFLEQQNK	none	0	162-177	TRUE	7.417	2.769	971.504	2	40.67	1941	1	File1087 Spectrum4517 scans: 5791	20150309_HM_i01	1	P19013
1	P19013	K2C4_HUMAN	Keratin, type II cytoskeletal 4 (CK-4) (K4)	3359.43	78.65	2643	150	0		0		57285.3	K|FASFIDKVQFLEQQNK|V	FASFIDKVQFLEQQNK	none	0	162-177	TRUE	8.765	2.465	648.006	3	40.92	1941	1	File1087 Spectrum4549 scans: 5834	20150309_HM_i01	1	P19013
1	P19013	K2C4_HUMAN	Keratin, type II cytoskeletal 4 (CK-4) (K4)	3359.43	78.65	2643	150	0		0		57285.3	K|FASFIDKVQFLEQQNK|V	FASFIDKVQFLEQQNK	none	0	162-177	TRUE	6.799	1.893	648.006	3	41.18	1941	1	File1087 Spectrum4582 scans: 5878	20150309_HM_i01	1	P19013
1	P19013	K2C4_HUMAN	Keratin, type II cytoskeletal 4 (CK-4) (K4)	3359.43	78.65	2643	150	0		0		57285.3	K|FASFIDKVQFLEQQNK|V	FASFIDKVQFLEQQNK	none	0	162-177	TRUE	5.767	0.579	648.007	3	41.77	1941	1	File1087 Spectrum4668 scans: 5985	20150309_HM_i01	1	P19013
1	P19013	K2C4_HUMAN	Keratin, type II cytoskeletal 4 (CK-4) (K4)	3359.43	78.65	2643	150	0		0		57285.3	K|FASFIDKVQFLEQQNK|V	FASFIDKVQFLEQQNK	none	0	162-177	TRUE	6.905	-0.178	648.007	3	42.32	1941	1	File1087 Spectrum4749 scans: 6083	20150309_HM_i01	1	P19013
1	P19013	K2C4_HUMAN	Keratin, type II cytoskeletal 4 (CK-4) (K4)	3359.43	78.65	2643	150	0		0		57285.3	K|FASFIDKVQFLEQQNK|V	FASFIDKVQFLEQQNK	none	0	162-177	TRUE	6.527	0.378	648.007	3	67.68	1941	1	File1087 Spectrum7490 scans: 9816	20150309_HM_i01	1	P19013
1	P19013	K2C4_HUMAN	Keratin, type II cytoskeletal 4 (CK-4) (K4)	3359.43	78.65	2643	150	0		0		57285.3	K|FASFIDKVQFLEQQNK|V	FASFIDKVQFLEQQNK	none	0	162-177	TRUE	8.552	-0.879	971.508	2	40.4	1941	1	File1087 Spectrum4483 scans: 5746	20150309_HM_i01	1	P19013
1	P19013	K2C4_HUMAN	Keratin, type II cytoskeletal 4 (CK-4) (K4)	3359.43	78.65	2643	150	0		0		57285.3	K|FASFIDKVQFLEQQNK|V	FASFIDKVQ[DEAMID]FLEQQNK	Q170[DEAMID]	1	162-177	TRUE	7.124	4.905	648.332	3	41.55	1941.98	1	File1087 Spectrum4636 scans: 5946	20150309_HM_i01	1	P19013
1	P19013	K2C4_HUMAN	Keratin, type II cytoskeletal 4 (CK-4) (K4)	3359.43	78.65	2643	150	0		0		57285.3	K|FASFIDKVQFLEQQNK|V	FASFIDKVQFLEQQNK	none	0	162-177	TRUE	8.338	0.008	648.007	3	40.03	1941	1	File1089 Spectrum4418 scans: 5601	20150309_HM_i02	1	P19013
1	P19013	K2C4_HUMAN	Keratin, type II cytoskeletal 4 (CK-4) (K4)	3359.43	78.65	2643	150	0		0		57285.3	K|FASFIDKVQFLEQQNK|V	FASFIDKVQFLEQQNK	none	0	162-177	TRUE	8.05	-0.003	971.507	2	40.07	1941	1	File1089 Spectrum4423 scans: 5607	20150309_HM_i02	1	P19013
1	P19013	K2C4_HUMAN	Keratin, type II cytoskeletal 4 (CK-4) (K4)	3359.43	78.65	2643	150	0		0		57285.3	K|FASFIDKVQFLEQQNK|V	FASFIDKVQFLEQQNK	none	0	162-177	TRUE	8.778	2.558	648.005	3	40.32	1941	1	File1089 Spectrum4451 scans: 5645	20150309_HM_i02	1	P19013
1	P19013	K2C4_HUMAN	Keratin, type II cytoskeletal 4 (CK-4) (K4)	3359.43	78.65	2643	150	0		0		57285.3	K|FASFIDKVQFLEQQNK|V	FASFIDKVQFLEQQNK	none	0	162-177	TRUE	8.944	2.573	971.505	2	40.32	1941	1	File1089 Spectrum4452 scans: 5646	20150309_HM_i02	1	P19013
1	P19013	K2C4_HUMAN	Keratin, type II cytoskeletal 4 (CK-4) (K4)	3359.43	78.65	2643	150	0		0		57285.3	K|FASFIDKVQFLEQQNK|V	FASFIDKVQFLEQQNK	none	0	162-177	TRUE	8.965	3.315	648.005	3	40.57	1941	1	File1089 Spectrum4484 scans: 5689	20150309_HM_i02	1	P19013
1	P19013	K2C4_HUMAN	Keratin, type II cytoskeletal 4 (CK-4) (K4)	3359.43	78.65	2643	150	0		0		57285.3	K|FASFIDKVQFLEQQNK|V	FASFIDKVQFLEQQNK	none	0	162-177	TRUE	8.318	2.326	971.505	2	40.58	1941	1	File1089 Spectrum4485 scans: 5690	20150309_HM_i02	1	P19013
1	P19013	K2C4_HUMAN	Keratin, type II cytoskeletal 4 (CK-4) (K4)	3359.43	78.65	2643	150	0		0		57285.3	K|FASFIDKVQFLEQQNK|V	FASFIDKVQFLEQQNK	none	0	162-177	TRUE	8.438	1.043	648.006	3	40.85	1941	1	File1089 Spectrum4523 scans: 5736	20150309_HM_i02	1	P19013
1	P19013	K2C4_HUMAN	Keratin, type II cytoskeletal 4 (CK-4) (K4)	3359.43	78.65	2643	150	0		0		57285.3	K|FASFIDKVQFLEQQNK|V	FASFIDKVQFLEQQNK	none	0	162-177	TRUE	8.204	3.686	648.005	3	41.1	1941	1	File1089 Spectrum4559 scans: 5781	20150309_HM_i02	1	P19013
1	P19013	K2C4_HUMAN	Keratin, type II cytoskeletal 4 (CK-4) (K4)	3359.43	78.65	2643	150	0		0		57285.3	K|FASFIDKVQFLEQQNK|V	FASFIDKVQFLEQQNK	none	0	162-177	TRUE	6.156	0.286	648.007	3	41.37	1941	1	File1089 Spectrum4596 scans: 5827	20150309_HM_i02	1	P19013
1	P19013	K2C4_HUMAN	Keratin, type II cytoskeletal 4 (CK-4) (K4)	3359.43	78.65	2643	150	0		0		57285.3	K|FASFIDKVQFLEQQNK|V	FASFIDKVQ[DEAMID]FLEQQNK	Q170[DEAMID]	1	162-177	TRUE	7.223	3.591	648.333	3	41.75	1941.98	1	File1089 Spectrum4652 scans: 5895	20150309_HM_i02	1	P19013
1	P19013	K2C4_HUMAN	Keratin, type II cytoskeletal 4 (CK-4) (K4)	3359.43	78.65	2643	150	0		0		57285.3	K|FASFIDKVQFLEQQNK|V	FASFIDKVQFLEQQNK	none	0	162-177	TRUE	9.059	0.858	648.007	3	40.12	1941	1	File1091 Spectrum4595 scans: 5741	20150309_HM_i03	1	P19013
1	P19013	K2C4_HUMAN	Keratin, type II cytoskeletal 4 (CK-4) (K4)	3359.43	78.65	2643	150	0		0		57285.3	K|FASFIDKVQFLEQQNK|V	FASFIDKVQFLEQQNK	none	0	162-177	TRUE	8.701	0.688	971.506	2	40.17	1941	1	File1091 Spectrum4601 scans: 5748	20150309_HM_i03	1	P19013
1	P19013	K2C4_HUMAN	Keratin, type II cytoskeletal 4 (CK-4) (K4)	3359.43	78.65	2643	150	0		0		57285.3	K|FASFIDKVQFLEQQNK|V	FASFIDKVQFLEQQNK	none	0	162-177	TRUE	9.052	2.264	648.006	3	40.38	1941	1	File1091 Spectrum4633 scans: 5787	20150309_HM_i03	1	P19013
1	P19013	K2C4_HUMAN	Keratin, type II cytoskeletal 4 (CK-4) (K4)	3359.43	78.65	2643	150	0		0		57285.3	K|FASFIDKVQFLEQQNK|V	FASFIDKVQFLEQQNK	none	0	162-177	TRUE	9.488	2.635	971.505	2	40.42	1941	1	File1091 Spectrum4638 scans: 5793	20150309_HM_i03	1	P19013
1	P19013	K2C4_HUMAN	Keratin, type II cytoskeletal 4 (CK-4) (K4)	3359.43	78.65	2643	150	0		0		57285.3	K|FASFIDKVQFLEQQNK|V	FASFIDKVQFLEQQNK	none	0	162-177	TRUE	9.986	0.672	648.007	3	40.65	1941	1	File1091 Spectrum4670 scans: 5833	20150309_HM_i03	1	P19013
1	P19013	K2C4_HUMAN	Keratin, type II cytoskeletal 4 (CK-4) (K4)	3359.43	78.65	2643	150	0		0		57285.3	K|FASFIDKVQFLEQQNK|V	FASFIDKVQFLEQQNK	none	0	162-177	TRUE	8.254	1.131	971.506	2	40.68	1941	1	File1091 Spectrum4677 scans: 5841	20150309_HM_i03	1	P19013
1	P19013	K2C4_HUMAN	Keratin, type II cytoskeletal 4 (CK-4) (K4)	3359.43	78.65	2643	150	0		0		57285.3	K|FASFIDKVQFLEQQNK|V	FASFIDKVQFLEQQNK	none	0	162-177	TRUE	7.515	2.558	648.005	3	40.92	1941	1	File1091 Spectrum4709 scans: 5880	20150309_HM_i03	1	P19013
1	P19013	K2C4_HUMAN	Keratin, type II cytoskeletal 4 (CK-4) (K4)	3359.43	78.65	2643	150	0		0		57285.3	K|FASFIDKVQFLEQQNK|V	FASFIDKVQFLEQQNK	none	0	162-177	TRUE	7.694	1.615	648.006	3	41.18	1941	1	File1091 Spectrum4745 scans: 5926	20150309_HM_i03	1	P19013
1	P19013	K2C4_HUMAN	Keratin, type II cytoskeletal 4 (CK-4) (K4)	3359.43	78.65	2643	150	0		0		57285.3	K|FASFIDKVQFLEQQNK|V	FASFIDKVQFLEQQNK	none	0	162-177	TRUE	9.439	2.929	648.005	3	38.87	1941	1	File1094 Spectrum4686 scans: 5868	20150309_HM_i04	1	P19013
1	P19013	K2C4_HUMAN	Keratin, type II cytoskeletal 4 (CK-4) (K4)	3359.43	78.65	2643	150	0		0		57285.3	K|FASFIDKVQFLEQQNK|V	FASFIDKVQFLEQQNK	none	0	162-177	TRUE	9.012	1.636	971.505	2	38.9	1941	1	File1094 Spectrum4690 scans: 5873	20150309_HM_i04	1	P19013
1	P19013	K2C4_HUMAN	Keratin, type II cytoskeletal 4 (CK-4) (K4)	3359.43	78.65	2643	150	0		0		57285.3	K|FASFIDKVQFLEQQNK|V	FASFIDKVQFLEQQNK	none	0	162-177	TRUE	9.742	0.672	648.007	3	39.13	1941	1	File1094 Spectrum4730 scans: 5921	20150309_HM_i04	1	P19013
1	P19013	K2C4_HUMAN	Keratin, type II cytoskeletal 4 (CK-4) (K4)	3359.43	78.65	2643	150	0		0		57285.3	K|FASFIDKVQFLEQQNK|V	FASFIDKVQFLEQQNK	none	0	162-177	TRUE	8.771	1.069	971.506	2	39.17	1941	1	File1094 Spectrum4735 scans: 5927	20150309_HM_i04	1	P19013
1	P19013	K2C4_HUMAN	Keratin, type II cytoskeletal 4 (CK-4) (K4)	3359.43	78.65	2643	150	0		0		57285.3	K|FASFIDKVQFLEQQNK|V	FASFIDKVQFLEQQNK	none	0	162-177	TRUE	8.67	3.114	648.005	3	39.4	1941	1	File1094 Spectrum4770 scans: 5970	20150309_HM_i04	1	P19013
1	P19013	K2C4_HUMAN	Keratin, type II cytoskeletal 4 (CK-4) (K4)	3359.43	78.65	2643	150	0		0		57285.3	K|FASFIDKVQFLEQQNK|V	FASFIDKVQFLEQQNK	none	0	162-177	TRUE	8.69	2.511	971.505	2	39.42	1941	1	File1094 Spectrum4775 scans: 5976	20150309_HM_i04	1	P19013
1	P19013	K2C4_HUMAN	Keratin, type II cytoskeletal 4 (CK-4) (K4)	3359.43	78.65	2643	150	0		0		57285.3	K|FASFIDKVQFLEQQNK|V	FASFIDKVQFLEQQNK	none	0	162-177	TRUE	8.871	2.558	648.005	3	39.65	1941	1	File1094 Spectrum4811 scans: 6020	20150309_HM_i04	1	P19013
1	P19013	K2C4_HUMAN	Keratin, type II cytoskeletal 4 (CK-4) (K4)	3359.43	78.65	2643	150	0		0		57285.3	K|FASFIDKVQFLEQQNK|V	FASFIDKVQFLEQQNK	none	0	162-177	TRUE	7.163	2.264	648.006	3	39.93	1941	1	File1094 Spectrum4857 scans: 6075	20150309_HM_i04	1	P19013
1	P19013	K2C4_HUMAN	Keratin, type II cytoskeletal 4 (CK-4) (K4)	3359.43	78.65	2643	150	0		0		57285.3	K|FASFIDKVQFLEQQNK|V	FASFIDKVQFLEQQNK	none	0	162-177	TRUE	6.483	1.522	648.006	3	40.52	1941	1	File1094 Spectrum4950 scans: 6188	20150309_HM_i04	1	P19013
1	P19013	K2C4_HUMAN	Keratin, type II cytoskeletal 4 (CK-4) (K4)	3359.43	78.65	2643	150	0		0		57285.3	K|FASFIDKVQFLEQQNK|V	FASFIDKVQFLEQQNK	none	0	162-177	TRUE	5.461	2.836	648.005	3	40.83	1941	1	File1094 Spectrum4997 scans: 6247	20150309_HM_i04	1	P19013
1	P19013	K2C4_HUMAN	Keratin, type II cytoskeletal 4 (CK-4) (K4)	3359.43	78.65	2643	150	0		0		57285.3	K|FASFIDKVQFLEQQNK|V	FASFIDKVQFLEQQNK	none	0	162-177	TRUE	8.86	0.193	648.007	3	67.35	1941	1	File1094 Spectrum8622 scans: 10886	20150309_HM_i04	1	P19013
1	P19013	K2C4_HUMAN	Keratin, type II cytoskeletal 4 (CK-4) (K4)	3359.43	78.65	2643	150	0		0		57285.3	K|FASFIDKVQFLEQQNK|V	FASFIDKVQFLEQQNK	none	0	162-177	TRUE	6.154	0.317	971.507	2	67.38	1941	1	File1094 Spectrum8628 scans: 10893	20150309_HM_i04	1	P19013
1	P19013	K2C4_HUMAN	Keratin, type II cytoskeletal 4 (CK-4) (K4)	3359.43	78.65	2643	150	0		0		57285.3	K|FASFIDKVQFLEQQNK|V	FASFIDKVQFLEQQNK	none	0	162-177	TRUE	9.024	0.1	648.007	3	40.13	1941	1	File1096 Spectrum4536 scans: 5660	20150309_HM_i05	1	P19013
1	P19013	K2C4_HUMAN	Keratin, type II cytoskeletal 4 (CK-4) (K4)	3359.43	78.65	2643	150	0		0		57285.3	K|FASFIDKVQFLEQQNK|V	FASFIDKVQFLEQQNK	none	0	162-177	TRUE	8.181	-0.188	971.507	2	40.22	1941	1	File1096 Spectrum4548 scans: 5674	20150309_HM_i05	1	P19013
1	P19013	K2C4_HUMAN	Keratin, type II cytoskeletal 4 (CK-4) (K4)	3359.43	78.65	2643	150	0		0		57285.3	K|FASFIDKVQFLEQQNK|V	FASFIDKVQFLEQQNK	none	0	162-177	TRUE	9.322	0.286	648.007	3	40.4	1941	1	File1096 Spectrum4575 scans: 5707	20150309_HM_i05	1	P19013
1	P19013	K2C4_HUMAN	Keratin, type II cytoskeletal 4 (CK-4) (K4)	3359.43	78.65	2643	150	0		0		57285.3	K|FASFIDKVQFLEQQNK|V	FASFIDKVQFLEQQNK	none	0	162-177	TRUE	7.945	0.688	971.506	2	40.48	1941	1	File1096 Spectrum4588 scans: 5722	20150309_HM_i05	1	P19013
1	P19013	K2C4_HUMAN	Keratin, type II cytoskeletal 4 (CK-4) (K4)	3359.43	78.65	2643	150	0		0		57285.3	K|FASFIDKVQFLEQQNK|V	FASFIDKVQFLEQQNK	none	0	162-177	TRUE	6.501	1.522	648.006	3	40.68	1941	1	File1096 Spectrum4618 scans: 5758	20150309_HM_i05	1	P19013
1	P19013	K2C4_HUMAN	Keratin, type II cytoskeletal 4 (CK-4) (K4)	3359.43	78.65	2643	150	0		0		57285.3	K|FASFIDKVQFLEQQNK|V	FASFIDKVQFLEQQNK	none	0	162-177	TRUE	8.068	0.502	971.507	2	40.5	1941	1	File1098 Spectrum4233 scans: 5274	20150309_HM_i06	1	P19013
1	P19013	K2C4_HUMAN	Keratin, type II cytoskeletal 4 (CK-4) (K4)	3359.43	78.65	2643	150	0		0		57285.3	K|FASFIDKVQFLEQQNK|V	FASFIDKVQFLEQQNK	none	0	162-177	TRUE	5.296	0.858	648.007	3	40.73	1941	1	File1098 Spectrum4265 scans: 5313	20150309_HM_i06	1	P19013
1	P19013	K2C4_HUMAN	Keratin, type II cytoskeletal 4 (CK-4) (K4)	3359.43	78.65	2643	150	0		0		57285.3	K|FASFIDKVQFLEQQNK|V	FASFIDKVQFLEQQNK	none	0	162-177	TRUE	7.836	-0.472	648.007	3	40.42	1941	1	File1098 Spectrum4220 scans: 5259	20150309_HM_i06	1	P19013
1	P19013	K2C4_HUMAN	Keratin, type II cytoskeletal 4 (CK-4) (K4)	3359.43	78.65	2643	150	0		0		57285.3	K|FASFIDKVQFLEQQNK|V	FASFIDKVQFLEQQNK	none	0	162-177	TRUE	7.212	0.286	648.007	3	40.43	1941	1	File1100 Spectrum4508 scans: 5600	20150309_HM_i07	1	P19013
1	P19013	K2C4_HUMAN	Keratin, type II cytoskeletal 4 (CK-4) (K4)	3359.43	78.65	2643	150	0		0		57285.3	K|FASFIDKVQFLEQQNKVLETK|W	FASFIDKVQFLEQQNKVLETK	none	0	162-182	TRUE	5.521	2.212	838.118	3	42.1	2511.34	2	File1089 Spectrum4695 scans: 5952	20150309_HM_i02	1	P19013
1	P19013	K2C4_HUMAN	Keratin, type II cytoskeletal 4 (CK-4) (K4)	3359.43	78.65	2643	150	0		0		57285.3	K|FASFIDKVQFLEQQNKVLETK|W	FASFIDKVQFLEQQNKVLETK	none	0	162-182	TRUE	5.285	1.838	628.84	4	40.8	2511.34	2	File1094 Spectrum4991 scans: 6240	20150309_HM_i04	1	P19013
1	P19013	K2C4_HUMAN	Keratin, type II cytoskeletal 4 (CK-4) (K4)	3359.43	78.65	2643	150	0		0		57285.3	K|FASFIDKVQFLEQQNKVLETK|W	FASFIDKVQFLEQQNKVLETK	none	0	162-182	TRUE	6.392	2.068	838.118	3	40.9	2511.34	2	File1094 Spectrum5006 scans: 6259	20150309_HM_i04	1	P19013
1	P19013	K2C4_HUMAN	Keratin, type II cytoskeletal 4 (CK-4) (K4)	3359.43	78.65	2643	150	0		0		57285.3	K|FASFIDKVQFLEQQNKVLETK|W	FASFIDKVQFLEQQNKVLETK	none	0	162-182	TRUE	5.531	1.268	838.119	3	42.17	2511.34	2	File1096 Spectrum4841 scans: 6026	20150309_HM_i05	1	P19013
1	P19013	K2C4_HUMAN	Keratin, type II cytoskeletal 4 (CK-4) (K4)	3359.43	78.65	2643	150	0		0		57285.3	S|FIDKVQFLEQQNK|V	FIDKVQFLEQQNK	none	0	165-177	TRUE	7.749	2.851	818.936	2	40.2	1635.86	-2	File1089 Spectrum4441 scans: 5629	20150309_HM_i02	1	P19013
1	P19013	K2C4_HUMAN	Keratin, type II cytoskeletal 4 (CK-4) (K4)	3359.43	78.65	2643	150	0		0		57285.3	Q|FLEQQNK|V	FLEQQNK	none	0	171-177	FALSE	5.286	1.242	453.737	2	13.38	905.461	-2	File1087 Spectrum502 scans: 740	20150309_HM_i01	28	P02538_CHAIN_0,P02538,P48668_CHAIN_0,P48668,P04259_CHAIN_0,P04259,P19013,P13647,Q01546,Q9NSB2,P12035,Q8N1N4,Q8N1N4_ISOFORM_2,O95678,Q5XKE5,P05787,P05787_ISOFORM_2,P08729_CHAIN_0,P08729,P14136_ISOFORM_3,P14136,P14136_ISOFORM_2,P08670_CHAIN_0,P08670,O43790,P78385,Q14533,P78386
1	P19013	K2C4_HUMAN	Keratin, type II cytoskeletal 4 (CK-4) (K4)	3359.43	78.65	2643	150	0		0		57285.3	Q|FLEQQNK|V	FLEQQNK	none	0	171-177	FALSE	5.783	2.987	453.736	2	13.65	905.461	-2	File1087 Spectrum536 scans: 786	20150309_HM_i01	28	P02538_CHAIN_0,P02538,P48668_CHAIN_0,P48668,P04259_CHAIN_0,P04259,P19013,P13647,Q01546,Q9NSB2,P12035,Q8N1N4,Q8N1N4_ISOFORM_2,O95678,Q5XKE5,P05787,P05787_ISOFORM_2,P08729_CHAIN_0,P08729,P14136_ISOFORM_3,P14136,P14136_ISOFORM_2,P08670_CHAIN_0,P08670,O43790,P78385,Q14533,P78386
1	P19013	K2C4_HUMAN	Keratin, type II cytoskeletal 4 (CK-4) (K4)	3359.43	78.65	2643	150	0		0		57285.3	Q|FLEQQNK|V	FLEQQNK	none	0	171-177	FALSE	5.523	1.441	453.737	2	13.9	905.461	-2	File1087 Spectrum578 scans: 837	20150309_HM_i01	28	P02538_CHAIN_0,P02538,P48668_CHAIN_0,P48668,P04259_CHAIN_0,P04259,P19013,P13647,Q01546,Q9NSB2,P12035,Q8N1N4,Q8N1N4_ISOFORM_2,O95678,Q5XKE5,P05787,P05787_ISOFORM_2,P08729_CHAIN_0,P08729,P14136_ISOFORM_3,P14136,P14136_ISOFORM_2,P08670_CHAIN_0,P08670,O43790,P78385,Q14533,P78386
1	P19013	K2C4_HUMAN	Keratin, type II cytoskeletal 4 (CK-4) (K4)	3359.43	78.65	2643	150	0		0		57285.3	Q|FLEQQNK|V	FLEQQNK	none	0	171-177	FALSE	5.48	3.252	453.736	2	13.8	905.461	-2	File1089 Spectrum546 scans: 795	20150309_HM_i02	28	P02538_CHAIN_0,P02538,P48668_CHAIN_0,P48668,P19013,P04259_CHAIN_0,P04259,P13647,Q01546,Q9NSB2,P12035,Q8N1N4,Q8N1N4_ISOFORM_2,O95678,Q5XKE5,P05787,P05787_ISOFORM_2,P08729_CHAIN_0,P08729,P14136_ISOFORM_3,P14136,P14136_ISOFORM_2,O43790,P78385,Q14533,P78386,P08670_CHAIN_0,P08670
1	P19013	K2C4_HUMAN	Keratin, type II cytoskeletal 4 (CK-4) (K4)	3359.43	78.65	2643	150	0		0		57285.3	Q|FLEQQNK|V	FLEQQNK	none	0	171-177	FALSE	5.229	0.712	453.737	2	14.07	905.461	-2	File1089 Spectrum587 scans: 845	20150309_HM_i02	28	P02538_CHAIN_0,P02538,P48668_CHAIN_0,P48668,P19013,P04259_CHAIN_0,P04259,P13647,Q01546,Q9NSB2,P12035,Q8N1N4,Q8N1N4_ISOFORM_2,O95678,Q5XKE5,P05787,P05787_ISOFORM_2,P08729_CHAIN_0,P08729,P14136_ISOFORM_3,P14136,P14136_ISOFORM_2,O43790,P78385,Q14533,P78386,P08670_CHAIN_0,P08670
1	P19013	K2C4_HUMAN	Keratin, type II cytoskeletal 4 (CK-4) (K4)	3359.43	78.65	2643	150	0		0		57285.3	Q|FLEQQNK|V	FLEQQNK	none	0	171-177	FALSE	5.706	3.605	453.736	2	13.67	905.461	-2	File1091 Spectrum595 scans: 825	20150309_HM_i03	28	P19013,P02538_CHAIN_0,P02538,P48668_CHAIN_0,P48668,Q9NSB2,P04259_CHAIN_0,P04259,P13647,Q01546,P12035,Q8N1N4,Q8N1N4_ISOFORM_2,O95678,P78386,Q5XKE5,P05787,P05787_ISOFORM_2,P08729_CHAIN_0,P08729,O43790,Q14533,P78385,P14136_ISOFORM_3,P14136,P14136_ISOFORM_2,P08670_CHAIN_0,P08670
1	P19013	K2C4_HUMAN	Keratin, type II cytoskeletal 4 (CK-4) (K4)	3359.43	78.65	2643	150	0		0		57285.3	Q|FLEQQNK|V	FLEQQNK	none	0	171-177	FALSE	5.286	1.308	453.737	2	13.93	905.461	-2	File1091 Spectrum633 scans: 873	20150309_HM_i03	28	P19013,P02538_CHAIN_0,P02538,P48668_CHAIN_0,P48668,Q9NSB2,P04259_CHAIN_0,P04259,P13647,Q01546,P12035,Q8N1N4,Q8N1N4_ISOFORM_2,O95678,P78386,Q5XKE5,P05787,P05787_ISOFORM_2,P08729_CHAIN_0,P08729,O43790,Q14533,P78385,P14136_ISOFORM_3,P14136,P14136_ISOFORM_2,P08670_CHAIN_0,P08670
1	P19013	K2C4_HUMAN	Keratin, type II cytoskeletal 4 (CK-4) (K4)	3359.43	78.65	2643	150	0		0		57285.3	Q|FLEQQNK|V	FLEQQNK	none	0	171-177	FALSE	5.656	0.16	453.738	2	13.72	905.461	-2	File1096 Spectrum475 scans: 726	20150309_HM_i05	28	P19013,P02538_CHAIN_0,P02538,P04259_CHAIN_0,P04259,P48668_CHAIN_0,P48668,P13647,Q9NSB2,P12035,O95678,Q01546,Q8N1N4,Q8N1N4_ISOFORM_2,Q5XKE5,P05787,P05787_ISOFORM_2,P08729_CHAIN_0,P08729,P14136_ISOFORM_3,P14136,P14136_ISOFORM_2,P08670_CHAIN_0,P08670,O43790,P78385,Q14533,P78386
1	P19013	K2C4_HUMAN	Keratin, type II cytoskeletal 4 (CK-4) (K4)	3359.43	78.65	2643	150	0		0		57285.3	Q|FLEQQNK|V	FLEQQNK	none	0	171-177	FALSE	5.341	-0.304	453.738	2	14.13	905.461	-2	File1098 Spectrum427 scans: 692	20150309_HM_i06	28	P19013,P04259_CHAIN_0,P04259,P02538_CHAIN_0,P02538,P48668_CHAIN_0,P48668,P13647,Q9NSB2,P12035,O95678,Q01546,Q5XKE5,P08729_CHAIN_0,P08729,Q8N1N4_ISOFORM_2,Q8N1N4,P05787,P05787_ISOFORM_2,P14136_ISOFORM_3,P14136,P14136_ISOFORM_2,P08670_CHAIN_0,P08670,O43790,P78385,Q14533,P78386
1	P19013	K2C4_HUMAN	Keratin, type II cytoskeletal 4 (CK-4) (K4)	3359.43	78.65	2643	150	0		0		57285.3	Q|FLEQQNKVLETK|W	FLEQQNKVLETK	none	0	171-182	FALSE	6.217	2.456	738.905	2	21.92	1475.8	-2	File1087 Spectrum1752 scans: 2339	20150309_HM_i01	9	P02538_CHAIN_0,P02538,P19013,Q01546,P12035,Q8N1N4,Q8N1N4_ISOFORM_2,O95678,Q5XKE5
1	P19013	K2C4_HUMAN	Keratin, type II cytoskeletal 4 (CK-4) (K4)	3359.43	78.65	2643	150	0		0		57285.3	Q|FLEQQNKVLETK|W	FLEQQNKVLETK	none	0	171-182	FALSE	5.415	2.937	492.939	3	22.08	1475.8	-2	File1087 Spectrum1777 scans: 2371	20150309_HM_i01	9	P02538_CHAIN_0,P02538,P19013,Q01546,P12035,Q8N1N4,Q8N1N4_ISOFORM_2,O95678,Q5XKE5
1	P19013	K2C4_HUMAN	Keratin, type II cytoskeletal 4 (CK-4) (K4)	3359.43	78.65	2643	150	0		0		57285.3	Q|FLEQQNKVLETK|W	FLEQQNKVLETK	none	0	171-182	FALSE	6.29	3.201	738.904	2	22.18	1475.8	-2	File1087 Spectrum1790 scans: 2388	20150309_HM_i01	9	P02538_CHAIN_0,P02538,P19013,Q01546,P12035,Q8N1N4,Q8N1N4_ISOFORM_2,O95678,Q5XKE5
1	P19013	K2C4_HUMAN	Keratin, type II cytoskeletal 4 (CK-4) (K4)	3359.43	78.65	2643	150	0		0		57285.3	Q|FLEQQNKVLETK|W	FLEQQNKVLETK	none	0	171-182	FALSE	5.63	2.781	738.904	2	22.23	1475.8	-2	File1089 Spectrum1800 scans: 2374	20150309_HM_i02	9	P02538_CHAIN_0,P02538,P19013,Q01546,P12035,Q8N1N4,Q8N1N4_ISOFORM_2,O95678,Q5XKE5
1	P19013	K2C4_HUMAN	Keratin, type II cytoskeletal 4 (CK-4) (K4)	3359.43	78.65	2643	150	0		0		57285.3	Q|FLEQQNKVLETK|W	FLEQQNKVLETK	none	0	171-182	FALSE	6.087	2.876	492.939	3	22.37	1475.8	-2	File1089 Spectrum1817 scans: 2398	20150309_HM_i02	9	P02538_CHAIN_0,P02538,P19013,Q01546,P12035,Q8N1N4,Q8N1N4_ISOFORM_2,O95678,Q5XKE5
1	P19013	K2C4_HUMAN	Keratin, type II cytoskeletal 4 (CK-4) (K4)	3359.43	78.65	2643	150	0		0		57285.3	Q|FLEQQNKVLETK|W	FLEQQNKVLETK	none	0	171-182	FALSE	6.321	2.537	738.905	2	19.95	1475.8	-2	File1094 Spectrum1641 scans: 2150	20150309_HM_i04	9	P19013,P02538_CHAIN_0,P02538,Q8N1N4,Q8N1N4_ISOFORM_2,Q01546,P12035,O95678,Q5XKE5
1	P19013	K2C4_HUMAN	Keratin, type II cytoskeletal 4 (CK-4) (K4)	3359.43	78.65	2643	150	0		0		57285.3	Q|FLEQQNKVLETK|W	FLEQQNKVLETK	none	0	171-182	FALSE	6.082	2.266	492.939	3	20.15	1475.8	-2	File1094 Spectrum1673 scans: 2191	20150309_HM_i04	9	P19013,P02538_CHAIN_0,P02538,Q8N1N4,Q8N1N4_ISOFORM_2,Q01546,P12035,O95678,Q5XKE5
1	P19013	K2C4_HUMAN	Keratin, type II cytoskeletal 4 (CK-4) (K4)	3359.43	78.65	2643	150	0		0		57285.3	Q|FLEQQNKVLETK|W	FLEQQNKVLETK	none	0	171-182	FALSE	6.414	2.456	738.905	2	20.3	1475.8	-2	File1094 Spectrum1700 scans: 2223	20150309_HM_i04	9	P19013,P02538_CHAIN_0,P02538,Q8N1N4,Q8N1N4_ISOFORM_2,Q01546,P12035,O95678,Q5XKE5
1	P19013	K2C4_HUMAN	Keratin, type II cytoskeletal 4 (CK-4) (K4)	3359.43	78.65	2643	150	0		0		57285.3	Q|FLEQQNKVLETK|W	FLEQQNKVLETK	none	0	171-182	FALSE	6.277	2.375	738.905	2	22.53	1475.8	-2	File1096 Spectrum1843 scans: 2393	20150309_HM_i05	9	P19013,P02538_CHAIN_0,P02538,P12035,O95678,Q01546,Q8N1N4,Q8N1N4_ISOFORM_2,Q5XKE5
1	P19013	K2C4_HUMAN	Keratin, type II cytoskeletal 4 (CK-4) (K4)	3359.43	78.65	2643	150	0		0		57285.3	Q|FLEQQNKVLETKWNLLQQQTTTTSSK|N	FLEQQNKVLETKWNLLQQQTTTTSSK	none	0	171-196	TRUE	5.724	0.952	774.16	4	37.27	3092.61	-2	File1087 Spectrum4040 scans: 5191	20150309_HM_i01	1	P19013
1	P19013	K2C4_HUMAN	Keratin, type II cytoskeletal 4 (CK-4) (K4)	3359.43	78.65	2643	150	0		0		57285.3	Q|FLEQQNKVLETKWNLLQQQTTTTSSK|N	FLEQQNKVLETKWNLLQQQTTTTSSK	none	0	171-196	TRUE	7.058	1.211	1031.88	3	37.3	3092.61	-2	File1087 Spectrum4046 scans: 5198	20150309_HM_i01	1	P19013
1	P19013	K2C4_HUMAN	Keratin, type II cytoskeletal 4 (CK-4) (K4)	3359.43	78.65	2643	150	0		0		57285.3	Q|FLEQQNKVLETKWNLLQQQTTTTSSK|N	FLEQQNKVLETKWNLLQQQTTTTSSK	none	0	171-196	TRUE	5.511	-0.626	774.161	4	37.53	3092.61	-2	File1087 Spectrum4080 scans: 5239	20150309_HM_i01	1	P19013
1	P19013	K2C4_HUMAN	Keratin, type II cytoskeletal 4 (CK-4) (K4)	3359.43	78.65	2643	150	0		0		57285.3	Q|FLEQQNKVLETKWNLLQQQTTTTSSK|N	FLEQQNKVLETKWNLLQQQTTTTSSK	none	0	171-196	TRUE	6.569	-0.089	1031.88	3	37.58	3092.61	-2	File1087 Spectrum4088 scans: 5248	20150309_HM_i01	1	P19013
1	P19013	K2C4_HUMAN	Keratin, type II cytoskeletal 4 (CK-4) (K4)	3359.43	78.65	2643	150	0		0		57285.3	Q|FLEQQNKVLETKWNLLQQQTTTTSSK|N	FLEQQNKVLETKWNLLQQQTTTTSSK	none	0	171-196	TRUE	6.773	0.027	1031.88	3	37.47	3092.61	-2	File1089 Spectrum4058 scans: 5155	20150309_HM_i02	1	P19013
1	P19013	K2C4_HUMAN	Keratin, type II cytoskeletal 4 (CK-4) (K4)	3359.43	78.65	2643	150	0		0		57285.3	Q|FLEQQNKVLETKWNLLQQQTTTTSSK|N	FLEQQNKVLETKWNLLQQQTTTTSSK	none	0	171-196	TRUE	5.861	-0.38	774.161	4	37.48	3092.61	-2	File1089 Spectrum4061 scans: 5159	20150309_HM_i02	1	P19013
1	P19013	K2C4_HUMAN	Keratin, type II cytoskeletal 4 (CK-4) (K4)	3359.43	78.65	2643	150	0		0		57285.3	Q|FLEQQNKVLETKWNLLQQQTTTTSSK|N	FLEQQNKVLETKWNLLQQQTTTTSSK	none	0	171-196	TRUE	5.355	2.776	774.159	4	36.33	3092.61	-2	File1094 Spectrum4291 scans: 5383	20150309_HM_i04	1	P19013
1	P19013	K2C4_HUMAN	Keratin, type II cytoskeletal 4 (CK-4) (K4)	3359.43	78.65	2643	150	0		0		57285.3	Q|FLEQQNKVLETKWNLLQQQTTTTSSK|N	FLEQQNKVLETKWNLLQQQTTTTSSK	none	0	171-196	TRUE	6.379	3.102	1031.88	3	36.37	3092.61	-2	File1094 Spectrum4296 scans: 5389	20150309_HM_i04	1	P19013
1	P19013	K2C4_HUMAN	Keratin, type II cytoskeletal 4 (CK-4) (K4)	3359.43	78.65	2643	150	0		0		57285.3	Q|FLEQQNKVLETKWNLLQQQTTTTSSK|N	FLEQQNKVLETKWNLLQQQTTTTSSK	none	0	171-196	TRUE	5.94	-5.282	774.165	4	36.58	3092.61	-2	File1094 Spectrum4330 scans: 5432	20150309_HM_i04	1	P19013
1	P19013	K2C4_HUMAN	Keratin, type II cytoskeletal 4 (CK-4) (K4)	3359.43	78.65	2643	150	0		0		57285.3	Q|FLEQQNKVLETKWNLLQQQTTTTSSK|N	FLEQQNKVLETKWNLLQQQTTTTSSK	none	0	171-196	TRUE	7.316	2.87	1031.88	3	36.63	3092.61	-2	File1094 Spectrum4336 scans: 5439	20150309_HM_i04	1	P19013
1	P19013	K2C4_HUMAN	Keratin, type II cytoskeletal 4 (CK-4) (K4)	3359.43	78.65	2643	150	0		0		57285.3	Q|FLEQQNKVLETKWNLLQQQTTTTSSK|N	FLEQQNKVLETKWNLLQQQTTTTSSK	none	0	171-196	TRUE	5.308	0.254	774.161	4	37.48	3092.61	-2	File1096 Spectrum4137 scans: 5178	20150309_HM_i05	1	P19013
1	P19013	K2C4_HUMAN	Keratin, type II cytoskeletal 4 (CK-4) (K4)	3359.43	78.65	2643	150	0		0		57285.3	G|FSCGSAIVGGGKR|G	FSC[Cys_CAM]GSAIVGGGKR	C17[Cys_CAM]	1	15-27	TRUE	5.502	2.213	432.555	3	17.62	1294.64	-2	File1094 Spectrum1258 scans: 1680	20150309_HM_i04	1	P19013
1	P19013	K2C4_HUMAN	Keratin, type II cytoskeletal 4 (CK-4) (K4)	3359.43	78.65	2643	150	0		0		57285.3	R|GAFSSVSMSGGAGR|C	GAFSSVSMSGGAGR	none	0	28-41	TRUE	7.982	1.87	635.795	2	22.53	1269.58	0	File1087 Spectrum1845 scans: 2458	20150309_HM_i01	1	P19013
1	P19013	K2C4_HUMAN	Keratin, type II cytoskeletal 4 (CK-4) (K4)	3359.43	78.65	2643	150	0		0		57285.3	R|GAFSSVSMSGGAGR|C	GAFSSVSMSGGAGR	none	0	28-41	TRUE	9.166	2.642	635.794	2	22.78	1269.58	0	File1087 Spectrum1882 scans: 2506	20150309_HM_i01	1	P19013
1	P19013	K2C4_HUMAN	Keratin, type II cytoskeletal 4 (CK-4) (K4)	3359.43	78.65	2643	150	0		0		57285.3	R|GAFSSVSMSGGAGR|C	GAFSSVSMSGGAGR	none	0	28-41	TRUE	9.049	2.737	635.794	2	23.05	1269.58	0	File1087 Spectrum1918 scans: 2553	20150309_HM_i01	1	P19013
1	P19013	K2C4_HUMAN	Keratin, type II cytoskeletal 4 (CK-4) (K4)	3359.43	78.65	2643	150	0		0		57285.3	R|GAFSSVSMSGGAGR|C	GAFSSVSMSGGAGR	none	0	28-41	TRUE	7.844	3.414	635.794	2	23.33	1269.58	0	File1087 Spectrum1964 scans: 2609	20150309_HM_i01	1	P19013
1	P19013	K2C4_HUMAN	Keratin, type II cytoskeletal 4 (CK-4) (K4)	3359.43	78.65	2643	150	0		0		57285.3	R|GAFSSVSMSGGAGR|C	GAFSSVSMSGGAGR	none	0	28-41	TRUE	8.799	1.776	635.795	2	23.58	1269.58	0	File1087 Spectrum2000 scans: 2657	20150309_HM_i01	1	P19013
1	P19013	K2C4_HUMAN	Keratin, type II cytoskeletal 4 (CK-4) (K4)	3359.43	78.65	2643	150	0		0		57285.3	R|GAFSSVSMSGGAGR|C	GAFSSVSMSGGAGR	none	0	28-41	TRUE	8.483	2.831	635.794	2	23.85	1269.58	0	File1087 Spectrum2039 scans: 2708	20150309_HM_i01	1	P19013
1	P19013	K2C4_HUMAN	Keratin, type II cytoskeletal 4 (CK-4) (K4)	3359.43	78.65	2643	150	0		0		57285.3	R|GAFSSVSMSGGAGR|C	GAFSSVSMSGGAGR	none	0	28-41	TRUE	7.017	2.926	635.794	2	24.15	1269.58	0	File1087 Spectrum2084 scans: 2764	20150309_HM_i01	1	P19013
1	P19013	K2C4_HUMAN	Keratin, type II cytoskeletal 4 (CK-4) (K4)	3359.43	78.65	2643	150	0		0		57285.3	R|GAFSSVSMSGGAGR|C	GAFSSVSMSGGAGR	none	0	28-41	TRUE	6.965	3.698	635.794	2	25.33	1269.58	0	File1087 Spectrum2267 scans: 2995	20150309_HM_i01	1	P19013
1	P19013	K2C4_HUMAN	Keratin, type II cytoskeletal 4 (CK-4) (K4)	3359.43	78.65	2643	150	0		0		57285.3	R|GAFSSVSMSGGAGR|C	GAFSSVSMSGGAGR	none	0	28-41	TRUE	6.378	2.17	635.794	2	26.1	1269.58	0	File1087 Spectrum2385 scans: 3145	20150309_HM_i01	1	P19013
1	P19013	K2C4_HUMAN	Keratin, type II cytoskeletal 4 (CK-4) (K4)	3359.43	78.65	2643	150	0		0		57285.3	R|GAFSSVSMSGGAGR|C	GAFSSVSMSGGAGR	none	0	28-41	TRUE	6.21	2.548	635.794	2	26.88	1269.58	0	File1087 Spectrum2507 scans: 3292	20150309_HM_i01	1	P19013
1	P19013	K2C4_HUMAN	Keratin, type II cytoskeletal 4 (CK-4) (K4)	3359.43	78.65	2643	150	0		0		57285.3	R|GAFSSVSMSGGAGR|C	GAFSSVSMSGGAGR	none	0	28-41	TRUE	7.912	2.264	635.794	2	27.2	1269.58	0	File1087 Spectrum2559 scans: 3355	20150309_HM_i01	1	P19013
1	P19013	K2C4_HUMAN	Keratin, type II cytoskeletal 4 (CK-4) (K4)	3359.43	78.65	2643	150	0		0		57285.3	R|GAFSSVSMSGGAGR|C	GAFSSVSMSGGAGR	none	0	28-41	TRUE	6.554	1.87	635.795	2	27.25	1269.58	0	File1087 Spectrum2566 scans: 3363	20150309_HM_i01	1	P19013
1	P19013	K2C4_HUMAN	Keratin, type II cytoskeletal 4 (CK-4) (K4)	3359.43	78.65	2643	150	0		0		57285.3	R|GAFSSVSMSGGAGR|C	GAFSSVSMSGGAGR	none	0	28-41	TRUE	6.317	3.698	635.794	2	27.73	1269.58	0	File1087 Spectrum2639 scans: 3456	20150309_HM_i01	1	P19013
1	P19013	K2C4_HUMAN	Keratin, type II cytoskeletal 4 (CK-4) (K4)	3359.43	78.65	2643	150	0		0		57285.3	R|GAFSSVSMSGGAGR|C	GAFSSVSMSGGAGR	none	0	28-41	TRUE	7.093	1.587	635.795	2	28.05	1269.58	0	File1087 Spectrum2688 scans: 3516	20150309_HM_i01	1	P19013
1	P19013	K2C4_HUMAN	Keratin, type II cytoskeletal 4 (CK-4) (K4)	3359.43	78.65	2643	150	0		0		57285.3	R|GAFSSVSMSGGAGR|C	GAFSSVSMSGGAGR	none	0	28-41	TRUE	6.528	1.209	635.795	2	28.38	1269.58	0	File1087 Spectrum2740 scans: 3578	20150309_HM_i01	1	P19013
1	P19013	K2C4_HUMAN	Keratin, type II cytoskeletal 4 (CK-4) (K4)	3359.43	78.65	2643	150	0		0		57285.3	R|GAFSSVSMSGGAGR|C	GAFSSVSMSGGAGR	none	0	28-41	TRUE	6.296	2.642	635.794	2	28.7	1269.58	0	File1087 Spectrum2791 scans: 3640	20150309_HM_i01	1	P19013
1	P19013	K2C4_HUMAN	Keratin, type II cytoskeletal 4 (CK-4) (K4)	3359.43	78.65	2643	150	0		0		57285.3	R|GAFSSVSMSGGAGR|C	GAFSSVSMSGGAGR	none	0	28-41	TRUE	6.292	3.414	635.794	2	29.08	1269.58	0	File1087 Spectrum2842 scans: 3708	20150309_HM_i01	1	P19013
1	P19013	K2C4_HUMAN	Keratin, type II cytoskeletal 4 (CK-4) (K4)	3359.43	78.65	2643	150	0		0		57285.3	R|GAFSSVSMSGGAGR|C	GAFSSVSMSGGAGR	none	0	28-41	TRUE	6.485	3.02	635.794	2	29.37	1269.58	0	File1087 Spectrum2879 scans: 3758	20150309_HM_i01	1	P19013
1	P19013	K2C4_HUMAN	Keratin, type II cytoskeletal 4 (CK-4) (K4)	3359.43	78.65	2643	150	0		0		57285.3	R|GAFSSVSMSGGAGR|C	GAFSSVSMSGGAGR	none	0	28-41	TRUE	5.801	0.531	635.796	2	31.4	1269.58	0	File1087 Spectrum3177 scans: 4133	20150309_HM_i01	1	P19013
1	P19013	K2C4_HUMAN	Keratin, type II cytoskeletal 4 (CK-4) (K4)	3359.43	78.65	2643	150	0		0		57285.3	R|GAFSSVSMSGGAGR|C	GAFSSVSMSGGAGR	none	0	28-41	TRUE	5.246	1.87	635.795	2	32.87	1269.58	0	File1087 Spectrum3389 scans: 4397	20150309_HM_i01	1	P19013
1	P19013	K2C4_HUMAN	Keratin, type II cytoskeletal 4 (CK-4) (K4)	3359.43	78.65	2643	150	0		0		57285.3	R|GAFSSVSMSGGAGR|C	GAFSSVSMSGGAGR	none	0	28-41	TRUE	5.605	1.776	635.795	2	33.13	1269.58	0	File1087 Spectrum3429 scans: 4446	20150309_HM_i01	1	P19013
1	P19013	K2C4_HUMAN	Keratin, type II cytoskeletal 4 (CK-4) (K4)	3359.43	78.65	2643	150	0		0		57285.3	R|GAFSSVSMSGGAGR|C	GAFSSVSMSGGAGR	none	0	28-41	TRUE	5.863	0.815	635.795	2	34.38	1269.58	0	File1087 Spectrum3609 scans: 4672	20150309_HM_i01	1	P19013
1	P19013	K2C4_HUMAN	Keratin, type II cytoskeletal 4 (CK-4) (K4)	3359.43	78.65	2643	150	0		0		57285.3	R|GAFSSVSMSGGAGR|C	GAFSSVSM[Oxidation_M]SGGAGR	M35[Oxidation_M]	1	28-41	TRUE	8.905	2.921	643.791	2	17.25	1285.57	0	File1087 Spectrum1073 scans: 1468	20150309_HM_i01	1	P19013
1	P19013	K2C4_HUMAN	Keratin, type II cytoskeletal 4 (CK-4) (K4)	3359.43	78.65	2643	150	0		0		57285.3	R|GAFSSVSMSGGAGR|C	GAFSSVSM[Oxidation_M]SGGAGR	M35[Oxidation_M]	1	28-41	TRUE	8.965	3.107	643.791	2	17.5	1285.57	0	File1087 Spectrum1116 scans: 1520	20150309_HM_i01	1	P19013
1	P19013	K2C4_HUMAN	Keratin, type II cytoskeletal 4 (CK-4) (K4)	3359.43	78.65	2643	150	0		0		57285.3	R|GAFSSVSMSGGAGR|C	GAFSSVSM[Oxidation_M]SGGAGR	M35[Oxidation_M]	1	28-41	TRUE	8.096	3.481	643.791	2	17.77	1285.57	0	File1087 Spectrum1151 scans: 1568	20150309_HM_i01	1	P19013
1	P19013	K2C4_HUMAN	Keratin, type II cytoskeletal 4 (CK-4) (K4)	3359.43	78.65	2643	150	0		0		57285.3	R|GAFSSVSMSGGAGR|C	GAFSSVSM[Oxidation_M]SGGAGR	M35[Oxidation_M]	1	28-41	TRUE	8.324	3.014	643.791	2	18.05	1285.57	0	File1087 Spectrum1186 scans: 1616	20150309_HM_i01	1	P19013
1	P19013	K2C4_HUMAN	Keratin, type II cytoskeletal 4 (CK-4) (K4)	3359.43	78.65	2643	150	0		0		57285.3	R|GAFSSVSMSGGAGR|C	GAFSSVSM[Oxidation_M]SGGAGR	M35[Oxidation_M]	1	28-41	TRUE	7.545	3.481	643.791	2	18.35	1285.57	0	File1087 Spectrum1229 scans: 1670	20150309_HM_i01	1	P19013
1	P19013	K2C4_HUMAN	Keratin, type II cytoskeletal 4 (CK-4) (K4)	3359.43	78.65	2643	150	0		0		57285.3	R|GAFSSVSMSGGAGR|C	GAFSSVSM[Oxidation_M]SGGAGR	M35[Oxidation_M]	1	28-41	TRUE	6.723	0.727	643.793	2	20.08	1285.57	0	File1087 Spectrum1481 scans: 1993	20150309_HM_i01	1	P19013
1	P19013	K2C4_HUMAN	Keratin, type II cytoskeletal 4 (CK-4) (K4)	3359.43	78.65	2643	150	0		0		57285.3	R|GAFSSVSMSGGAGR|C	GAFSSVSMSGGAGR	none	0	28-41	TRUE	8.256	3.02	635.794	2	22.77	1269.58	0	File1089 Spectrum1875 scans: 2472	20150309_HM_i02	1	P19013
1	P19013	K2C4_HUMAN	Keratin, type II cytoskeletal 4 (CK-4) (K4)	3359.43	78.65	2643	150	0		0		57285.3	R|GAFSSVSMSGGAGR|C	GAFSSVSMSGGAGR	none	0	28-41	TRUE	8.48	3.414	635.794	2	23.02	1269.58	0	File1089 Spectrum1907 scans: 2517	20150309_HM_i02	1	P19013
1	P19013	K2C4_HUMAN	Keratin, type II cytoskeletal 4 (CK-4) (K4)	3359.43	78.65	2643	150	0		0		57285.3	R|GAFSSVSMSGGAGR|C	GAFSSVSMSGGAGR	none	0	28-41	TRUE	9.47	1.492	635.795	2	23.3	1269.58	0	File1089 Spectrum1944 scans: 2564	20150309_HM_i02	1	P19013
1	P19013	K2C4_HUMAN	Keratin, type II cytoskeletal 4 (CK-4) (K4)	3359.43	78.65	2643	150	0		0		57285.3	R|GAFSSVSMSGGAGR|C	GAFSSVSMSGGAGR	none	0	28-41	TRUE	8.389	2.642	635.794	2	23.58	1269.58	0	File1089 Spectrum1989 scans: 2618	20150309_HM_i02	1	P19013
1	P19013	K2C4_HUMAN	Keratin, type II cytoskeletal 4 (CK-4) (K4)	3359.43	78.65	2643	150	0		0		57285.3	R|GAFSSVSMSGGAGR|C	GAFSSVSMSGGAGR	none	0	28-41	TRUE	8.612	-7.062	635.8	2	23.7	1269.58	0	File1089 Spectrum2006 scans: 2640	20150309_HM_i02	1	P19013
1	P19013	K2C4_HUMAN	Keratin, type II cytoskeletal 4 (CK-4) (K4)	3359.43	78.65	2643	150	0		0		57285.3	R|GAFSSVSMSGGAGR|C	GAFSSVSMSGGAGR	none	0	28-41	TRUE	8.103	2.359	635.794	2	23.88	1269.58	0	File1089 Spectrum2031 scans: 2673	20150309_HM_i02	1	P19013
1	P19013	K2C4_HUMAN	Keratin, type II cytoskeletal 4 (CK-4) (K4)	3359.43	78.65	2643	150	0		0		57285.3	R|GAFSSVSMSGGAGR|C	GAFSSVSMSGGAGR	none	0	28-41	TRUE	7.529	1.098	635.795	2	24.17	1269.58	0	File1089 Spectrum2073 scans: 2725	20150309_HM_i02	1	P19013
1	P19013	K2C4_HUMAN	Keratin, type II cytoskeletal 4 (CK-4) (K4)	3359.43	78.65	2643	150	0		0		57285.3	R|GAFSSVSMSGGAGR|C	GAFSSVSMSGGAGR	none	0	28-41	TRUE	8.01	3.131	635.794	2	24.47	1269.58	0	File1089 Spectrum2120 scans: 2781	20150309_HM_i02	1	P19013
1	P19013	K2C4_HUMAN	Keratin, type II cytoskeletal 4 (CK-4) (K4)	3359.43	78.65	2643	150	0		0		57285.3	R|GAFSSVSMSGGAGR|C	GAFSSVSM[Oxidation_M]SGGAGR	M35[Oxidation_M]	1	28-41	TRUE	9.164	2.734	643.792	2	17.47	1285.57	0	File1089 Spectrum1088 scans: 1478	20150309_HM_i02	1	P19013
1	P19013	K2C4_HUMAN	Keratin, type II cytoskeletal 4 (CK-4) (K4)	3359.43	78.65	2643	150	0		0		57285.3	R|GAFSSVSMSGGAGR|C	GAFSSVSM[Oxidation_M]SGGAGR	M35[Oxidation_M]	1	28-41	TRUE	8.75	3.107	643.791	2	17.73	1285.57	0	File1089 Spectrum1127 scans: 1528	20150309_HM_i02	1	P19013
1	P19013	K2C4_HUMAN	Keratin, type II cytoskeletal 4 (CK-4) (K4)	3359.43	78.65	2643	150	0		0		57285.3	R|GAFSSVSMSGGAGR|C	GAFSSVSM[Oxidation_M]SGGAGR	M35[Oxidation_M]	1	28-41	TRUE	8.832	3.294	643.791	2	18.02	1285.57	0	File1089 Spectrum1165 scans: 1579	20150309_HM_i02	1	P19013
1	P19013	K2C4_HUMAN	Keratin, type II cytoskeletal 4 (CK-4) (K4)	3359.43	78.65	2643	150	0		0		57285.3	R|GAFSSVSMSGGAGR|C	GAFSSVSM[Oxidation_M]SGGAGR	M35[Oxidation_M]	1	28-41	TRUE	8.266	1.396	643.792	2	18.28	1285.57	0	File1089 Spectrum1204 scans: 1629	20150309_HM_i02	1	P19013
1	P19013	K2C4_HUMAN	Keratin, type II cytoskeletal 4 (CK-4) (K4)	3359.43	78.65	2643	150	0		0		57285.3	R|GAFSSVSMSGGAGR|C	GAFSSVSMSGGAGR	none	0	28-41	TRUE	7.413	2.831	635.794	2	22.85	1269.58	0	File1091 Spectrum1991 scans: 2565	20150309_HM_i03	1	P19013
1	P19013	K2C4_HUMAN	Keratin, type II cytoskeletal 4 (CK-4) (K4)	3359.43	78.65	2643	150	0		0		57285.3	R|GAFSSVSMSGGAGR|C	GAFSSVSMSGGAGR	none	0	28-41	TRUE	8.178	3.225	635.794	2	23.12	1269.58	0	File1091 Spectrum2031 scans: 2615	20150309_HM_i03	1	P19013
1	P19013	K2C4_HUMAN	Keratin, type II cytoskeletal 4 (CK-4) (K4)	3359.43	78.65	2643	150	0		0		57285.3	R|GAFSSVSMSGGAGR|C	GAFSSVSMSGGAGR	none	0	28-41	TRUE	8.988	1.492	635.795	2	23.38	1269.58	0	File1091 Spectrum2073 scans: 2666	20150309_HM_i03	1	P19013
1	P19013	K2C4_HUMAN	Keratin, type II cytoskeletal 4 (CK-4) (K4)	3359.43	78.65	2643	150	0		0		57285.3	R|GAFSSVSMSGGAGR|C	GAFSSVSMSGGAGR	none	0	28-41	TRUE	7.998	1.776	635.795	2	23.67	1269.58	0	File1091 Spectrum2118 scans: 2720	20150309_HM_i03	1	P19013
1	P19013	K2C4_HUMAN	Keratin, type II cytoskeletal 4 (CK-4) (K4)	3359.43	78.65	2643	150	0		0		57285.3	R|GAFSSVSMSGGAGR|C	GAFSSVSMSGGAGR	none	0	28-41	TRUE	8.721	2.831	635.794	2	23.93	1269.58	0	File1091 Spectrum2159 scans: 2771	20150309_HM_i03	1	P19013
1	P19013	K2C4_HUMAN	Keratin, type II cytoskeletal 4 (CK-4) (K4)	3359.43	78.65	2643	150	0		0		57285.3	R|GAFSSVSMSGGAGR|C	GAFSSVSMSGGAGR	none	0	28-41	TRUE	8.043	2.359	635.794	2	24.22	1269.58	0	File1091 Spectrum2200 scans: 2822	20150309_HM_i03	1	P19013
1	P19013	K2C4_HUMAN	Keratin, type II cytoskeletal 4 (CK-4) (K4)	3359.43	78.65	2643	150	0		0		57285.3	R|GAFSSVSMSGGAGR|C	GAFSSVSMSGGAGR	none	0	28-41	TRUE	8.176	4.753	635.793	2	24.48	1269.58	0	File1091 Spectrum2242 scans: 2873	20150309_HM_i03	1	P19013
1	P19013	K2C4_HUMAN	Keratin, type II cytoskeletal 4 (CK-4) (K4)	3359.43	78.65	2643	150	0		0		57285.3	R|GAFSSVSMSGGAGR|C	GAFSSVSMSGGAGR	none	0	28-41	TRUE	7.713	3.698	635.794	2	24.77	1269.58	0	File1091 Spectrum2283 scans: 2927	20150309_HM_i03	1	P19013
1	P19013	K2C4_HUMAN	Keratin, type II cytoskeletal 4 (CK-4) (K4)	3359.43	78.65	2643	150	0		0		57285.3	R|GAFSSVSMSGGAGR|C	GAFSSVSMSGGAGR	none	0	28-41	TRUE	5.742	3.02	635.794	2	25.67	1269.58	0	File1091 Spectrum2422 scans: 3098	20150309_HM_i03	1	P19013
1	P19013	K2C4_HUMAN	Keratin, type II cytoskeletal 4 (CK-4) (K4)	3359.43	78.65	2643	150	0		0		57285.3	R|GAFSSVSMSGGAGR|C	GAFSSVSMSGGAGR	none	0	28-41	TRUE	5.944	3.414	635.794	2	26.25	1269.58	0	File1091 Spectrum2510 scans: 3211	20150309_HM_i03	1	P19013
1	P19013	K2C4_HUMAN	Keratin, type II cytoskeletal 4 (CK-4) (K4)	3359.43	78.65	2643	150	0		0		57285.3	R|GAFSSVSMSGGAGR|C	GAFSSVSMSGGAGR	none	0	28-41	TRUE	6.044	1.098	635.795	2	27.37	1269.58	0	File1091 Spectrum2684 scans: 3423	20150309_HM_i03	1	P19013
1	P19013	K2C4_HUMAN	Keratin, type II cytoskeletal 4 (CK-4) (K4)	3359.43	78.65	2643	150	0		0		57285.3	R|GAFSSVSMSGGAGR|C	GAFSS[PHOS]VSMSGGAGR	S32[PHOS]	1	28-41	TRUE	5.468	2.575	675.777	2	24.22	1349.54	0	File1091 Spectrum2201 scans: 2823	20150309_HM_i03	1	P19013
1	P19013	K2C4_HUMAN	Keratin, type II cytoskeletal 4 (CK-4) (K4)	3359.43	78.65	2643	150	0		0		57285.3	R|GAFSSVSMSGGAGR|C	GAFSSVSM[Oxidation_M]SGGAGR	M35[Oxidation_M]	1	28-41	TRUE	9.252	2.827	643.792	2	17.48	1285.57	0	File1091 Spectrum1184 scans: 1551	20150309_HM_i03	1	P19013
1	P19013	K2C4_HUMAN	Keratin, type II cytoskeletal 4 (CK-4) (K4)	3359.43	78.65	2643	150	0		0		57285.3	R|GAFSSVSMSGGAGR|C	GAFSSVSM[Oxidation_M]SGGAGR	M35[Oxidation_M]	1	28-41	TRUE	8.153	3.776	643.791	2	17.75	1285.57	0	File1091 Spectrum1226 scans: 1603	20150309_HM_i03	1	P19013
1	P19013	K2C4_HUMAN	Keratin, type II cytoskeletal 4 (CK-4) (K4)	3359.43	78.65	2643	150	0		0		57285.3	R|GAFSSVSMSGGAGR|C	GAFSSVSM[Oxidation_M]SGGAGR	M35[Oxidation_M]	1	28-41	TRUE	8.662	3.481	643.791	2	18	1285.57	0	File1091 Spectrum1264 scans: 1653	20150309_HM_i03	1	P19013
1	P19013	K2C4_HUMAN	Keratin, type II cytoskeletal 4 (CK-4) (K4)	3359.43	78.65	2643	150	0		0		57285.3	R|GAFSSVSMSGGAGR|C	GAFSSVSM[Oxidation_M]SGGAGR	M35[Oxidation_M]	1	28-41	TRUE	8.316	2.158	643.792	2	18.27	1285.57	0	File1091 Spectrum1305 scans: 1704	20150309_HM_i03	1	P19013
1	P19013	K2C4_HUMAN	Keratin, type II cytoskeletal 4 (CK-4) (K4)	3359.43	78.65	2643	150	0		0		57285.3	R|GAFSSVSMSGGAGR|C	GAFSSVSM[Oxidation_M]SGGAGR	M35[Oxidation_M]	1	28-41	TRUE	7.945	0.26	643.793	2	18.65	1285.57	0	File1091 Spectrum1357 scans: 1772	20150309_HM_i03	1	P19013
1	P19013	K2C4_HUMAN	Keratin, type II cytoskeletal 4 (CK-4) (K4)	3359.43	78.65	2643	150	0		0		57285.3	R|GAFSSVSMSGGAGR|C	GAFSSVSM[Oxidation_M]SGGAGR	M35[Oxidation_M]	1	28-41	TRUE	6.764	1.116	643.793	2	19.07	1285.57	0	File1091 Spectrum1417 scans: 1847	20150309_HM_i03	1	P19013
1	P19013	K2C4_HUMAN	Keratin, type II cytoskeletal 4 (CK-4) (K4)	3359.43	78.65	2643	150	0		0		57285.3	R|GAFSSVSMSGGAGR|C	GAFSSVSMSGGAGR	none	0	28-41	TRUE	8.363	1.965	635.795	2	20.72	1269.58	0	File1094 Spectrum1768 scans: 2306	20150309_HM_i04	1	P19013
1	P19013	K2C4_HUMAN	Keratin, type II cytoskeletal 4 (CK-4) (K4)	3359.43	78.65	2643	150	0		0		57285.3	R|GAFSSVSMSGGAGR|C	GAFSSVSMSGGAGR	none	0	28-41	TRUE	9.003	2.17	635.794	2	20.98	1269.58	0	File1094 Spectrum1812 scans: 2360	20150309_HM_i04	1	P19013
1	P19013	K2C4_HUMAN	Keratin, type II cytoskeletal 4 (CK-4) (K4)	3359.43	78.65	2643	150	0		0		57285.3	R|GAFSSVSMSGGAGR|C	GAFSSVSMSGGAGR	none	0	28-41	TRUE	9.281	1.965	635.795	2	21.23	1269.58	0	File1094 Spectrum1854 scans: 2412	20150309_HM_i04	1	P19013
1	P19013	K2C4_HUMAN	Keratin, type II cytoskeletal 4 (CK-4) (K4)	3359.43	78.65	2643	150	0		0		57285.3	R|GAFSSVSMSGGAGR|C	GAFSSVSMSGGAGR	none	0	28-41	TRUE	7.939	0.909	635.795	2	21.5	1269.58	0	File1094 Spectrum1899 scans: 2466	20150309_HM_i04	1	P19013
1	P19013	K2C4_HUMAN	Keratin, type II cytoskeletal 4 (CK-4) (K4)	3359.43	78.65	2643	150	0		0		57285.3	R|GAFSSVSMSGGAGR|C	GAFSSVSMSGGAGR	none	0	28-41	TRUE	8.472	0.232	635.796	2	21.78	1269.58	0	File1094 Spectrum1944 scans: 2520	20150309_HM_i04	1	P19013
1	P19013	K2C4_HUMAN	Keratin, type II cytoskeletal 4 (CK-4) (K4)	3359.43	78.65	2643	150	0		0		57285.3	R|GAFSSVSMSGGAGR|C	GAFSSVSMSGGAGR	none	0	28-41	TRUE	7.382	1.209	635.795	2	22.05	1269.58	0	File1094 Spectrum1989 scans: 2576	20150309_HM_i04	1	P19013
1	P19013	K2C4_HUMAN	Keratin, type II cytoskeletal 4 (CK-4) (K4)	3359.43	78.65	2643	150	0		0		57285.3	R|GAFSSVSMSGGAGR|C	GAFSSVSMSGGAGR	none	0	28-41	TRUE	8.747	1.398	635.795	2	22.33	1269.58	0	File1094 Spectrum2036 scans: 2633	20150309_HM_i04	1	P19013
1	P19013	K2C4_HUMAN	Keratin, type II cytoskeletal 4 (CK-4) (K4)	3359.43	78.65	2643	150	0		0		57285.3	R|GAFSSVSMSGGAGR|C	GAFSSVSMSGGAGR	none	0	28-41	TRUE	7.594	1.004	635.795	2	22.6	1269.58	0	File1094 Spectrum2078 scans: 2685	20150309_HM_i04	1	P19013
1	P19013	K2C4_HUMAN	Keratin, type II cytoskeletal 4 (CK-4) (K4)	3359.43	78.65	2643	150	0		0		57285.3	R|GAFSSVSMSGGAGR|C	GAFSSVSMSGGAGR	none	0	28-41	TRUE	8.476	1.492	635.795	2	22.88	1269.58	0	File1094 Spectrum2123 scans: 2740	20150309_HM_i04	1	P19013
1	P19013	K2C4_HUMAN	Keratin, type II cytoskeletal 4 (CK-4) (K4)	3359.43	78.65	2643	150	0		0		57285.3	R|GAFSSVSMSGGAGR|C	GAFSSVSMSGGAGR	none	0	28-41	TRUE	7.729	1.492	635.795	2	23.13	1269.58	0	File1094 Spectrum2166 scans: 2792	20150309_HM_i04	1	P19013
1	P19013	K2C4_HUMAN	Keratin, type II cytoskeletal 4 (CK-4) (K4)	3359.43	78.65	2643	150	0		0		57285.3	R|GAFSSVSMSGGAGR|C	GAFSSVSMSGGAGR	none	0	28-41	TRUE	7.847	2.264	635.794	2	23.42	1269.58	0	File1094 Spectrum2214 scans: 2849	20150309_HM_i04	1	P19013
1	P19013	K2C4_HUMAN	Keratin, type II cytoskeletal 4 (CK-4) (K4)	3359.43	78.65	2643	150	0		0		57285.3	R|GAFSSVSMSGGAGR|C	GAFSSVSMSGGAGR	none	0	28-41	TRUE	7.398	1.776	635.795	2	23.68	1269.58	0	File1094 Spectrum2258 scans: 2902	20150309_HM_i04	1	P19013
1	P19013	K2C4_HUMAN	Keratin, type II cytoskeletal 4 (CK-4) (K4)	3359.43	78.65	2643	150	0		0		57285.3	R|GAFSSVSMSGGAGR|C	GAFSSVSMSGGAGR	none	0	28-41	TRUE	7.784	1.776	635.795	2	23.93	1269.58	0	File1094 Spectrum2301 scans: 2955	20150309_HM_i04	1	P19013
1	P19013	K2C4_HUMAN	Keratin, type II cytoskeletal 4 (CK-4) (K4)	3359.43	78.65	2643	150	0		0		57285.3	R|GAFSSVSMSGGAGR|C	GAFSSVSMSGGAGR	none	0	28-41	TRUE	7.282	2.359	635.794	2	24.2	1269.58	0	File1094 Spectrum2345 scans: 3008	20150309_HM_i04	1	P19013
1	P19013	K2C4_HUMAN	Keratin, type II cytoskeletal 4 (CK-4) (K4)	3359.43	78.65	2643	150	0		0		57285.3	R|GAFSSVSMSGGAGR|C	GAFSSVSMSGGAGR	none	0	28-41	TRUE	7.963	3.225	635.794	2	24.47	1269.58	0	File1094 Spectrum2391 scans: 3063	20150309_HM_i04	1	P19013
1	P19013	K2C4_HUMAN	Keratin, type II cytoskeletal 4 (CK-4) (K4)	3359.43	78.65	2643	150	0		0		57285.3	R|GAFSSVSMSGGAGR|C	GAFSSVSMSGGAGR	none	0	28-41	TRUE	7.767	2.264	635.794	2	24.75	1269.58	0	File1094 Spectrum2437 scans: 3119	20150309_HM_i04	1	P19013
1	P19013	K2C4_HUMAN	Keratin, type II cytoskeletal 4 (CK-4) (K4)	3359.43	78.65	2643	150	0		0		57285.3	R|GAFSSVSMSGGAGR|C	GAFSSVSMSGGAGR	none	0	28-41	TRUE	8.93	2.359	635.794	2	25.03	1269.58	0	File1094 Spectrum2481 scans: 3173	20150309_HM_i04	1	P19013
1	P19013	K2C4_HUMAN	Keratin, type II cytoskeletal 4 (CK-4) (K4)	3359.43	78.65	2643	150	0		0		57285.3	R|GAFSSVSMSGGAGR|C	GAFSSVSMSGGAGR	none	0	28-41	TRUE	7.68	2.17	635.794	2	25.28	1269.58	0	File1094 Spectrum2523 scans: 3224	20150309_HM_i04	1	P19013
1	P19013	K2C4_HUMAN	Keratin, type II cytoskeletal 4 (CK-4) (K4)	3359.43	78.65	2643	150	0		0		57285.3	R|GAFSSVSMSGGAGR|C	GAFSSVSMSGGAGR	none	0	28-41	TRUE	7.56	2.642	635.794	2	25.57	1269.58	0	File1094 Spectrum2570 scans: 3280	20150309_HM_i04	1	P19013
1	P19013	K2C4_HUMAN	Keratin, type II cytoskeletal 4 (CK-4) (K4)	3359.43	78.65	2643	150	0		0		57285.3	R|GAFSSVSMSGGAGR|C	GAFSSVSMSGGAGR	none	0	28-41	TRUE	8.034	3.131	635.794	2	25.85	1269.58	0	File1094 Spectrum2617 scans: 3337	20150309_HM_i04	1	P19013
1	P19013	K2C4_HUMAN	Keratin, type II cytoskeletal 4 (CK-4) (K4)	3359.43	78.65	2643	150	0		0		57285.3	R|GAFSSVSMSGGAGR|C	GAFSSVSMSGGAGR	none	0	28-41	TRUE	8.64	2.926	635.794	2	26.1	1269.58	0	File1094 Spectrum2659 scans: 3388	20150309_HM_i04	1	P19013
1	P19013	K2C4_HUMAN	Keratin, type II cytoskeletal 4 (CK-4) (K4)	3359.43	78.65	2643	150	0		0		57285.3	R|GAFSSVSMSGGAGR|C	GAFSSVSMSGGAGR	none	0	28-41	TRUE	7.877	3.225	635.794	2	26.37	1269.58	0	File1094 Spectrum2702 scans: 3441	20150309_HM_i04	1	P19013
1	P19013	K2C4_HUMAN	Keratin, type II cytoskeletal 4 (CK-4) (K4)	3359.43	78.65	2643	150	0		0		57285.3	R|GAFSSVSMSGGAGR|C	GAFSSVSMSGGAGR	none	0	28-41	TRUE	8.006	3.414	635.794	2	26.65	1269.58	0	File1094 Spectrum2745 scans: 3495	20150309_HM_i04	1	P19013
1	P19013	K2C4_HUMAN	Keratin, type II cytoskeletal 4 (CK-4) (K4)	3359.43	78.65	2643	150	0		0		57285.3	R|GAFSSVSMSGGAGR|C	GAFSSVSMSGGAGR	none	0	28-41	TRUE	8.255	3.887	635.793	2	26.92	1269.58	0	File1094 Spectrum2787 scans: 3548	20150309_HM_i04	1	P19013
1	P19013	K2C4_HUMAN	Keratin, type II cytoskeletal 4 (CK-4) (K4)	3359.43	78.65	2643	150	0		0		57285.3	R|GAFSSVSMSGGAGR|C	GAFSSVSMSGGAGR	none	0	28-41	TRUE	7.294	3.698	635.794	2	27.2	1269.58	0	File1094 Spectrum2835 scans: 3605	20150309_HM_i04	1	P19013
1	P19013	K2C4_HUMAN	Keratin, type II cytoskeletal 4 (CK-4) (K4)	3359.43	78.65	2643	150	0		0		57285.3	R|GAFSSVSMSGGAGR|C	GAFSSVSMSGGAGR	none	0	28-41	TRUE	6.737	3.603	635.794	2	27.47	1269.58	0	File1094 Spectrum2878 scans: 3657	20150309_HM_i04	1	P19013
1	P19013	K2C4_HUMAN	Keratin, type II cytoskeletal 4 (CK-4) (K4)	3359.43	78.65	2643	150	0		0		57285.3	R|GAFSSVSMSGGAGR|C	GAFSSVSMSGGAGR	none	0	28-41	TRUE	7.966	3.603	635.794	2	27.75	1269.58	0	File1094 Spectrum2923 scans: 3712	20150309_HM_i04	1	P19013
1	P19013	K2C4_HUMAN	Keratin, type II cytoskeletal 4 (CK-4) (K4)	3359.43	78.65	2643	150	0		0		57285.3	R|GAFSSVSMSGGAGR|C	GAFSSVSMSGGAGR	none	0	28-41	TRUE	7.925	3.32	635.794	2	28.15	1269.58	0	File1094 Spectrum2988 scans: 3793	20150309_HM_i04	1	P19013
1	P19013	K2C4_HUMAN	Keratin, type II cytoskeletal 4 (CK-4) (K4)	3359.43	78.65	2643	150	0		0		57285.3	R|GAFSSVSMSGGAGR|C	GAFSSVSMSGGAGR	none	0	28-41	TRUE	7.718	3.792	635.793	2	29.02	1269.58	0	File1094 Spectrum3123 scans: 3961	20150309_HM_i04	1	P19013
1	P19013	K2C4_HUMAN	Keratin, type II cytoskeletal 4 (CK-4) (K4)	3359.43	78.65	2643	150	0		0		57285.3	R|GAFSSVSMSGGAGR|C	GAFSSVSMSGGAGR	none	0	28-41	TRUE	7.305	3.603	635.794	2	29.28	1269.58	0	File1094 Spectrum3168 scans: 4015	20150309_HM_i04	1	P19013
1	P19013	K2C4_HUMAN	Keratin, type II cytoskeletal 4 (CK-4) (K4)	3359.43	78.65	2643	150	0		0		57285.3	R|GAFSSVSMSGGAGR|C	GAFSSVSMSGGAGR	none	0	28-41	TRUE	8.419	3.131	635.794	2	29.65	1269.58	0	File1094 Spectrum3229 scans: 4088	20150309_HM_i04	1	P19013
1	P19013	K2C4_HUMAN	Keratin, type II cytoskeletal 4 (CK-4) (K4)	3359.43	78.65	2643	150	0		0		57285.3	R|GAFSSVSMSGGAGR|C	GAFSSVSMSGGAGR	none	0	28-41	TRUE	7.525	2.359	635.794	2	29.98	1269.58	0	File1094 Spectrum3280 scans: 4151	20150309_HM_i04	1	P19013
1	P19013	K2C4_HUMAN	Keratin, type II cytoskeletal 4 (CK-4) (K4)	3359.43	78.65	2643	150	0		0		57285.3	R|GAFSSVSMSGGAGR|C	GAFSSVSMSGGAGR	none	0	28-41	TRUE	7.472	3.997	635.793	2	30.35	1269.58	0	File1094 Spectrum3338 scans: 4223	20150309_HM_i04	1	P19013
1	P19013	K2C4_HUMAN	Keratin, type II cytoskeletal 4 (CK-4) (K4)	3359.43	78.65	2643	150	0		0		57285.3	R|GAFSSVSMSGGAGR|C	GAFSSVSMSGGAGR	none	0	28-41	TRUE	7.477	3.414	635.794	2	30.63	1269.58	0	File1094 Spectrum3382 scans: 4277	20150309_HM_i04	1	P19013
1	P19013	K2C4_HUMAN	Keratin, type II cytoskeletal 4 (CK-4) (K4)	3359.43	78.65	2643	150	0		0		57285.3	R|GAFSSVSMSGGAGR|C	GAFSSVSMSGGAGR	none	0	28-41	TRUE	7.288	3.131	635.794	2	30.9	1269.58	0	File1094 Spectrum3426 scans: 4330	20150309_HM_i04	1	P19013
1	P19013	K2C4_HUMAN	Keratin, type II cytoskeletal 4 (CK-4) (K4)	3359.43	78.65	2643	150	0		0		57285.3	R|GAFSSVSMSGGAGR|C	GAFSSVSMSGGAGR	none	0	28-41	TRUE	7.634	2.831	635.794	2	31.48	1269.58	0	File1094 Spectrum3524 scans: 4448	20150309_HM_i04	1	P19013
1	P19013	K2C4_HUMAN	Keratin, type II cytoskeletal 4 (CK-4) (K4)	3359.43	78.65	2643	150	0		0		57285.3	R|GAFSSVSMSGGAGR|C	GAFSSVSMSGGAGR	none	0	28-41	TRUE	7.43	2.926	635.794	2	31.87	1269.58	0	File1094 Spectrum3583 scans: 4521	20150309_HM_i04	1	P19013
1	P19013	K2C4_HUMAN	Keratin, type II cytoskeletal 4 (CK-4) (K4)	3359.43	78.65	2643	150	0		0		57285.3	R|GAFSSVSMSGGAGR|C	GAFSSVSMSGGAGR	none	0	28-41	TRUE	8.112	3.887	635.793	2	33.47	1269.58	0	File1094 Spectrum3832 scans: 4830	20150309_HM_i04	1	P19013
1	P19013	K2C4_HUMAN	Keratin, type II cytoskeletal 4 (CK-4) (K4)	3359.43	78.65	2643	150	0		0		57285.3	R|GAFSSVSMSGGAGR|C	GAFSSVSMSGGAGR	none	0	28-41	TRUE	7.891	2.548	635.794	2	33.87	1269.58	0	File1094 Spectrum3895 scans: 4906	20150309_HM_i04	1	P19013
1	P19013	K2C4_HUMAN	Keratin, type II cytoskeletal 4 (CK-4) (K4)	3359.43	78.65	2643	150	0		0		57285.3	R|GAFSSVSMSGGAGR|C	GAFSSVSMSGGAGR	none	0	28-41	TRUE	6.836	3.603	635.794	2	34.58	1269.58	0	File1094 Spectrum4011 scans: 5045	20150309_HM_i04	1	P19013
1	P19013	K2C4_HUMAN	Keratin, type II cytoskeletal 4 (CK-4) (K4)	3359.43	78.65	2643	150	0		0		57285.3	R|GAFSSVSMSGGAGR|C	GAFSSVSMSGGAGR	none	0	28-41	TRUE	7.452	3.32	635.794	2	34.83	1269.58	0	File1094 Spectrum4052 scans: 5095	20150309_HM_i04	1	P19013
1	P19013	K2C4_HUMAN	Keratin, type II cytoskeletal 4 (CK-4) (K4)	3359.43	78.65	2643	150	0		0		57285.3	R|GAFSSVSMSGGAGR|C	GAFSSVSMSGGAGR	none	0	28-41	TRUE	7.251	1.681	635.795	2	35.12	1269.58	0	File1094 Spectrum4097 scans: 5149	20150309_HM_i04	1	P19013
1	P19013	K2C4_HUMAN	Keratin, type II cytoskeletal 4 (CK-4) (K4)	3359.43	78.65	2643	150	0		0		57285.3	R|GAFSSVSMSGGAGR|C	GAFSSVSMSGGAGR	none	0	28-41	TRUE	6.988	3.414	635.794	2	35.68	1269.58	0	File1094 Spectrum4186 scans: 5256	20150309_HM_i04	1	P19013
1	P19013	K2C4_HUMAN	Keratin, type II cytoskeletal 4 (CK-4) (K4)	3359.43	78.65	2643	150	0		0		57285.3	R|GAFSSVSMSGGAGR|C	GAFSSVSMSGGAGR	none	0	28-41	TRUE	6.64	2.359	635.794	2	35.98	1269.58	0	File1094 Spectrum4235 scans: 5315	20150309_HM_i04	1	P19013
1	P19013	K2C4_HUMAN	Keratin, type II cytoskeletal 4 (CK-4) (K4)	3359.43	78.65	2643	150	0		0		57285.3	R|GAFSSVSMSGGAGR|C	GAFSSVSMSGGAGR	none	0	28-41	TRUE	5.234	0.232	635.796	2	37.62	1269.58	0	File1094 Spectrum4495 scans: 5630	20150309_HM_i04	1	P19013
1	P19013	K2C4_HUMAN	Keratin, type II cytoskeletal 4 (CK-4) (K4)	3359.43	78.65	2643	150	0		0		57285.3	R|GAFSSVSMSGGAGR|C	GAFSSVSMSGGAGR	none	0	28-41	TRUE	6.788	1.492	635.795	2	37.95	1269.58	0	File1094 Spectrum4544 scans: 5693	20150309_HM_i04	1	P19013
1	P19013	K2C4_HUMAN	Keratin, type II cytoskeletal 4 (CK-4) (K4)	3359.43	78.65	2643	150	0		0		57285.3	R|GAFSSVSMSGGAGR|C	GAFSSVSMSGGAGR	none	0	28-41	TRUE	7.192	2.548	635.794	2	38.23	1269.58	0	File1094 Spectrum4589 scans: 5749	20150309_HM_i04	1	P19013
1	P19013	K2C4_HUMAN	Keratin, type II cytoskeletal 4 (CK-4) (K4)	3359.43	78.65	2643	150	0		0		57285.3	R|GAFSSVSMSGGAGR|C	GAFSSVSMSGGAGR	none	0	28-41	TRUE	5.431	1.965	635.795	2	40.88	1269.58	0	File1094 Spectrum5003 scans: 6255	20150309_HM_i04	1	P19013
1	P19013	K2C4_HUMAN	Keratin, type II cytoskeletal 4 (CK-4) (K4)	3359.43	78.65	2643	150	0		0		57285.3	R|GAFSSVSMSGGAGR|C	GAFSSVSMSGGAGR	none	0	28-41	TRUE	5.431	-0.146	635.796	2	70.05	1269.58	0	File1094 Spectrum8930 scans: 11310	20150309_HM_i04	1	P19013
1	P19013	K2C4_HUMAN	Keratin, type II cytoskeletal 4 (CK-4) (K4)	3359.43	78.65	2643	150	0		0		57285.3	R|GAFSSVSMSGGAGR|C	GAFSSVSMSGGAGR	none	0	28-41	TRUE	6.956	1.098	635.795	2	70.38	1269.58	0	File1094 Spectrum8970 scans: 11364	20150309_HM_i04	1	P19013
1	P19013	K2C4_HUMAN	Keratin, type II cytoskeletal 4 (CK-4) (K4)	3359.43	78.65	2643	150	0		0		57285.3	R|GAFSSVSMSGGAGR|C	GAFSSVSMSGGAGR	none	0	28-41	TRUE	6.666	0.815	635.795	2	70.4	1269.58	0	File1094 Spectrum8971 scans: 11366	20150309_HM_i04	1	P19013
1	P19013	K2C4_HUMAN	Keratin, type II cytoskeletal 4 (CK-4) (K4)	3359.43	78.65	2643	150	0		0		57285.3	R|GAFSSVSMSGGAGR|C	GAFSSVSMSGGAGR	none	0	28-41	TRUE	6.355	-1.69	635.797	2	70.67	1269.58	0	File1094 Spectrum8998 scans: 11406	20150309_HM_i04	1	P19013
1	P19013	K2C4_HUMAN	Keratin, type II cytoskeletal 4 (CK-4) (K4)	3359.43	78.65	2643	150	0		0		57285.3	R|GAFSSVSMSGGAGR|C	GAFSSVSM[Oxidation_M]SGGAGR	M35[Oxidation_M]	1	28-41	TRUE	9.209	2.827	643.792	2	15.6	1285.57	0	File1094 Spectrum937 scans: 1279	20150309_HM_i04	1	P19013
1	P19013	K2C4_HUMAN	Keratin, type II cytoskeletal 4 (CK-4) (K4)	3359.43	78.65	2643	150	0		0		57285.3	R|GAFSSVSMSGGAGR|C	GAFSSVSM[Oxidation_M]SGGAGR	M35[Oxidation_M]	1	28-41	TRUE	8.321	3.107	643.791	2	15.88	1285.57	0	File1094 Spectrum983 scans: 1335	20150309_HM_i04	1	P19013
1	P19013	K2C4_HUMAN	Keratin, type II cytoskeletal 4 (CK-4) (K4)	3359.43	78.65	2643	150	0		0		57285.3	R|GAFSSVSMSGGAGR|C	GAFSSVSM[Oxidation_M]SGGAGR	M35[Oxidation_M]	1	28-41	TRUE	8.541	2.625	643.792	2	16.15	1285.57	0	File1094 Spectrum1032 scans: 1394	20150309_HM_i04	1	P19013
1	P19013	K2C4_HUMAN	Keratin, type II cytoskeletal 4 (CK-4) (K4)	3359.43	78.65	2643	150	0		0		57285.3	R|GAFSSVSMSGGAGR|C	GAFSSVSM[Oxidation_M]SGGAGR	M35[Oxidation_M]	1	28-41	TRUE	8.396	3.107	643.791	2	16.43	1285.57	0	File1094 Spectrum1073 scans: 1447	20150309_HM_i04	1	P19013
1	P19013	K2C4_HUMAN	Keratin, type II cytoskeletal 4 (CK-4) (K4)	3359.43	78.65	2643	150	0		0		57285.3	R|GAFSSVSMSGGAGR|C	GAFSSVSM[Oxidation_M]SGGAGR	M35[Oxidation_M]	1	28-41	TRUE	8.557	2.921	643.791	2	16.95	1285.57	0	File1094 Spectrum1150 scans: 1547	20150309_HM_i04	1	P19013
1	P19013	K2C4_HUMAN	Keratin, type II cytoskeletal 4 (CK-4) (K4)	3359.43	78.65	2643	150	0		0		57285.3	R|GAFSSVSMSGGAGR|C	GAFSSVSMSGGAGR	none	0	28-41	TRUE	8.246	1.587	635.795	2	23.13	1269.58	0	File1096 Spectrum1937 scans: 2507	20150309_HM_i05	1	P19013
1	P19013	K2C4_HUMAN	Keratin, type II cytoskeletal 4 (CK-4) (K4)	3359.43	78.65	2643	150	0		0		57285.3	R|GAFSSVSMSGGAGR|C	GAFSSVSMSGGAGR	none	0	28-41	TRUE	7.822	0.531	635.796	2	23.42	1269.58	0	File1096 Spectrum1982 scans: 2561	20150309_HM_i05	1	P19013
1	P19013	K2C4_HUMAN	Keratin, type II cytoskeletal 4 (CK-4) (K4)	3359.43	78.65	2643	150	0		0		57285.3	R|GAFSSVSMSGGAGR|C	GAFSSVSMSGGAGR	none	0	28-41	TRUE	5.709	0.626	635.795	2	23.72	1269.58	0	File1096 Spectrum2031 scans: 2619	20150309_HM_i05	1	P19013
1	P19013	K2C4_HUMAN	Keratin, type II cytoskeletal 4 (CK-4) (K4)	3359.43	78.65	2643	150	0		0		57285.3	R|GAFSSVSMSGGAGR|C	GAFSSVSM[Oxidation_M]SGGAGR	M35[Oxidation_M]	1	28-41	TRUE	7.71	0.54	643.793	2	17.73	1285.57	0	File1096 Spectrum1104 scans: 1485	20150309_HM_i05	1	P19013
1	P19013	K2C4_HUMAN	Keratin, type II cytoskeletal 4 (CK-4) (K4)	3359.43	78.65	2643	150	0		0		57285.3	R|GAFSSVSMSGGAGR|C	GAFSSVSM[Oxidation_M]SGGAGR	M35[Oxidation_M]	1	28-41	TRUE	8.587	1.023	643.793	2	17.98	1285.57	0	File1096 Spectrum1144 scans: 1534	20150309_HM_i05	1	P19013
1	P19013	K2C4_HUMAN	Keratin, type II cytoskeletal 4 (CK-4) (K4)	3359.43	78.65	2643	150	0		0		57285.3	R|GAFSSVSMSGGAGR|C	GAFSSVSMSGGAGR	none	0	28-41	TRUE	8.426	0.909	635.795	2	23.43	1269.58	0	File1098 Spectrum1765 scans: 2310	20150309_HM_i06	1	P19013
1	P19013	K2C4_HUMAN	Keratin, type II cytoskeletal 4 (CK-4) (K4)	3359.43	78.65	2643	150	0		0		57285.3	R|GAFSSVSMSGGAGR|C	GAFSSVSMSGGAGR	none	0	28-41	TRUE	7.933	0.043	635.796	2	23.7	1269.58	0	File1098 Spectrum1804 scans: 2357	20150309_HM_i06	1	P19013
1	P19013	K2C4_HUMAN	Keratin, type II cytoskeletal 4 (CK-4) (K4)	3359.43	78.65	2643	150	0		0		57285.3	R|GAFSSVSMSGGAGR|C	GAFSSVSM[Oxidation_M]SGGAGR	M35[Oxidation_M]	1	28-41	TRUE	8.118	-0.02	643.793	2	18.18	1285.57	0	File1098 Spectrum1005 scans: 1386	20150309_HM_i06	1	P19013
1	P19013	K2C4_HUMAN	Keratin, type II cytoskeletal 4 (CK-4) (K4)	3359.43	78.65	2643	150	0		0		57285.3	R|GAFSSVSMSGGAGR|C	GAFSSVSMSGGAGR	none	0	28-41	TRUE	7.365	0.531	635.796	2	23.25	1269.58	0	File1100 Spectrum1940 scans: 2496	20150309_HM_i07	1	P19013
1	P19013	K2C4_HUMAN	Keratin, type II cytoskeletal 4 (CK-4) (K4)	3359.43	78.65	2643	150	0		0		57285.3	R|GAFSSVSMSGGAGR|C	GAFSSVSMSGGAGR	none	0	28-41	TRUE	8.256	1.098	635.795	2	23.52	1269.58	0	File1100 Spectrum1981 scans: 2546	20150309_HM_i07	1	P19013
1	P19013	K2C4_HUMAN	Keratin, type II cytoskeletal 4 (CK-4) (K4)	3359.43	78.65	2643	150	0		0		57285.3	R|GAFSSVSMSGGAGR|C	GAFSSVSMSGGAGR	none	0	28-41	TRUE	6.228	1.209	635.795	2	23.83	1269.58	0	File1100 Spectrum2032 scans: 2607	20150309_HM_i07	1	P19013
1	P19013	K2C4_HUMAN	Keratin, type II cytoskeletal 4 (CK-4) (K4)	3359.43	78.65	2643	150	0		0		57285.3	R|GAFSSVSMSGGAGR|C	GAFSSVSM[Oxidation_M]SGGAGR	M35[Oxidation_M]	1	28-41	TRUE	7.622	1.489	643.792	2	17.93	1285.57	0	File1100 Spectrum1137 scans: 1511	20150309_HM_i07	1	P19013
1	P19013	K2C4_HUMAN	Keratin, type II cytoskeletal 4 (CK-4) (K4)	3359.43	78.65	2643	150	0		0		57285.3	R|GAFSSVSMSGGAGR|C	GAFSSVSM[Oxidation_M]SGGAGR	M35[Oxidation_M]	1	28-41	TRUE	7.932	0.447	643.793	2	18.2	1285.57	0	File1100 Spectrum1175 scans: 1558	20150309_HM_i07	1	P19013
1	P19013	K2C4_HUMAN	Keratin, type II cytoskeletal 4 (CK-4) (K4)	3359.43	78.65	2643	150	0		0		57285.3	R|GENALKDAH|S	GENALKDAH	none	0	404-412	TRUE	7.169	2.249	477.735	2	10.88	953.457	-1	File1087 Spectrum144 scans: 289	20150309_HM_i01	1	P19013
1	P19013	K2C4_HUMAN	Keratin, type II cytoskeletal 4 (CK-4) (K4)	3359.43	78.65	2643	150	0		0		57285.3	R|GENALKDAH|S	GENALKDAH	none	0	404-412	TRUE	6.593	0.718	477.735	2	10.93	953.457	-1	File1091 Spectrum190 scans: 325	20150309_HM_i03	1	P19013
1	P19013	K2C4_HUMAN	Keratin, type II cytoskeletal 4 (CK-4) (K4)	3359.43	78.65	2643	150	0		0		57285.3	R|GENALKDAH|S	GENALKDAH	none	0	404-412	TRUE	6.179	3.655	477.734	2	10.65	953.457	-1	File1094 Spectrum160 scans: 290	20150309_HM_i04	1	P19013
1	P19013	K2C4_HUMAN	Keratin, type II cytoskeletal 4 (CK-4) (K4)	3359.43	78.65	2643	150	0		0		57285.3	R|GENALKDAHSK|R	GENALKDAHSK	none	0	404-414	TRUE	7.706	0.047	585.299	2	10.1	1168.58	1	File1087 Spectrum47 scans: 162	20150309_HM_i01	1	P19013
1	P19013	K2C4_HUMAN	Keratin, type II cytoskeletal 4 (CK-4) (K4)	3359.43	78.65	2643	150	0		0		57285.3	R|GENALKDAHSK|R	GENALKDAHSK	none	0	404-414	TRUE	6.187	1.176	390.535	3	10.37	1168.58	1	File1087 Spectrum82 scans: 206	20150309_HM_i01	1	P19013
1	P19013	K2C4_HUMAN	Keratin, type II cytoskeletal 4 (CK-4) (K4)	3359.43	78.65	2643	150	0		0		57285.3	R|GENALKDAHSK|R	GENALKDAHSK	none	0	404-414	TRUE	7.753	1.296	585.298	2	10.38	1168.58	1	File1087 Spectrum83 scans: 207	20150309_HM_i01	1	P19013
1	P19013	K2C4_HUMAN	Keratin, type II cytoskeletal 4 (CK-4) (K4)	3359.43	78.65	2643	150	0		0		57285.3	R|GENALKDAHSK|R	GENALKDAHSK	none	0	404-414	TRUE	7.652	0.766	585.299	2	10.63	1168.58	1	File1087 Spectrum109 scans: 246	20150309_HM_i01	1	P19013
1	P19013	K2C4_HUMAN	Keratin, type II cytoskeletal 4 (CK-4) (K4)	3359.43	78.65	2643	150	0		0		57285.3	R|GENALKDAHSK|R	GENALKDAHSK	none	0	404-414	TRUE	8.809	-0.056	585.299	2	10.22	1168.58	1	File1089 Spectrum62 scans: 178	20150309_HM_i02	1	P19013
1	P19013	K2C4_HUMAN	Keratin, type II cytoskeletal 4 (CK-4) (K4)	3359.43	78.65	2643	150	0		0		57285.3	R|GENALKDAHSK|R	GENALKDAHSK	none	0	404-414	TRUE	7.774	0.355	585.299	2	10.48	1168.58	1	File1089 Spectrum93 scans: 219	20150309_HM_i02	1	P19013
1	P19013	K2C4_HUMAN	Keratin, type II cytoskeletal 4 (CK-4) (K4)	3359.43	78.65	2643	150	0		0		57285.3	R|GENALKDAHSK|R	GENALKDAHSK	none	0	404-414	TRUE	7.479	-0.381	585.299	2	10.18	1168.58	1	File1091 Spectrum90 scans: 201	20150309_HM_i03	1	P19013
1	P19013	K2C4_HUMAN	Keratin, type II cytoskeletal 4 (CK-4) (K4)	3359.43	78.65	2643	150	0		0		57285.3	R|GENALKDAHSK|R	GENALKDAHSK	none	0	404-414	TRUE	6.768	0.149	390.535	3	10.45	1168.58	1	File1091 Spectrum126 scans: 246	20150309_HM_i03	1	P19013
1	P19013	K2C4_HUMAN	Keratin, type II cytoskeletal 4 (CK-4) (K4)	3359.43	78.65	2643	150	0		0		57285.3	R|GENALKDAHSK|R	GENALKDAHSK	none	0	404-414	TRUE	7.274	0.457	585.299	2	10.47	1168.58	1	File1091 Spectrum129 scans: 249	20150309_HM_i03	1	P19013
1	P19013	K2C4_HUMAN	Keratin, type II cytoskeletal 4 (CK-4) (K4)	3359.43	78.65	2643	150	0		0		57285.3	R|GENALKDAHSK|R	GENALKDAHSK	none	0	404-414	TRUE	7.214	0.457	585.299	2	10.88	1168.58	1	File1091 Spectrum184 scans: 317	20150309_HM_i03	1	P19013
1	P19013	K2C4_HUMAN	Keratin, type II cytoskeletal 4 (CK-4) (K4)	3359.43	78.65	2643	150	0		0		57285.3	R|GENALKDAHSK|R	GENALKDAHSK	none	0	404-414	TRUE	6.661	0.868	390.535	3	10.05	1168.58	1	File1094 Spectrum77 scans: 181	20150309_HM_i04	1	P19013
1	P19013	K2C4_HUMAN	Keratin, type II cytoskeletal 4 (CK-4) (K4)	3359.43	78.65	2643	150	0		0		57285.3	R|GENALKDAHSK|R	GENALKDAHSK	none	0	404-414	TRUE	8.041	1.091	585.298	2	10.05	1168.58	1	File1094 Spectrum78 scans: 182	20150309_HM_i04	1	P19013
1	P19013	K2C4_HUMAN	Keratin, type II cytoskeletal 4 (CK-4) (K4)	3359.43	78.65	2643	150	0		0		57285.3	R|GENALKDAHSK|R	GENALKDAHSK	none	0	404-414	TRUE	6.159	3.692	585.297	2	10.43	1168.58	1	File1094 Spectrum127 scans: 248	20150309_HM_i04	1	P19013
1	P19013	K2C4_HUMAN	Keratin, type II cytoskeletal 4 (CK-4) (K4)	3359.43	78.65	2643	150	0		0		57285.3	R|GENALKDAHSK|R	GENALKDAHSK	none	0	404-414	TRUE	8.364	0.766	585.299	2	10.23	1168.58	1	File1096 Spectrum56 scans: 177	20150309_HM_i05	1	P19013
1	P19013	K2C4_HUMAN	Keratin, type II cytoskeletal 4 (CK-4) (K4)	3359.43	78.65	2643	150	0		0		57285.3	R|GENALKDAHSK|R	GENALKDAHSK	none	0	404-414	TRUE	5.329	-1.006	390.536	3	10.23	1168.58	1	File1098 Spectrum24 scans: 150	20150309_HM_i06	1	P19013
1	P19013	K2C4_HUMAN	Keratin, type II cytoskeletal 4 (CK-4) (K4)	3359.43	78.65	2643	150	0		0		57285.3	R|GENALKDAHSK|R	GENALKDAHSK	none	0	404-414	TRUE	5.931	-0.929	390.536	3	10.23	1168.58	1	File1100 Spectrum60 scans: 178	20150309_HM_i07	1	P19013
1	P19013	K2C4_HUMAN	Keratin, type II cytoskeletal 4 (CK-4) (K4)	3359.43	78.65	2643	150	0		0		57285.3	R|GENALKDAHSK|R	GENALKDAHSK	none	0	404-414	TRUE	7.182	-0.278	585.299	2	10.28	1168.58	1	File1100 Spectrum65 scans: 184	20150309_HM_i07	1	P19013
1	P19013	K2C4_HUMAN	Keratin, type II cytoskeletal 4 (CK-4) (K4)	3359.43	78.65	2643	150	0		0		57285.3	R|GENALKDAHSKR|V	GENALKDAHSKR	none	0	404-415	TRUE	6.21	-1.287	442.569	3	9.95	1324.68	2	File1087 Spectrum29 scans: 140	20150309_HM_i01	1	P19013
1	P19013	K2C4_HUMAN	Keratin, type II cytoskeletal 4 (CK-4) (K4)	3359.43	78.65	2643	150	0		0		57285.3	R|GENALKDAHSKR|V	GENALKDAHSKR	none	0	404-415	TRUE	8.554	-0.389	663.35	2	10.05	1324.68	2	File1087 Spectrum40 scans: 153	20150309_HM_i01	1	P19013
1	P19013	K2C4_HUMAN	Keratin, type II cytoskeletal 4 (CK-4) (K4)	3359.43	78.65	2643	150	0		0		57285.3	R|GENALKDAHSKR|V	GENALKDAHSKR	none	0	404-415	TRUE	6.464	-0.789	442.569	3	10.05	1324.68	2	File1089 Spectrum45 scans: 156	20150309_HM_i02	1	P19013
1	P19013	K2C4_HUMAN	Keratin, type II cytoskeletal 4 (CK-4) (K4)	3359.43	78.65	2643	150	0		0		57285.3	R|GENALKDAHSKR|V	GENALKDAHSKR	none	0	404-415	TRUE	6.529	-0.11	442.569	3	10.02	1324.68	2	File1091 Spectrum71 scans: 178	20150309_HM_i03	1	P19013
1	P19013	K2C4_HUMAN	Keratin, type II cytoskeletal 4 (CK-4) (K4)	3359.43	78.65	2643	150	0		0		57285.3	R|GENALKDAHSKR|V	GENALKDAHSKR	none	0	404-415	TRUE	6.271	0.23	442.569	3	9.85	1324.68	2	File1094 Spectrum51 scans: 149	20150309_HM_i04	1	P19013
1	P19013	K2C4_HUMAN	Keratin, type II cytoskeletal 4 (CK-4) (K4)	3359.43	78.65	2643	150	0		0		57285.3	R|GENALKDAHSKR|V	GENALKDAHSKR	none	0	404-415	TRUE	9.201	-0.027	663.35	2	9.9	1324.68	2	File1094 Spectrum57 scans: 156	20150309_HM_i04	1	P19013
1	P19013	K2C4_HUMAN	Keratin, type II cytoskeletal 4 (CK-4) (K4)	3359.43	78.65	2643	150	0		0		57285.3	R|GENALKDAHSKR|V	GENALKDAHSKR	none	0	404-415	TRUE	7.04	2.246	442.568	3	10.12	1324.68	2	File1094 Spectrum87 scans: 193	20150309_HM_i04	1	P19013
1	P19013	K2C4_HUMAN	Keratin, type II cytoskeletal 4 (CK-4) (K4)	3359.43	78.65	2643	150	0		0		57285.3	R|GENALKDAHSKR|V	GENALKDAHSKR	none	0	404-415	TRUE	5.776	-0.449	442.569	3	10.12	1324.68	2	File1096 Spectrum46 scans: 162	20150309_HM_i05	1	P19013
1	P19013	K2C4_HUMAN	Keratin, type II cytoskeletal 4 (CK-4) (K4)	3359.43	78.65	2643	150	0		0		57285.3	R|GENALKDAHSKR|V	GENALKDAHSKR	none	0	404-415	TRUE	5.361	-1.423	442.569	3	10.12	1324.68	2	File1100 Spectrum49 scans: 162	20150309_HM_i07	1	P19013
1	P19013	K2C4_HUMAN	Keratin, type II cytoskeletal 4 (CK-4) (K4)	3359.43	78.65	2643	150	0		0		57285.3	R|GFSCGSAIVGGGK|R	GFSC[Cys_CAM]GSAIVGGGK	C17[Cys_CAM]	1	14-26	TRUE	9.375	3.793	598.788	2	21.72	1195.57	0	File1087 Spectrum1726 scans: 2304	20150309_HM_i01	1	P19013
1	P19013	K2C4_HUMAN	Keratin, type II cytoskeletal 4 (CK-4) (K4)	3359.43	78.65	2643	150	0		0		57285.3	R|GFSCGSAIVGGGK|R	GFSC[Cys_CAM]GSAIVGGGK	C17[Cys_CAM]	1	14-26	TRUE	8.762	3.074	598.788	2	21.98	1195.57	0	File1087 Spectrum1761 scans: 2351	20150309_HM_i01	1	P19013
1	P19013	K2C4_HUMAN	Keratin, type II cytoskeletal 4 (CK-4) (K4)	3359.43	78.65	2643	150	0		0		57285.3	R|GFSCGSAIVGGGK|R	GFSC[Cys_CAM]GSAIVGGGK	C17[Cys_CAM]	1	14-26	TRUE	9.156	2.354	598.789	2	22.25	1195.57	0	File1087 Spectrum1802 scans: 2403	20150309_HM_i01	1	P19013
1	P19013	K2C4_HUMAN	Keratin, type II cytoskeletal 4 (CK-4) (K4)	3359.43	78.65	2643	150	0		0		57285.3	R|GFSCGSAIVGGGK|R	GFSC[Cys_CAM]GSAIVGGGK	C17[Cys_CAM]	1	14-26	TRUE	8.529	1.953	598.789	2	21.92	1195.57	0	File1089 Spectrum1756 scans: 2317	20150309_HM_i02	1	P19013
1	P19013	K2C4_HUMAN	Keratin, type II cytoskeletal 4 (CK-4) (K4)	3359.43	78.65	2643	150	0		0		57285.3	R|GFSCGSAIVGGGK|R	GFSC[Cys_CAM]GSAIVGGGK	C17[Cys_CAM]	1	14-26	TRUE	9.114	3.592	598.788	2	22.18	1195.57	0	File1089 Spectrum1794 scans: 2366	20150309_HM_i02	1	P19013
1	P19013	K2C4_HUMAN	Keratin, type II cytoskeletal 4 (CK-4) (K4)	3359.43	78.65	2643	150	0		0		57285.3	R|GFSCGSAIVGGGK|R	GFSC[Cys_CAM]GSAIVGGGK	C17[Cys_CAM]	1	14-26	TRUE	8.428	3.492	598.788	2	22.45	1195.57	0	File1089 Spectrum1831 scans: 2415	20150309_HM_i02	1	P19013
1	P19013	K2C4_HUMAN	Keratin, type II cytoskeletal 4 (CK-4) (K4)	3359.43	78.65	2643	150	0		0		57285.3	R|GFSCGSAIVGGGK|R	GFSC[Cys_CAM]GSAIVGGGK	C17[Cys_CAM]	1	14-26	TRUE	9.116	2.153	598.789	2	21.97	1195.57	0	File1091 Spectrum1861 scans: 2399	20150309_HM_i03	1	P19013
1	P19013	K2C4_HUMAN	Keratin, type II cytoskeletal 4 (CK-4) (K4)	3359.43	78.65	2643	150	0		0		57285.3	R|GFSCGSAIVGGGK|R	GFSC[Cys_CAM]GSAIVGGGK	C17[Cys_CAM]	1	14-26	TRUE	9.003	-0.389	598.79	2	22.23	1195.57	0	File1091 Spectrum1896 scans: 2446	20150309_HM_i03	1	P19013
1	P19013	K2C4_HUMAN	Keratin, type II cytoskeletal 4 (CK-4) (K4)	3359.43	78.65	2643	150	0		0		57285.3	R|GFSCGSAIVGGGK|R	GFSC[Cys_CAM]GSAIVGGGK	C17[Cys_CAM]	1	14-26	TRUE	9.235	3.074	598.788	2	22.5	1195.57	0	File1091 Spectrum1934 scans: 2496	20150309_HM_i03	1	P19013
1	P19013	K2C4_HUMAN	Keratin, type II cytoskeletal 4 (CK-4) (K4)	3359.43	78.65	2643	150	0		0		57285.3	R|GFSCGSAIVGGGK|R	GFSC[Cys_CAM]GSAIVGGGK	C17[Cys_CAM]	1	14-26	TRUE	7.431	1.551	598.789	2	22.77	1195.57	0	File1091 Spectrum1979 scans: 2550	20150309_HM_i03	1	P19013
1	P19013	K2C4_HUMAN	Keratin, type II cytoskeletal 4 (CK-4) (K4)	3359.43	78.65	2643	150	0		0		57285.3	R|GFSCGSAIVGGGK|R	GFSC[Cys_CAM]GSAIVGGGK	C17[Cys_CAM]	1	14-26	TRUE	8.931	2.873	598.788	2	20.08	1195.57	0	File1094 Spectrum1661 scans: 2176	20150309_HM_i04	1	P19013
1	P19013	K2C4_HUMAN	Keratin, type II cytoskeletal 4 (CK-4) (K4)	3359.43	78.65	2643	150	0		0		57285.3	R|GFSCGSAIVGGGK|R	GFSC[Cys_CAM]GSAIVGGGK	C17[Cys_CAM]	1	14-26	TRUE	10.073	2.873	598.788	2	20.37	1195.57	0	File1094 Spectrum1709 scans: 2234	20150309_HM_i04	1	P19013
1	P19013	K2C4_HUMAN	Keratin, type II cytoskeletal 4 (CK-4) (K4)	3359.43	78.65	2643	150	0		0		57285.3	R|GFSCGSAIVGGGK|R	GFSC[Cys_CAM]GSAIVGGGK	C17[Cys_CAM]	1	14-26	TRUE	6.591	1.752	598.789	2	21.07	1195.57	0	File1094 Spectrum1826 scans: 2377	20150309_HM_i04	1	P19013
1	P19013	K2C4_HUMAN	Keratin, type II cytoskeletal 4 (CK-4) (K4)	3359.43	78.65	2643	150	0		0		57285.3	R|GFSCGSAIVGGGK|R	GFSC[Cys_CAM]GSAIVGGGK	C17[Cys_CAM]	1	14-26	TRUE	9.02	2.354	598.789	2	22.3	1195.57	0	File1096 Spectrum1810 scans: 2349	20150309_HM_i05	1	P19013
1	P19013	K2C4_HUMAN	Keratin, type II cytoskeletal 4 (CK-4) (K4)	3359.43	78.65	2643	150	0		0		57285.3	R|GFSCGSAIVGGGK|R	GFSC[Cys_CAM]GSAIVGGGK	C17[Cys_CAM]	1	14-26	TRUE	7.592	2.973	598.788	2	22.58	1195.57	0	File1096 Spectrum1850 scans: 2402	20150309_HM_i05	1	P19013
1	P19013	K2C4_HUMAN	Keratin, type II cytoskeletal 4 (CK-4) (K4)	3359.43	78.65	2643	150	0		0		57285.3	R|GFSCGSAIVGGGK|R	GFSC[Cys_CAM]GSAIVGGGK	C17[Cys_CAM]	1	14-26	TRUE	7.742	-1.41	598.791	2	22.63	1195.57	0	File1098 Spectrum1660 scans: 2175	20150309_HM_i06	1	P19013
1	P19013	K2C4_HUMAN	Keratin, type II cytoskeletal 4 (CK-4) (K4)	3359.43	78.65	2643	150	0		0		57285.3	R|GFSCGSAIVGGGK|R	GFSC[Cys_CAM]GSAIVGGGK	C17[Cys_CAM]	1	14-26	TRUE	8.543	1.652	598.789	2	22.3	1195.57	0	File1100 Spectrum1799 scans: 2322	20150309_HM_i07	1	P19013
1	P19013	K2C4_HUMAN	Keratin, type II cytoskeletal 4 (CK-4) (K4)	3359.43	78.65	2643	150	0		0		57285.3	R|GFSCGSAIVGGGK|R	GFSC[Cys_CAM]GSAIVGGGK	C17[Cys_CAM]	1	14-26	TRUE	9.253	1.233	598.789	2	22.55	1195.57	0	File1100 Spectrum1835 scans: 2368	20150309_HM_i07	1	P19013
1	P19013	K2C4_HUMAN	Keratin, type II cytoskeletal 4 (CK-4) (K4)	3359.43	78.65	2643	150	0		0		57285.3	R|GFSCGSAIVGGGKR|G	GFSC[Cys_CAM]GSAIVGGGKR	C17[Cys_CAM]	1	14-27	TRUE	7.525	1.838	676.839	2	19.37	1351.67	1	File1087 Spectrum1377 scans: 1861	20150309_HM_i01	1	P19013
1	P19013	K2C4_HUMAN	Keratin, type II cytoskeletal 4 (CK-4) (K4)	3359.43	78.65	2643	150	0		0		57285.3	R|GFSCGSAIVGGGKR|G	GFSC[Cys_CAM]GSAIVGGGKR	C17[Cys_CAM]	1	14-27	TRUE	8.438	3.288	676.838	2	19.63	1351.67	1	File1087 Spectrum1419 scans: 1913	20150309_HM_i01	1	P19013
1	P19013	K2C4_HUMAN	Keratin, type II cytoskeletal 4 (CK-4) (K4)	3359.43	78.65	2643	150	0		0		57285.3	R|GFSCGSAIVGGGKR|G	GFSC[Cys_CAM]GSAIVGGGKR	C17[Cys_CAM]	1	14-27	TRUE	7.584	3.555	676.838	2	19.9	1351.67	1	File1087 Spectrum1456 scans: 1961	20150309_HM_i01	1	P19013
1	P19013	K2C4_HUMAN	Keratin, type II cytoskeletal 4 (CK-4) (K4)	3359.43	78.65	2643	150	0		0		57285.3	R|GFSCGSAIVGGGKR|G	GFSC[Cys_CAM]GSAIVGGGKR	C17[Cys_CAM]	1	14-27	TRUE	7.845	2.652	676.839	2	19.62	1351.67	1	File1089 Spectrum1397 scans: 1873	20150309_HM_i02	1	P19013
1	P19013	K2C4_HUMAN	Keratin, type II cytoskeletal 4 (CK-4) (K4)	3359.43	78.65	2643	150	0		0		57285.3	R|GFSCGSAIVGGGKR|G	GFSC[Cys_CAM]GSAIVGGGKR	C17[Cys_CAM]	1	14-27	TRUE	8.761	3.658	676.838	2	19.88	1351.67	1	File1089 Spectrum1438 scans: 1925	20150309_HM_i02	1	P19013
1	P19013	K2C4_HUMAN	Keratin, type II cytoskeletal 4 (CK-4) (K4)	3359.43	78.65	2643	150	0		0		57285.3	R|GFSCGSAIVGGGKR|G	GFSC[Cys_CAM]GSAIVGGGKR	C17[Cys_CAM]	1	14-27	TRUE	7.695	3.466	676.838	2	19.65	1351.67	1	File1091 Spectrum1504 scans: 1957	20150309_HM_i03	1	P19013
1	P19013	K2C4_HUMAN	Keratin, type II cytoskeletal 4 (CK-4) (K4)	3359.43	78.65	2643	150	0		0		57285.3	R|GFSCGSAIVGGGKR|G	GFSC[Cys_CAM]GSAIVGGGKR	C17[Cys_CAM]	1	14-27	TRUE	9.628	3.658	676.838	2	19.92	1351.67	1	File1091 Spectrum1544 scans: 2007	20150309_HM_i03	1	P19013
1	P19013	K2C4_HUMAN	Keratin, type II cytoskeletal 4 (CK-4) (K4)	3359.43	78.65	2643	150	0		0		57285.3	R|GFSCGSAIVGGGKR|G	GFSC[Cys_CAM]GSAIVGGGKR	C17[Cys_CAM]	1	14-27	TRUE	8.76	1.483	676.84	2	20.18	1351.67	1	File1091 Spectrum1584 scans: 2057	20150309_HM_i03	1	P19013
1	P19013	K2C4_HUMAN	Keratin, type II cytoskeletal 4 (CK-4) (K4)	3359.43	78.65	2643	150	0		0		57285.3	R|GFSCGSAIVGGGKR|G	GFSC[Cys_CAM]GSAIVGGGKR	C17[Cys_CAM]	1	14-27	TRUE	6.742	2.933	676.839	2	17.48	1351.67	1	File1094 Spectrum1235 scans: 1653	20150309_HM_i04	1	P19013
1	P19013	K2C4_HUMAN	Keratin, type II cytoskeletal 4 (CK-4) (K4)	3359.43	78.65	2643	150	0		0		57285.3	R|GFSCGSAIVGGGKR|G	GFSC[Cys_CAM]GSAIVGGGKR	C17[Cys_CAM]	1	14-27	TRUE	6.322	1.816	451.562	3	17.72	1351.67	1	File1094 Spectrum1274 scans: 1700	20150309_HM_i04	1	P19013
1	P19013	K2C4_HUMAN	Keratin, type II cytoskeletal 4 (CK-4) (K4)	3359.43	78.65	2643	150	0		0		57285.3	R|GFSCGSAIVGGGKR|G	GFSC[Cys_CAM]GSAIVGGGKR	C17[Cys_CAM]	1	14-27	TRUE	9.767	2.474	676.839	2	17.75	1351.67	1	File1094 Spectrum1279 scans: 1706	20150309_HM_i04	1	P19013
1	P19013	K2C4_HUMAN	Keratin, type II cytoskeletal 4 (CK-4) (K4)	3359.43	78.65	2643	150	0		0		57285.3	R|GFSCGSAIVGGGKR|G	GFSC[Cys_CAM]GSAIVGGGKR	C17[Cys_CAM]	1	14-27	TRUE	7.357	3.111	676.838	2	18.08	1351.67	1	File1094 Spectrum1337 scans: 1776	20150309_HM_i04	1	P19013
1	P19013	K2C4_HUMAN	Keratin, type II cytoskeletal 4 (CK-4) (K4)	3359.43	78.65	2643	150	0		0		57285.3	R|GFSCGSAIVGGGKR|G	GFSC[Cys_CAM]GSAIVGGGKR	C17[Cys_CAM]	1	14-27	TRUE	7.03	0.758	676.84	2	19.95	1351.67	1	File1096 Spectrum1448 scans: 1903	20150309_HM_i05	1	P19013
1	P19013	K2C4_HUMAN	Keratin, type II cytoskeletal 4 (CK-4) (K4)	3359.43	78.65	2643	150	0		0		57285.3	R|GFSCGSAIVGGGKR|G	GFSC[Cys_CAM]GSAIVGGGKR	C17[Cys_CAM]	1	14-27	TRUE	7.878	-0.233	676.841	2	20.33	1351.67	1	File1098 Spectrum1324 scans: 1769	20150309_HM_i06	1	P19013
1	P19013	K2C4_HUMAN	Keratin, type II cytoskeletal 4 (CK-4) (K4)	3359.43	78.65	2643	150	0		0		57285.3	R|GFSCGSAIVGGGKR|G	GFSC[Cys_CAM]GSAIVGGGKR	C17[Cys_CAM]	1	14-27	TRUE	8.227	1.394	676.84	2	20	1351.67	1	File1100 Spectrum1454 scans: 1895	20150309_HM_i07	1	P19013
1	P19013	K2C4_HUMAN	Keratin, type II cytoskeletal 4 (CK-4) (K4)	3359.43	78.65	2643	150	0		0		57285.3	K|GGPGFPVCPAGGIQEVTINQSLLTPLH|V	GGPGFPVC[Cys_CAM]PAGGIQEVTINQSLLTPLH	C118[Cys_CAM]	1	111-137	TRUE	5.511	0.549	920.477	3	47.33	2758.41	-1	File1100 Spectrum5460 scans: 6762	20150309_HM_i07	1	P19013
1	P19013	K2C4_HUMAN	Keratin, type II cytoskeletal 4 (CK-4) (K4)	3359.43	78.65	2643	150	0		0		57285.3	K|GGPGFPVCPAGGIQEVTINQSLLTPLH|V	GGPGFPVC[Cys_CAM]PAGGIQEVTINQSLLTPLH	C118[Cys_CAM]	1	111-137	TRUE	5.644	-1.844	920.479	3	47.6	2758.41	-1	File1100 Spectrum5494 scans: 6803	20150309_HM_i07	1	P19013
1	P19013	K2C4_HUMAN	Keratin, type II cytoskeletal 4 (CK-4) (K4)	3359.43	78.65	2643	150	0		0		57285.3	K|GGPGFPVCPAGGIQEVTINQSLLTPLHVEID|P	GGPGFPVC[Cys_CAM]PAGGIQEVTINQSLLTPLHVEID	C118[Cys_CAM]	1	111-141	TRUE	5.77	0.033	1072.55	3	52	3214.63	-1	File1091 Spectrum6192 scans: 7728	20150309_HM_i03	1	P19013
1	P19013	K2C4_HUMAN	Keratin, type II cytoskeletal 4 (CK-4) (K4)	3359.43	78.65	2643	150	0		0		57285.3	K|GGPGFPVCPAGGIQEVTINQSLLTPLHVEID|P	GGPGFPVC[Cys_CAM]PAGGIQEVTINQSLLTPLHVEID	C118[Cys_CAM]	1	111-141	TRUE	6.682	-0.079	1072.55	3	51.33	3214.63	-1	File1094 Spectrum6574 scans: 8206	20150309_HM_i04	1	P19013
1	P19013	K2C4_HUMAN	Keratin, type II cytoskeletal 4 (CK-4) (K4)	3359.43	78.65	2643	150	0		0		57285.3	K|GGPGFPVCPAGGIQEVTINQSLLTPLHVEIDPEIQK|V	GGPGFPVC[Cys_CAM]PAGGIQEVTINQSLLTPLHVEIDPEIQK	C118[Cys_CAM]	1	111-146	TRUE	6.414	0.613	953.498	4	49.67	3809.97	0	File1087 Spectrum5744 scans: 7342	20150309_HM_i01	1	P19013
1	P19013	K2C4_HUMAN	Keratin, type II cytoskeletal 4 (CK-4) (K4)	3359.43	78.65	2643	150	0		0		57285.3	K|GGPGFPVCPAGGIQEVTINQSLLTPLHVEIDPEIQK|V	GGPGFPVC[Cys_CAM]PAGGIQEVTINQSLLTPLHVEIDPEIQK	C118[Cys_CAM]	1	111-146	TRUE	5.531	0.739	953.498	4	49.93	3809.97	0	File1087 Spectrum5776 scans: 7384	20150309_HM_i01	1	P19013
1	P19013	K2C4_HUMAN	Keratin, type II cytoskeletal 4 (CK-4) (K4)	3359.43	78.65	2643	150	0		0		57285.3	K|GGPGFPVCPAGGIQEVTINQSLLTPLHVEIDPEIQK|V	GGPGFPVC[Cys_CAM]PAGGIQEVTINQSLLTPLHVEIDPEIQK	C118[Cys_CAM]	1	111-146	TRUE	5.702	-0.091	953.499	4	50.18	3809.97	0	File1087 Spectrum5807 scans: 7426	20150309_HM_i01	1	P19013
1	P19013	K2C4_HUMAN	Keratin, type II cytoskeletal 4 (CK-4) (K4)	3359.43	78.65	2643	150	0		0		57285.3	K|GGPGFPVCPAGGIQEVTINQSLLTPLHVEIDPEIQK|V	GGPGFPVC[Cys_CAM]PAGGIQEVTINQSLLTPLHVEIDPEIQK	C118[Cys_CAM]	1	111-146	TRUE	5.226	1.647	1270.99	3	51.65	3809.97	0	File1087 Spectrum5994 scans: 7667	20150309_HM_i01	1	P19013
1	P19013	K2C4_HUMAN	Keratin, type II cytoskeletal 4 (CK-4) (K4)	3359.43	78.65	2643	150	0		0		57285.3	K|GGPGFPVCPAGGIQEVTINQSLLTPLHVEIDPEIQK|V	GGPGFPVC[Cys_CAM]PAGGIQEVTINQSLLTPLHVEIDPEIQK	C118[Cys_CAM]	1	111-146	TRUE	6.088	0.739	953.498	4	49.8	3809.97	0	File1089 Spectrum5714 scans: 7226	20150309_HM_i02	1	P19013
1	P19013	K2C4_HUMAN	Keratin, type II cytoskeletal 4 (CK-4) (K4)	3359.43	78.65	2643	150	0		0		57285.3	K|GGPGFPVCPAGGIQEVTINQSLLTPLHVEIDPEIQK|V	GGPGFPVC[Cys_CAM]PAGGIQEVTINQSLLTPLHVEIDPEIQK	C118[Cys_CAM]	1	111-146	TRUE	5.699	-8.49	953.507	4	49.98	3809.97	0	File1089 Spectrum5735 scans: 7253	20150309_HM_i02	1	P19013
1	P19013	K2C4_HUMAN	Keratin, type II cytoskeletal 4 (CK-4) (K4)	3359.43	78.65	2643	150	0		0		57285.3	K|GGPGFPVCPAGGIQEVTINQSLLTPLHVEIDPEIQK|V	GGPGFPVC[Cys_CAM]PAGGIQEVTINQSLLTPLHVEIDPEIQK	C118[Cys_CAM]	1	111-146	TRUE	6.813	-1.235	1271	3	49.83	3809.97	0	File1091 Spectrum5926 scans: 7386	20150309_HM_i03	1	P19013
1	P19013	K2C4_HUMAN	Keratin, type II cytoskeletal 4 (CK-4) (K4)	3359.43	78.65	2643	150	0		0		57285.3	K|GGPGFPVCPAGGIQEVTINQSLLTPLHVEIDPEIQK|V	GGPGFPVC[Cys_CAM]PAGGIQEVTINQSLLTPLHVEIDPEIQK	C118[Cys_CAM]	1	111-146	TRUE	5.844	-1.634	953.5	4	49.85	3809.97	0	File1091 Spectrum5927 scans: 7387	20150309_HM_i03	1	P19013
1	P19013	K2C4_HUMAN	Keratin, type II cytoskeletal 4 (CK-4) (K4)	3359.43	78.65	2643	150	0		0		57285.3	K|GGPGFPVCPAGGIQEVTINQSLLTPLHVEIDPEIQK|V	GGPGFPVC[Cys_CAM]PAGGIQEVTINQSLLTPLHVEIDPEIQK	C118[Cys_CAM]	1	111-146	TRUE	7.663	-1.518	1271	3	48.75	3809.97	0	File1094 Spectrum6210 scans: 7742	20150309_HM_i04	1	P19013
1	P19013	K2C4_HUMAN	Keratin, type II cytoskeletal 4 (CK-4) (K4)	3359.43	78.65	2643	150	0		0		57285.3	K|GGPGFPVCPAGGIQEVTINQSLLTPLHVEIDPEIQK|V	GGPGFPVC[Cys_CAM]PAGGIQEVTINQSLLTPLHVEIDPEIQK	C118[Cys_CAM]	1	111-146	TRUE	5.995	-0.479	953.499	4	48.78	3809.97	0	File1094 Spectrum6215 scans: 7748	20150309_HM_i04	1	P19013
1	P19013	K2C4_HUMAN	Keratin, type II cytoskeletal 4 (CK-4) (K4)	3359.43	78.65	2643	150	0		0		57285.3	K|GGPGFPVCPAGGIQEVTINQSLLTPLHVEIDPEIQK|V	GGPGFPVC[Cys_CAM]PAGGIQEVTINQSLLTPLHVEIDPEIQK	C118[Cys_CAM]	1	111-146	TRUE	6.34	-1.141	1271	3	49	3809.97	0	File1094 Spectrum6240 scans: 7784	20150309_HM_i04	1	P19013
1	P19013	K2C4_HUMAN	Keratin, type II cytoskeletal 4 (CK-4) (K4)	3359.43	78.65	2643	150	0		0		57285.3	K|GGPGFPVCPAGGIQEVTINQSLLTPLHVEIDPEIQK|V	GGPGFPVC[Cys_CAM]PAGGIQEVTINQSLLTPLHVEIDPEIQK	C118[Cys_CAM]	1	111-146	TRUE	5.401	-0.479	953.499	4	49.3	3809.97	0	File1094 Spectrum6278 scans: 7834	20150309_HM_i04	1	P19013
1	P19013	K2C4_HUMAN	Keratin, type II cytoskeletal 4 (CK-4) (K4)	3359.43	78.65	2643	150	0		0		57285.3	K|GGPGFPVCPAGGIQEVTINQSLLTPLHVEIDPEIQK|V	GGPGFPVC[Cys_CAM]PAGGIQEVTINQSLLTPLHVEIDPEIQK	C118[Cys_CAM]	1	111-146	TRUE	5.598	-0.668	953.499	4	49.58	3809.97	0	File1094 Spectrum6315 scans: 7882	20150309_HM_i04	1	P19013
1	P19013	K2C4_HUMAN	Keratin, type II cytoskeletal 4 (CK-4) (K4)	3359.43	78.65	2643	150	0		0		57285.3	K|GGPGFPVCPAGGIQEVTINQSLLTPLHVEIDPEIQK|V	GGPGFPVC[Cys_CAM]PAGGIQEVTINQSLLTPLHVEIDPEIQK	C118[Cys_CAM]	1	111-146	TRUE	5.382	-0.091	953.499	4	49.83	3809.97	0	File1094 Spectrum6351 scans: 7928	20150309_HM_i04	1	P19013
1	P19013	K2C4_HUMAN	Keratin, type II cytoskeletal 4 (CK-4) (K4)	3359.43	78.65	2643	150	0		0		57285.3	K|GGPGFPVCPAGGIQEVTINQSLLTPLHVEIDPEIQK|V	GGPGFPVC[Cys_CAM]PAGGIQEVTINQSLLTPLHVEIDPEIQK	C118[Cys_CAM]	1	111-146	TRUE	5.342	3.19	1270.99	3	49.9	3809.97	0	File1094 Spectrum6361 scans: 7940	20150309_HM_i04	1	P19013
1	P19013	K2C4_HUMAN	Keratin, type II cytoskeletal 4 (CK-4) (K4)	3359.43	78.65	2643	150	0		0		57285.3	K|GGPGFPVCPAGGIQEVTINQSLLTPLHVEIDPEIQK|V	GGPGFPVC[Cys_CAM]PAGGIQEVTINQSLLTPLHVEIDPEIQK	C118[Cys_CAM]	1	111-146	TRUE	5.484	0.287	953.499	4	50.13	3809.97	0	File1094 Spectrum6393 scans: 7981	20150309_HM_i04	1	P19013
1	P19013	K2C4_HUMAN	Keratin, type II cytoskeletal 4 (CK-4) (K4)	3359.43	78.65	2643	150	0		0		57285.3	K|GGPGFPVCPAGGIQEVTINQSLLTPLHVEIDPEIQK|V	GGPGFPVC[Cys_CAM]PAGGIQEVTINQSLLTPLHVEIDPEIQK	C118[Cys_CAM]	1	111-146	TRUE	5.647	3.285	1270.99	3	50.77	3809.97	0	File1094 Spectrum6491 scans: 8101	20150309_HM_i04	1	P19013
1	P19013	K2C4_HUMAN	Keratin, type II cytoskeletal 4 (CK-4) (K4)	3359.43	78.65	2643	150	0		0		57285.3	K|GGPGFPVCPAGGIQEVTINQSLLTPLHVEIDPEIQKVR|T	GGPGFPVC[Cys_CAM]PAGGIQEVTINQSLLTPLHVEIDPEIQKVR	C118[Cys_CAM]	1	111-148	TRUE	5.773	-1.325	1017.29	4	48.78	4065.14	1	File1087 Spectrum5636 scans: 7200	20150309_HM_i01	1	P19013
1	P19013	K2C4_HUMAN	Keratin, type II cytoskeletal 4 (CK-4) (K4)	3359.43	78.65	2643	150	0		0		57285.3	K|GGPGFPVCPAGGIQEVTINQSLLTPLHVEIDPEIQKVR|T	GGPGFPVC[Cys_CAM]PAGGIQEVTINQSLLTPLHVEIDPEIQKVR	C118[Cys_CAM]	1	111-148	TRUE	6.926	1.076	1017.29	4	47.88	4065.14	1	File1094 Spectrum6086 scans: 7585	20150309_HM_i04	1	P19013
1	P19013	K2C4_HUMAN	Keratin, type II cytoskeletal 4 (CK-4) (K4)	3359.43	78.65	2643	150	0		0		57285.3	K|GGPGFPVCPAGGIQEVTINQSLLTPLHVEIDPEIQKVR|T	GGPGFPVC[Cys_CAM]PAGGIQEVTINQSLLTPLHVEIDPEIQKVR	C118[Cys_CAM]	1	111-148	TRUE	6.524	3.519	1356.05	3	47.9	4065.14	1	File1094 Spectrum6088 scans: 7587	20150309_HM_i04	1	P19013
1	P19013	K2C4_HUMAN	Keratin, type II cytoskeletal 4 (CK-4) (K4)	3359.43	78.65	2643	150	0		0		57285.3	L|HVEIDPEIQK|V	HVEIDPEIQK	none	0	137-146	TRUE	5.855	3.311	604.317	2	20.32	1206.62	-2	File1087 Spectrum1517 scans: 2038	20150309_HM_i01	1	P19013
1	P19013	K2C4_HUMAN	Keratin, type II cytoskeletal 4 (CK-4) (K4)	3359.43	78.65	2643	150	0		0		57285.3	L|HVEIDPEIQK|V	HVEIDPEIQK	none	0	137-146	TRUE	5.987	1.985	604.318	2	20.53	1206.62	-2	File1089 Spectrum1541 scans: 2050	20150309_HM_i02	1	P19013
1	P19013	K2C4_HUMAN	Keratin, type II cytoskeletal 4 (CK-4) (K4)	3359.43	78.65	2643	150	0		0		57285.3	L|HVEIDPEIQK|V	HVEIDPEIQK	none	0	137-146	TRUE	7.09	2.084	604.318	2	20.48	1206.62	-2	File1091 Spectrum1632 scans: 2114	20150309_HM_i03	1	P19013
1	P19013	K2C4_HUMAN	Keratin, type II cytoskeletal 4 (CK-4) (K4)	3359.43	78.65	2643	150	0		0		57285.3	L|HVEIDPEIQK|V	HVEIDPEIQK	none	0	137-146	TRUE	5.512	2.498	604.318	2	20.75	1206.62	-2	File1091 Spectrum1672 scans: 2164	20150309_HM_i03	1	P19013
1	P19013	K2C4_HUMAN	Keratin, type II cytoskeletal 4 (CK-4) (K4)	3359.43	78.65	2643	150	0		0		57285.3	L|HVEIDPEIQK|V	HVEIDPEIQK	none	0	137-146	TRUE	6.125	3.808	604.317	2	18.27	1206.62	-2	File1094 Spectrum1365 scans: 1810	20150309_HM_i04	1	P19013
1	P19013	K2C4_HUMAN	Keratin, type II cytoskeletal 4 (CK-4) (K4)	3359.43	78.65	2643	150	0		0		57285.3	L|HVEIDPEIQK|V	HVEIDPEIQK	none	0	137-146	TRUE	6.925	-0.137	604.32	2	20.73	1206.62	-2	File1096 Spectrum1564 scans: 2049	20150309_HM_i05	1	P19013
1	P19013	K2C4_HUMAN	Keratin, type II cytoskeletal 4 (CK-4) (K4)	3359.43	78.65	2643	150	0		0		57285.3	K|IISTTTLNK|R	IISTTTLNK	none	0	524-532	TRUE	5.661	3.147	495.794	2	18.05	989.576	0	File1087 Spectrum1187 scans: 1617	20150309_HM_i01	1	P19013
1	P19013	K2C4_HUMAN	Keratin, type II cytoskeletal 4 (CK-4) (K4)	3359.43	78.65	2643	150	0		0		57285.3	K|IISTTTLNK|R	IISTTTLNK	none	0	524-532	TRUE	5.738	-4.128	495.797	2	18.3	989.576	0	File1087 Spectrum1221 scans: 1661	20150309_HM_i01	1	P19013
1	P19013	K2C4_HUMAN	Keratin, type II cytoskeletal 4 (CK-4) (K4)	3359.43	78.65	2643	150	0		0		57285.3	K|IISTTTLNK|R	IISTTTLNK	none	0	524-532	TRUE	5.488	3.713	495.793	2	18.83	989.576	0	File1087 Spectrum1298 scans: 1760	20150309_HM_i01	1	P19013
1	P19013	K2C4_HUMAN	Keratin, type II cytoskeletal 4 (CK-4) (K4)	3359.43	78.65	2643	150	0		0		57285.3	K|IISTTTLNK|R	IISTTTLNK	none	0	524-532	TRUE	5.665	2.541	495.794	2	18.53	989.576	0	File1089 Spectrum1242 scans: 1676	20150309_HM_i02	1	P19013
1	P19013	K2C4_HUMAN	Keratin, type II cytoskeletal 4 (CK-4) (K4)	3359.43	78.65	2643	150	0		0		57285.3	K|IISTTTLNK|R	IISTTTLNK	none	0	524-532	TRUE	5.872	3.39	495.793	2	18.57	989.576	0	File1091 Spectrum1344 scans: 1755	20150309_HM_i03	1	P19013
1	P19013	K2C4_HUMAN	Keratin, type II cytoskeletal 4 (CK-4) (K4)	3359.43	78.65	2643	150	0		0		57285.3	K|IISTTTLNK|R	IISTTTLNK	none	0	524-532	TRUE	6.065	2.602	495.794	2	16.32	989.576	0	File1094 Spectrum1054 scans: 1424	20150309_HM_i04	1	P19013
1	P19013	K2C4_HUMAN	Keratin, type II cytoskeletal 4 (CK-4) (K4)	3359.43	78.65	2643	150	0		0		57285.3	K|IISTTTLNK|R	IISTTTLNK	none	0	524-532	TRUE	6.112	2.784	495.794	2	16.58	989.576	0	File1094 Spectrum1093 scans: 1474	20150309_HM_i04	1	P19013
1	P19013	K2C4_HUMAN	Keratin, type II cytoskeletal 4 (CK-4) (K4)	3359.43	78.65	2643	150	0		0		57285.3	K|IISTTTLNK|R	IISTTTLNK	none	0	524-532	TRUE	5.831	2.218	495.794	2	16.83	989.576	0	File1094 Spectrum1132 scans: 1525	20150309_HM_i04	1	P19013
1	P19013	K2C4_HUMAN	Keratin, type II cytoskeletal 4 (CK-4) (K4)	3359.43	78.65	2643	150	0		0		57285.3	K|IISTTTLNK|R	IISTTTLNK	none	0	524-532	TRUE	6.523	3.39	495.793	2	17.12	989.576	0	File1094 Spectrum1176 scans: 1579	20150309_HM_i04	1	P19013
1	P19013	K2C4_HUMAN	Keratin, type II cytoskeletal 4 (CK-4) (K4)	3359.43	78.65	2643	150	0		0		57285.3	K|IISTTTLNK|R	IISTTTLNK	none	0	524-532	TRUE	6.333	0.803	495.795	2	18.88	989.576	0	File1096 Spectrum1281 scans: 1700	20150309_HM_i05	1	P19013
1	P19013	K2C4_HUMAN	Keratin, type II cytoskeletal 4 (CK-4) (K4)	3359.43	78.65	2643	150	0		0		57285.3	K|IISTTTLNK|R	IISTTTLNK	none	0	524-532	TRUE	5.478	-0.066	495.795	2	18.93	989.576	0	File1098 Spectrum1116 scans: 1519	20150309_HM_i06	1	P19013
1	P19013	K2C4_HUMAN	Keratin, type II cytoskeletal 4 (CK-4) (K4)	3359.43	78.65	2643	150	0		0		57285.3	K|IISTTTLNK|R	IISTTTLNK	none	0	524-532	TRUE	5.766	0.136	495.795	2	19.18	989.576	0	File1098 Spectrum1151 scans: 1562	20150309_HM_i06	1	P19013
1	P19013	K2C4_HUMAN	Keratin, type II cytoskeletal 4 (CK-4) (K4)	3359.43	78.65	2643	150	0		0		57285.3	K|IISTTTLNKR|R	IISTTTLN[DEAMID]KR	N531[DEAMID]	1	524-533	TRUE	6.326	3.597	574.336	2	17.47	1146.66	1	File1094 Spectrum1233 scans: 1650	20150309_HM_i04	1	P19013
1	P19013	K2C4_HUMAN	Keratin, type II cytoskeletal 4 (CK-4) (K4)	3359.43	78.65	2643	150	0		0		57285.3	S|ISMSVAGSR|Q	ISMSVAGSR	none	0	61-69	TRUE	6.224	3.491	454.235	2	17.93	906.459	-2	File1094 Spectrum1313 scans: 1746	20150309_HM_i04	1	P19013
1	P19013	K2C4_HUMAN	Keratin, type II cytoskeletal 4 (CK-4) (K4)	3359.43	78.65	2643	150	0		0		57285.3	I|ISTTTLNKR|R	ISTTTLNKR	none	0	525-533	TRUE	6.188	4.285	517.301	2	16.58	1032.59	-2	File1091 Spectrum1050 scans: 1383	20150309_HM_i03	1	P19013
1	P19013	K2C4_HUMAN	Keratin, type II cytoskeletal 4 (CK-4) (K4)	3359.43	78.65	2643	150	0		0		57285.3	I|ISTTTLNKR|R	ISTTTLNKR	none	0	525-533	TRUE	5.768	2.987	517.302	2	14.3	1032.59	-2	File1094 Spectrum729 scans: 1016	20150309_HM_i04	1	P19013
1	P19013	K2C4_HUMAN	Keratin, type II cytoskeletal 4 (CK-4) (K4)	3359.43	78.65	2643	150	0		0		57285.3	Q|ISVDQHGDNLK|N	ISVDQHGDNLK	none	0	353-363	TRUE	7.742	1.024	613.312	2	16.52	1224.61	-2	File1100 Spectrum920 scans: 1245	20150309_HM_i07	1	P19013
1	P19013	K2C4_HUMAN	Keratin, type II cytoskeletal 4 (CK-4) (K4)	3359.43	78.65	2643	150	0		0		57285.3	L|KDAHSKR|V	KDAHSKR	none	0	409-415	TRUE	6.108	1.041	421.235	2	9.92	840.457	-2	File1094 Spectrum60 scans: 160	20150309_HM_i04	1	P19013
1	P19013	K2C4_HUMAN	Keratin, type II cytoskeletal 4 (CK-4) (K4)	3359.43	78.65	2643	150	0		0		57285.3	K|KDVDAAYLNK|V	KDVDAAYLNK	none	0	260-269	TRUE	6.704	1.466	568.8	2	16.43	1135.59	1	File1089 Spectrum935 scans: 1282	20150309_HM_i02	1	P19013
1	P19013	K2C4_HUMAN	Keratin, type II cytoskeletal 4 (CK-4) (K4)	3359.43	78.65	2643	150	0		0		57285.3	K|KDVDAAYLNK|V	KDVDAAYLNK	none	0	260-269	TRUE	7.439	1.677	568.8	2	16.4	1135.59	1	File1091 Spectrum1021 scans: 1347	20150309_HM_i03	1	P19013
1	P19013	K2C4_HUMAN	Keratin, type II cytoskeletal 4 (CK-4) (K4)	3359.43	78.65	2643	150	0		0		57285.3	K|KDVDAAYLNK|V	KDVDAAYLNK	none	0	260-269	TRUE	6.576	1.783	568.8	2	14.2	1135.59	1	File1094 Spectrum712 scans: 995	20150309_HM_i04	1	P19013
1	P19013	K2C4_HUMAN	Keratin, type II cytoskeletal 4 (CK-4) (K4)	3359.43	78.65	2643	150	0		0		57285.3	K|KDVDAAYLNK|V	KDVDAAYLNK	none	0	260-269	TRUE	5.667	1.977	379.536	3	14.27	1135.59	1	File1094 Spectrum724 scans: 1010	20150309_HM_i04	1	P19013
1	P19013	K2C4_HUMAN	Keratin, type II cytoskeletal 4 (CK-4) (K4)	3359.43	78.65	2643	150	0		0		57285.3	K|KDVDAAYLNK|V	KDVDAAYLNK	none	0	260-269	TRUE	6.934	3.086	568.799	2	14.5	1135.59	1	File1094 Spectrum763 scans: 1059	20150309_HM_i04	1	P19013
1	P19013	K2C4_HUMAN	Keratin, type II cytoskeletal 4 (CK-4) (K4)	3359.43	78.65	2643	150	0		0		57285.3	K|KDVDAAYLNKVELEAK|V	KDVDAAYLNKVELEAK	none	0	260-275	TRUE	5.301	1.144	602.659	3	28.18	1804.96	2	File1087 Spectrum2708 scans: 3540	20150309_HM_i01	1	P19013
1	P19013	K2C4_HUMAN	Keratin, type II cytoskeletal 4 (CK-4) (K4)	3359.43	78.65	2643	150	0		0		57285.3	K|KDVDAAYLNKVELEAK|V	KDVDAAYLNKVELEAK	none	0	260-275	TRUE	6.484	1.044	602.659	3	28.4	1804.96	2	File1089 Spectrum2713 scans: 3518	20150309_HM_i02	1	P19013
1	P19013	K2C4_HUMAN	Keratin, type II cytoskeletal 4 (CK-4) (K4)	3359.43	78.65	2643	150	0		0		57285.3	K|KDVDAAYLNKVELEAK|V	KDVDAAYLNKVELEAK	none	0	260-275	TRUE	5.367	2.374	602.658	3	28.35	1804.96	2	File1091 Spectrum2835 scans: 3606	20150309_HM_i03	1	P19013
1	P19013	K2C4_HUMAN	Keratin, type II cytoskeletal 4 (CK-4) (K4)	3359.43	78.65	2643	150	0		0		57285.3	K|KDVDAAYLNKVELEAK|V	KDVDAAYLNKVELEAK	none	0	260-275	TRUE	6.024	3.687	602.657	3	27.15	1804.96	2	File1094 Spectrum2826 scans: 3595	20150309_HM_i04	1	P19013
1	P19013	K2C4_HUMAN	Keratin, type II cytoskeletal 4 (CK-4) (K4)	3359.43	78.65	2643	150	0		0		57285.3	K|KDVDAAYLNKVELEAK|V	KDVDAAYLNKVELEAK	none	0	260-275	TRUE	5.335	3.388	602.658	3	27.42	1804.96	2	File1094 Spectrum2870 scans: 3648	20150309_HM_i04	1	P19013
1	P19013	K2C4_HUMAN	Keratin, type II cytoskeletal 4 (CK-4) (K4)	3359.43	78.65	2643	150	0		0		57285.3	K|KDVDAAYLNKVELEAKVDSLNDEINFLK|V	KDVDAAYLNKVELEAKVDSLNDEINFLK	none	0	260-287	TRUE	6.957	0.277	799.171	4	44.28	3192.66	3	File1087 Spectrum5029 scans: 6432	20150309_HM_i01	1	P19013
1	P19013	K2C4_HUMAN	Keratin, type II cytoskeletal 4 (CK-4) (K4)	3359.43	78.65	2643	150	0		0		57285.3	K|KDVDAAYLNKVELEAKVDSLNDEINFLK|V	KDVDAAYLNKVELEAKVDSLNDEINFLK	none	0	260-287	TRUE	6.703	3.184	799.169	4	43.38	3192.66	3	File1094 Spectrum5391 scans: 6731	20150309_HM_i04	1	P19013
1	P19013	K2C4_HUMAN	Keratin, type II cytoskeletal 4 (CK-4) (K4)	3359.43	78.65	2643	150	0		0		57285.3	K|KDVDAAYLNKVELEAKVDSLNDEINFLK|V	KDVDAAYLNKVELEAKVDSLNDEINFLK	none	0	260-287	TRUE	9.232	3.35	1065.22	3	43.48	3192.66	3	File1094 Spectrum5407 scans: 6750	20150309_HM_i04	1	P19013
1	P19013	K2C4_HUMAN	Keratin, type II cytoskeletal 4 (CK-4) (K4)	3359.43	78.65	2643	150	0		0		57285.3	V|KLALDIEIATYR|K	KLALDIEIATYR	none	0	443-454	FALSE	7.427	-0.125	469.273	3	36.47	1404.8	-2	File1087 Spectrum3924 scans: 5051	20150309_HM_i01	11	P19013,P05787,P05787_ISOFORM_2,P08729_CHAIN_0,P08729,Q6KB66_ISOFORM_2,Q6KB66,Q6KB66_ISOFORM_3,P14136_ISOFORM_3,P14136,P14136_ISOFORM_2
1	P19013	K2C4_HUMAN	Keratin, type II cytoskeletal 4 (CK-4) (K4)	3359.43	78.65	2643	150	0		0		57285.3	V|KLALDIEIATYR|K	KLALDIEIATYR	none	0	443-454	FALSE	6.72	-0.531	469.273	3	36.65	1404.8	-2	File1089 Spectrum3938 scans: 5011	20150309_HM_i02	11	P19013,P05787,P05787_ISOFORM_2,P08729_CHAIN_0,P08729,Q6KB66_ISOFORM_2,Q6KB66,Q6KB66_ISOFORM_3,P14136_ISOFORM_3,P14136,P14136_ISOFORM_2
1	P19013	K2C4_HUMAN	Keratin, type II cytoskeletal 4 (CK-4) (K4)	3359.43	78.65	2643	150	0		0		57285.3	V|KLALDIEIATYR|K	KLALDIEIATYR	none	0	443-454	FALSE	5.547	0.324	469.273	3	36.57	1404.8	-2	File1091 Spectrum4074 scans: 5105	20150309_HM_i03	11	P19013,P05787,P05787_ISOFORM_2,P08729_CHAIN_0,P08729,P14136_ISOFORM_3,P14136,P14136_ISOFORM_2,Q6KB66_ISOFORM_2,Q6KB66,Q6KB66_ISOFORM_3
1	P19013	K2C4_HUMAN	Keratin, type II cytoskeletal 4 (CK-4) (K4)	3359.43	78.65	2643	150	0		0		57285.3	V|KLALDIEIATYR|K	KLALDIEIATYR	none	0	443-454	FALSE	6.072	1.69	469.272	3	36.83	1404.8	-2	File1091 Spectrum4114 scans: 5153	20150309_HM_i03	11	P19013,P05787,P05787_ISOFORM_2,P08729_CHAIN_0,P08729,P14136_ISOFORM_3,P14136,P14136_ISOFORM_2,Q6KB66_ISOFORM_2,Q6KB66,Q6KB66_ISOFORM_3
1	P19013	K2C4_HUMAN	Keratin, type II cytoskeletal 4 (CK-4) (K4)	3359.43	78.65	2643	150	0		0		57285.3	V|KLALDIEIATYR|K	KLALDIEIATYR	none	0	443-454	FALSE	5.368	3.313	469.272	3	35.7	1404.8	-2	File1094 Spectrum4189 scans: 5260	20150309_HM_i04	11	P19013,P05787,P05787_ISOFORM_2,P08729_CHAIN_0,P08729,Q6KB66_ISOFORM_2,Q6KB66,Q6KB66_ISOFORM_3,P14136_ISOFORM_3,P14136,P14136_ISOFORM_2
1	P19013	K2C4_HUMAN	Keratin, type II cytoskeletal 4 (CK-4) (K4)	3359.43	78.65	2643	150	0		0		57285.3	V|KLALDIEIATYR|K	KLALDIEIATYR	none	0	443-454	FALSE	6.321	2.416	469.272	3	35.98	1404.8	-2	File1094 Spectrum4234 scans: 5314	20150309_HM_i04	11	P19013,P05787,P05787_ISOFORM_2,P08729_CHAIN_0,P08729,Q6KB66_ISOFORM_2,Q6KB66,Q6KB66_ISOFORM_3,P14136_ISOFORM_3,P14136,P14136_ISOFORM_2
1	P19013	K2C4_HUMAN	Keratin, type II cytoskeletal 4 (CK-4) (K4)	3359.43	78.65	2643	150	0		0		57285.3	V|KLALDIEIATYR|K	KLALDIEIATYR	none	0	443-454	FALSE	5.805	3.527	469.272	3	36.77	1404.8	-2	File1094 Spectrum4359 scans: 5466	20150309_HM_i04	11	P19013,P05787,P05787_ISOFORM_2,P08729_CHAIN_0,P08729,Q6KB66_ISOFORM_2,Q6KB66,Q6KB66_ISOFORM_3,P14136_ISOFORM_3,P14136,P14136_ISOFORM_2
1	P19013	K2C4_HUMAN	Keratin, type II cytoskeletal 4 (CK-4) (K4)	3359.43	78.65	2643	150	0		0		57285.3	R|KLLEGEEYR|M	KLLEGEEYR	none	0	455-463	FALSE	7.104	4.372	568.798	2	17.4	1135.59	1	File1087 Spectrum1100 scans: 1500	20150309_HM_i01	2	P19013,P12035
1	P19013	K2C4_HUMAN	Keratin, type II cytoskeletal 4 (CK-4) (K4)	3359.43	78.65	2643	150	0		0		57285.3	R|KLLEGEEYR|M	KLLEGEEYR	none	0	455-463	FALSE	7.307	2.452	379.535	3	17.42	1135.59	1	File1087 Spectrum1101 scans: 1501	20150309_HM_i01	2	P19013,P12035
1	P19013	K2C4_HUMAN	Keratin, type II cytoskeletal 4 (CK-4) (K4)	3359.43	78.65	2643	150	0		0		57285.3	R|KLLEGEEYR|M	KLLEGEEYR	none	0	455-463	FALSE	7.737	4.583	568.798	2	17.68	1135.59	1	File1087 Spectrum1140 scans: 1552	20150309_HM_i01	2	P19013,P12035
1	P19013	K2C4_HUMAN	Keratin, type II cytoskeletal 4 (CK-4) (K4)	3359.43	78.65	2643	150	0		0		57285.3	R|KLLEGEEYR|M	KLLEGEEYR	none	0	455-463	FALSE	6.496	2.69	379.535	3	17.68	1135.59	1	File1087 Spectrum1141 scans: 1553	20150309_HM_i01	2	P19013,P12035
1	P19013	K2C4_HUMAN	Keratin, type II cytoskeletal 4 (CK-4) (K4)	3359.43	78.65	2643	150	0		0		57285.3	R|KLLEGEEYR|M	KLLEGEEYR	none	0	455-463	FALSE	6.885	3.245	379.535	3	17.93	1135.59	1	File1087 Spectrum1170 scans: 1595	20150309_HM_i01	2	P19013,P12035
1	P19013	K2C4_HUMAN	Keratin, type II cytoskeletal 4 (CK-4) (K4)	3359.43	78.65	2643	150	0		0		57285.3	R|KLLEGEEYR|M	KLLEGEEYR	none	0	455-463	FALSE	5.878	1.889	568.8	2	18.17	1135.59	1	File1087 Spectrum1204 scans: 1638	20150309_HM_i01	2	P19013,P12035
1	P19013	K2C4_HUMAN	Keratin, type II cytoskeletal 4 (CK-4) (K4)	3359.43	78.65	2643	150	0		0		57285.3	R|KLLEGEEYR|M	KLLEGEEYR	none	0	455-463	FALSE	5.866	1.237	379.536	3	18.18	1135.59	1	File1087 Spectrum1208 scans: 1643	20150309_HM_i01	2	P19013,P12035
1	P19013	K2C4_HUMAN	Keratin, type II cytoskeletal 4 (CK-4) (K4)	3359.43	78.65	2643	150	0		0		57285.3	R|KLLEGEEYR|M	KLLEGEEYR	none	0	455-463	FALSE	6.941	3.298	568.799	2	18.43	1135.59	1	File1087 Spectrum1240 scans: 1685	20150309_HM_i01	2	P19013,P12035
1	P19013	K2C4_HUMAN	Keratin, type II cytoskeletal 4 (CK-4) (K4)	3359.43	78.65	2643	150	0		0		57285.3	R|KLLEGEEYR|M	KLLEGEEYR	none	0	455-463	FALSE	6.612	3.086	568.799	2	17.7	1135.59	1	File1089 Spectrum1122 scans: 1521	20150309_HM_i02	2	P19013,P12035
1	P19013	K2C4_HUMAN	Keratin, type II cytoskeletal 4 (CK-4) (K4)	3359.43	78.65	2643	150	0		0		57285.3	R|KLLEGEEYR|M	KLLEGEEYR	none	0	455-463	FALSE	5.502	-0.375	379.537	3	17.7	1135.59	1	File1089 Spectrum1123 scans: 1522	20150309_HM_i02	2	P19013,P12035
1	P19013	K2C4_HUMAN	Keratin, type II cytoskeletal 4 (CK-4) (K4)	3359.43	78.65	2643	150	0		0		57285.3	R|KLLEGEEYR|M	KLLEGEEYR	none	0	455-463	FALSE	7.198	3.007	379.535	3	17.95	1135.59	1	File1089 Spectrum1155 scans: 1566	20150309_HM_i02	2	P19013,P12035
1	P19013	K2C4_HUMAN	Keratin, type II cytoskeletal 4 (CK-4) (K4)	3359.43	78.65	2643	150	0		0		57285.3	R|KLLEGEEYR|M	KLLEGEEYR	none	0	455-463	FALSE	6.777	4.372	568.798	2	17.95	1135.59	1	File1089 Spectrum1156 scans: 1567	20150309_HM_i02	2	P19013,P12035
1	P19013	K2C4_HUMAN	Keratin, type II cytoskeletal 4 (CK-4) (K4)	3359.43	78.65	2643	150	0		0		57285.3	R|KLLEGEEYR|M	KLLEGEEYR	none	0	455-463	FALSE	5.333	1.712	379.536	3	18.22	1135.59	1	File1089 Spectrum1193 scans: 1616	20150309_HM_i02	2	P19013,P12035
1	P19013	K2C4_HUMAN	Keratin, type II cytoskeletal 4 (CK-4) (K4)	3359.43	78.65	2643	150	0		0		57285.3	R|KLLEGEEYR|M	KLLEGEEYR	none	0	455-463	FALSE	6.976	2.223	568.8	2	18.37	1135.59	1	File1089 Spectrum1215 scans: 1643	20150309_HM_i02	2	P19013,P12035
1	P19013	K2C4_HUMAN	Keratin, type II cytoskeletal 4 (CK-4) (K4)	3359.43	78.65	2643	150	0		0		57285.3	R|KLLEGEEYR|M	KLLEGEEYR	none	0	455-463	FALSE	5.928	3.403	568.799	2	18.63	1135.59	1	File1089 Spectrum1258 scans: 1696	20150309_HM_i02	2	P19013,P12035
1	P19013	K2C4_HUMAN	Keratin, type II cytoskeletal 4 (CK-4) (K4)	3359.43	78.65	2643	150	0		0		57285.3	R|KLLEGEEYR|M	KLLEGEEYR	none	0	455-463	FALSE	5.669	3.826	568.799	2	17.65	1135.59	1	File1091 Spectrum1213 scans: 1586	20150309_HM_i03	2	P19013,P12035
1	P19013	K2C4_HUMAN	Keratin, type II cytoskeletal 4 (CK-4) (K4)	3359.43	78.65	2643	150	0		0		57285.3	R|KLLEGEEYR|M	KLLEGEEYR	none	0	455-463	FALSE	5.459	2.294	379.536	3	17.68	1135.59	1	File1091 Spectrum1217 scans: 1591	20150309_HM_i03	2	P19013,P12035
1	P19013	K2C4_HUMAN	Keratin, type II cytoskeletal 4 (CK-4) (K4)	3359.43	78.65	2643	150	0		0		57285.3	R|KLLEGEEYR|M	KLLEGEEYR	none	0	455-463	FALSE	6.473	4.372	568.798	2	17.9	1135.59	1	File1091 Spectrum1250 scans: 1634	20150309_HM_i03	2	P19013,P12035
1	P19013	K2C4_HUMAN	Keratin, type II cytoskeletal 4 (CK-4) (K4)	3359.43	78.65	2643	150	0		0		57285.3	R|KLLEGEEYR|M	KLLEGEEYR	none	0	455-463	FALSE	6.933	2.928	379.535	3	17.93	1135.59	1	File1091 Spectrum1255 scans: 1641	20150309_HM_i03	2	P19013,P12035
1	P19013	K2C4_HUMAN	Keratin, type II cytoskeletal 4 (CK-4) (K4)	3359.43	78.65	2643	150	0		0		57285.3	R|KLLEGEEYR|M	KLLEGEEYR	none	0	455-463	FALSE	6.41	2.135	379.536	3	18.2	1135.59	1	File1091 Spectrum1292 scans: 1689	20150309_HM_i03	2	P19013,P12035
1	P19013	K2C4_HUMAN	Keratin, type II cytoskeletal 4 (CK-4) (K4)	3359.43	78.65	2643	150	0		0		57285.3	R|KLLEGEEYR|M	KLLEGEEYR	none	0	455-463	FALSE	7.242	2.117	568.8	2	18.4	1135.59	1	File1091 Spectrum1323 scans: 1727	20150309_HM_i03	2	P19013,P12035
1	P19013	K2C4_HUMAN	Keratin, type II cytoskeletal 4 (CK-4) (K4)	3359.43	78.65	2643	150	0		0		57285.3	R|KLLEGEEYR|M	KLLEGEEYR	none	0	455-463	FALSE	5.386	2.294	379.536	3	18.47	1135.59	1	File1091 Spectrum1333 scans: 1739	20150309_HM_i03	2	P19013,P12035
1	P19013	K2C4_HUMAN	Keratin, type II cytoskeletal 4 (CK-4) (K4)	3359.43	78.65	2643	150	0		0		57285.3	R|KLLEGEEYR|M	KLLEGEEYR	none	0	455-463	FALSE	5.275	3.72	568.799	2	18.72	1135.59	1	File1091 Spectrum1365 scans: 1783	20150309_HM_i03	2	P19013,P12035
1	P19013	K2C4_HUMAN	Keratin, type II cytoskeletal 4 (CK-4) (K4)	3359.43	78.65	2643	150	0		0		57285.3	R|KLLEGEEYR|M	KLLEGEEYR	none	0	455-463	FALSE	8.257	2.857	568.799	2	15.5	1135.59	1	File1094 Spectrum918 scans: 1256	20150309_HM_i04	2	P19013,P12035
1	P19013	K2C4_HUMAN	Keratin, type II cytoskeletal 4 (CK-4) (K4)	3359.43	78.65	2643	150	0		0		57285.3	R|KLLEGEEYR|M	KLLEGEEYR	none	0	455-463	FALSE	6.211	2.928	379.535	3	15.52	1135.59	1	File1094 Spectrum921 scans: 1259	20150309_HM_i04	2	P19013,P12035
1	P19013	K2C4_HUMAN	Keratin, type II cytoskeletal 4 (CK-4) (K4)	3359.43	78.65	2643	150	0		0		57285.3	R|KLLEGEEYR|M	KLLEGEEYR	none	0	455-463	FALSE	7.002	4.037	568.799	2	15.77	1135.59	1	File1094 Spectrum963 scans: 1311	20150309_HM_i04	2	P19013,P12035
1	P19013	K2C4_HUMAN	Keratin, type II cytoskeletal 4 (CK-4) (K4)	3359.43	78.65	2643	150	0		0		57285.3	R|KLLEGEEYR|M	KLLEGEEYR	none	0	455-463	FALSE	6.127	2.373	379.535	3	15.77	1135.59	1	File1094 Spectrum964 scans: 1312	20150309_HM_i04	2	P19013,P12035
1	P19013	K2C4_HUMAN	Keratin, type II cytoskeletal 4 (CK-4) (K4)	3359.43	78.65	2643	150	0		0		57285.3	R|KLLEGEEYR|M	KLLEGEEYR	none	0	455-463	FALSE	6.198	4.478	568.798	2	16.08	1135.59	1	File1094 Spectrum1021 scans: 1380	20150309_HM_i04	2	P19013,P12035
1	P19013	K2C4_HUMAN	Keratin, type II cytoskeletal 4 (CK-4) (K4)	3359.43	78.65	2643	150	0		0		57285.3	R|KLLEGEEYR|M	KLLEGEEYR	none	0	455-463	FALSE	6.499	4.689	568.798	2	16.38	1135.59	1	File1094 Spectrum1064 scans: 1436	20150309_HM_i04	2	P19013,P12035
1	P19013	K2C4_HUMAN	Keratin, type II cytoskeletal 4 (CK-4) (K4)	3359.43	78.65	2643	150	0		0		57285.3	R|KLLEGEEYR|M	KLLEGEEYR	none	0	455-463	FALSE	6.004	-4.971	379.538	3	16.53	1135.59	1	File1094 Spectrum1089 scans: 1468	20150309_HM_i04	2	P19013,P12035
1	P19013	K2C4_HUMAN	Keratin, type II cytoskeletal 4 (CK-4) (K4)	3359.43	78.65	2643	150	0		0		57285.3	R|KLLEGEEYR|M	KLLEGEEYR	none	0	455-463	FALSE	6.44	1.572	568.8	2	18.3	1135.59	1	File1096 Spectrum1191 scans: 1591	20150309_HM_i05	2	P19013,P12035
1	P19013	K2C4_HUMAN	Keratin, type II cytoskeletal 4 (CK-4) (K4)	3359.43	78.65	2643	150	0		0		57285.3	R|KLLEGEEYR|M	KLLEGEEYR	none	0	455-463	FALSE	7.005	0.18	568.801	2	18.57	1135.59	1	File1096 Spectrum1234 scans: 1643	20150309_HM_i05	2	P19013,P12035
1	P19013	K2C4_HUMAN	Keratin, type II cytoskeletal 4 (CK-4) (K4)	3359.43	78.65	2643	150	0		0		57285.3	R|KLLEGEEYR|M	KLLEGEEYR	none	0	455-463	FALSE	6.96	0.392	568.801	2	18.67	1135.59	1	File1098 Spectrum1076 scans: 1471	20150309_HM_i06	2	P19013,P12035
1	P19013	K2C4_HUMAN	Keratin, type II cytoskeletal 4 (CK-4) (K4)	3359.43	78.65	2643	150	0		0		57285.3	R|KLLEGEEYR|M	KLLEGEEYR	none	0	455-463	FALSE	5.431	-0.058	379.536	3	18.75	1135.59	1	File1098 Spectrum1087 scans: 1485	20150309_HM_i06	2	P19013,P12035
1	P19013	K2C4_HUMAN	Keratin, type II cytoskeletal 4 (CK-4) (K4)	3359.43	78.65	2643	150	0		0		57285.3	R|KLLEGEEYR|M	KLLEGEEYR	none	0	455-463	FALSE	6.604	1.783	568.8	2	18.42	1135.59	1	File1100 Spectrum1209 scans: 1599	20150309_HM_i07	2	P19013,P12035
1	P19013	K2C4_HUMAN	Keratin, type II cytoskeletal 4 (CK-4) (K4)	3359.43	78.65	2643	150	0		0		57285.3	S|KNLEPLFETYLSVLR|K	KNLEPLFETYLSVLR	none	0	196-210	TRUE	7.28	1.309	608.008	3	49.37	1821	-2	File1087 Spectrum5705 scans: 7293	20150309_HM_i01	1	P19013
1	P19013	K2C4_HUMAN	Keratin, type II cytoskeletal 4 (CK-4) (K4)	3359.43	78.65	2643	150	0		0		57285.3	S|KNLEPLFETYLSVLR|K	KNLEPLFETYLSVLR	none	0	196-210	TRUE	5.875	1.666	911.508	2	49.45	1821	-2	File1087 Spectrum5715 scans: 7306	20150309_HM_i01	1	P19013
1	P19013	K2C4_HUMAN	Keratin, type II cytoskeletal 4 (CK-4) (K4)	3359.43	78.65	2643	150	0		0		57285.3	S|KNLEPLFETYLSVLR|K	KNLEPLFETYLSVLR	none	0	196-210	TRUE	8.732	1.408	608.008	3	49.67	1821	-2	File1087 Spectrum5743 scans: 7341	20150309_HM_i01	1	P19013
1	P19013	K2C4_HUMAN	Keratin, type II cytoskeletal 4 (CK-4) (K4)	3359.43	78.65	2643	150	0		0		57285.3	S|KNLEPLFETYLSVLR|K	KNLEPLFETYLSVLR	none	0	196-210	TRUE	6.918	-3.715	608.011	3	49.38	1821	-2	File1089 Spectrum5663 scans: 7160	20150309_HM_i02	1	P19013
1	P19013	K2C4_HUMAN	Keratin, type II cytoskeletal 4 (CK-4) (K4)	3359.43	78.65	2643	150	0		0		57285.3	S|KNLEPLFETYLSVLR|K	KNLEPLFETYLSVLR	none	0	196-210	TRUE	6.791	0.996	911.508	2	49.5	1821	-2	File1089 Spectrum5676 scans: 7177	20150309_HM_i02	1	P19013
1	P19013	K2C4_HUMAN	Keratin, type II cytoskeletal 4 (CK-4) (K4)	3359.43	78.65	2643	150	0		0		57285.3	S|KNLEPLFETYLSVLR|K	KNLEPLFETYLSVLR	none	0	196-210	TRUE	8.03	-0.503	608.009	3	49.65	1821	-2	File1089 Spectrum5694 scans: 7201	20150309_HM_i02	1	P19013
1	P19013	K2C4_HUMAN	Keratin, type II cytoskeletal 4 (CK-4) (K4)	3359.43	78.65	2643	150	0		0		57285.3	S|KNLEPLFETYLSVLR|K	KNLEPLFETYLSVLR	none	0	196-210	TRUE	6.955	0.667	911.508	2	49.77	1821	-2	File1089 Spectrum5708 scans: 7219	20150309_HM_i02	1	P19013
1	P19013	K2C4_HUMAN	Keratin, type II cytoskeletal 4 (CK-4) (K4)	3359.43	78.65	2643	150	0		0		57285.3	S|KNLEPLFETYLSVLR|K	KNLEPLFETYLSVLR	none	0	196-210	TRUE	7.783	1.309	608.008	3	49.42	1821	-2	File1091 Spectrum5873 scans: 7318	20150309_HM_i03	1	P19013
1	P19013	K2C4_HUMAN	Keratin, type II cytoskeletal 4 (CK-4) (K4)	3359.43	78.65	2643	150	0		0		57285.3	S|KNLEPLFETYLSVLR|K	KNLEPLFETYLSVLR	none	0	196-210	TRUE	6.057	0.799	911.508	2	49.52	1821	-2	File1091 Spectrum5885 scans: 7334	20150309_HM_i03	1	P19013
1	P19013	K2C4_HUMAN	Keratin, type II cytoskeletal 4 (CK-4) (K4)	3359.43	78.65	2643	150	0		0		57285.3	S|KNLEPLFETYLSVLR|K	KNLEPLFETYLSVLR	none	0	196-210	TRUE	8.779	1.211	608.008	3	49.68	1821	-2	File1091 Spectrum5904 scans: 7359	20150309_HM_i03	1	P19013
1	P19013	K2C4_HUMAN	Keratin, type II cytoskeletal 4 (CK-4) (K4)	3359.43	78.65	2643	150	0		0		57285.3	S|KNLEPLFETYLSVLR|K	KNLEPLFETYLSVLR	none	0	196-210	TRUE	6.899	1.601	911.508	2	49.8	1821	-2	File1091 Spectrum5921 scans: 7380	20150309_HM_i03	1	P19013
1	P19013	K2C4_HUMAN	Keratin, type II cytoskeletal 4 (CK-4) (K4)	3359.43	78.65	2643	150	0		0		57285.3	S|KNLEPLFETYLSVLR|K	KNLEPLFETYLSVLR	none	0	196-210	TRUE	5.435	0.799	608.008	3	50.67	1821	-2	File1091 Spectrum6025 scans: 7517	20150309_HM_i03	1	P19013
1	P19013	K2C4_HUMAN	Keratin, type II cytoskeletal 4 (CK-4) (K4)	3359.43	78.65	2643	150	0		0		57285.3	S|KNLEPLFETYLSVLR|K	KNLEPLFETYLSVLR	none	0	196-210	TRUE	6.563	2.545	911.507	2	48.27	1821	-2	File1094 Spectrum6139 scans: 7653	20150309_HM_i04	1	P19013
1	P19013	K2C4_HUMAN	Keratin, type II cytoskeletal 4 (CK-4) (K4)	3359.43	78.65	2643	150	0		0		57285.3	S|KNLEPLFETYLSVLR|K	KNLEPLFETYLSVLR	none	0	196-210	TRUE	8.042	1.919	608.007	3	48.2	1821	-2	File1094 Spectrum6129 scans: 7641	20150309_HM_i04	1	P19013
1	P19013	K2C4_HUMAN	Keratin, type II cytoskeletal 4 (CK-4) (K4)	3359.43	78.65	2643	150	0		0		57285.3	S|KNLEPLFETYLSVLR|K	KNLEPLFETYLSVLR	none	0	196-210	TRUE	7.675	0.107	608.008	3	49.37	1821	-2	File1096 Spectrum5848 scans: 7274	20150309_HM_i05	1	P19013
1	P19013	K2C4_HUMAN	Keratin, type II cytoskeletal 4 (CK-4) (K4)	3359.43	78.65	2643	150	0		0		57285.3	S|KNLEPLFETYLSVLR|K	KNLEPLFETYLSVLR	none	0	196-210	TRUE	6.469	-0.404	608.009	3	49.83	1821	-2	File1096 Spectrum5894 scans: 7341	20150309_HM_i05	1	P19013
1	P19013	K2C4_HUMAN	Keratin, type II cytoskeletal 4 (CK-4) (K4)	3359.43	78.65	2643	150	0		0		57285.3	S|KNLEPLFETYLSVLR|K	KNLEPLFETYLSVLR	none	0	196-210	TRUE	6.289	0.107	608.008	3	49.75	1821	-2	File1098 Spectrum5454 scans: 6774	20150309_HM_i06	1	P19013
1	P19013	K2C4_HUMAN	Keratin, type II cytoskeletal 4 (CK-4) (K4)	3359.43	78.65	2643	150	0		0		57285.3	K|KQCQTLQVSVADAEQR|G	KQC[Cys_CAM]QTLQVSVADAEQR	C390[Cys_CAM]	1	388-403	TRUE	7.068	3.863	620.977	3	22.95	1859.92	1	File1087 Spectrum1903 scans: 2534	20150309_HM_i01	1	P19013
1	P19013	K2C4_HUMAN	Keratin, type II cytoskeletal 4 (CK-4) (K4)	3359.43	78.65	2643	150	0		0		57285.3	K|KQCQTLQVSVADAEQR|G	KQC[Cys_CAM]QTLQVSVADAEQR	C390[Cys_CAM]	1	388-403	TRUE	9.682	2.212	930.963	2	23.08	1859.92	1	File1087 Spectrum1925 scans: 2561	20150309_HM_i01	1	P19013
1	P19013	K2C4_HUMAN	Keratin, type II cytoskeletal 4 (CK-4) (K4)	3359.43	78.65	2643	150	0		0		57285.3	K|KQCQTLQVSVADAEQR|G	KQC[Cys_CAM]QTLQVSVADAEQR	C390[Cys_CAM]	1	388-403	TRUE	8.047	1.798	620.978	3	23.2	1859.92	1	File1089 Spectrum1929 scans: 2546	20150309_HM_i02	1	P19013
1	P19013	K2C4_HUMAN	Keratin, type II cytoskeletal 4 (CK-4) (K4)	3359.43	78.65	2643	150	0		0		57285.3	K|KQCQTLQVSVADAEQR|G	KQC[Cys_CAM]QTLQVSVADAEQR	C390[Cys_CAM]	1	388-403	TRUE	9.332	0.836	930.964	2	23.25	1859.92	1	File1089 Spectrum1938 scans: 2556	20150309_HM_i02	1	P19013
1	P19013	K2C4_HUMAN	Keratin, type II cytoskeletal 4 (CK-4) (K4)	3359.43	78.65	2643	150	0		0		57285.3	K|KQCQTLQVSVADAEQR|G	KQC[Cys_CAM]QTLQVSVADAEQR	C390[Cys_CAM]	1	388-403	TRUE	8.962	3.073	620.977	3	23.23	1859.92	1	File1091 Spectrum2050 scans: 2638	20150309_HM_i03	1	P19013
1	P19013	K2C4_HUMAN	Keratin, type II cytoskeletal 4 (CK-4) (K4)	3359.43	78.65	2643	150	0		0		57285.3	K|KQCQTLQVSVADAEQR|G	KQC[Cys_CAM]QTLQVSVADAEQR	C390[Cys_CAM]	1	388-403	TRUE	9.563	1.696	930.964	2	23.33	1859.92	1	File1091 Spectrum2066 scans: 2657	20150309_HM_i03	1	P19013
1	P19013	K2C4_HUMAN	Keratin, type II cytoskeletal 4 (CK-4) (K4)	3359.43	78.65	2643	150	0		0		57285.3	K|KQCQTLQVSVADAEQR|G	KQC[Cys_CAM]QTLQVSVADAEQR	C390[Cys_CAM]	1	388-403	TRUE	7.416	2.089	620.978	3	23.53	1859.92	1	File1091 Spectrum2097 scans: 2694	20150309_HM_i03	1	P19013
1	P19013	K2C4_HUMAN	Keratin, type II cytoskeletal 4 (CK-4) (K4)	3359.43	78.65	2643	150	0		0		57285.3	K|KQCQTLQVSVADAEQR|G	KQC[Cys_CAM]QTLQVSVADAEQR	C390[Cys_CAM]	1	388-403	TRUE	9.572	2.089	620.978	3	20.72	1859.92	1	File1094 Spectrum1770 scans: 2308	20150309_HM_i04	1	P19013
1	P19013	K2C4_HUMAN	Keratin, type II cytoskeletal 4 (CK-4) (K4)	3359.43	78.65	2643	150	0		0		57285.3	K|KQCQTLQVSVADAEQR|G	KQC[Cys_CAM]QTLQVSVADAEQR	C390[Cys_CAM]	1	388-403	TRUE	10.4	1.89	930.963	2	20.75	1859.92	1	File1094 Spectrum1775 scans: 2314	20150309_HM_i04	1	P19013
1	P19013	K2C4_HUMAN	Keratin, type II cytoskeletal 4 (CK-4) (K4)	3359.43	78.65	2643	150	0		0		57285.3	K|KQCQTLQVSVADAEQR|G	KQC[Cys_CAM]QTLQVSVADAEQR	C390[Cys_CAM]	1	388-403	TRUE	8.345	2.298	620.978	3	21.02	1859.92	1	File1094 Spectrum1819 scans: 2368	20150309_HM_i04	1	P19013
1	P19013	K2C4_HUMAN	Keratin, type II cytoskeletal 4 (CK-4) (K4)	3359.43	78.65	2643	150	0		0		57285.3	K|KQCQTLQVSVADAEQRGENALK|D	KQC[Cys_CAM]QTLQVSVADAEQRGENALK	C390[Cys_CAM]	1	388-409	TRUE	6.818	1.175	825.086	3	32.37	2472.24	2	File1087 Spectrum3316 scans: 4306	20150309_HM_i01	1	P19013
1	P19013	K2C4_HUMAN	Keratin, type II cytoskeletal 4 (CK-4) (K4)	3359.43	78.65	2643	150	0		0		57285.3	K|KQCQTLQVSVADAEQRGENALK|D	KQC[Cys_CAM]QTLQVSVADAEQRGENALK	C390[Cys_CAM]	1	388-409	TRUE	6.509	1.624	825.086	3	32.42	2472.24	2	File1091 Spectrum3451 scans: 4353	20150309_HM_i03	1	P19013
1	P19013	K2C4_HUMAN	Keratin, type II cytoskeletal 4 (CK-4) (K4)	3359.43	78.65	2643	150	0		0		57285.3	K|KQCQTLQVSVADAEQRGENALK|D	KQC[Cys_CAM]QTLQVSVADAEQRGENALK	C390[Cys_CAM]	1	388-409	TRUE	7.257	2.134	825.085	3	31.15	2472.24	2	File1094 Spectrum3468 scans: 4380	20150309_HM_i04	1	P19013
1	P19013	K2C4_HUMAN	Keratin, type II cytoskeletal 4 (CK-4) (K4)	3359.43	78.65	2643	150	0		0		57285.3	K|KQCQTLQVSVADAEQRGENALKDAHSK|R	KQC[Cys_CAM]QTLQVSVADAEQRGENALKDAHSK	C390[Cys_CAM]	1	388-414	TRUE	5.389	0.43	753.629	4	33.13	3010.49	3	File1089 Spectrum3415 scans: 4377	20150309_HM_i02	1	P19013
1	P19013	K2C4_HUMAN	Keratin, type II cytoskeletal 4 (CK-4) (K4)	3359.43	78.65	2643	150	0		0		57285.3	R|KQLDTLGNDK|G	KQLDTLGNDK	none	0	211-220	TRUE	6.885	0.782	566.303	2	13.28	1130.59	1	File1087 Spectrum487 scans: 722	20150309_HM_i01	1	P19013
1	P19013	K2C4_HUMAN	Keratin, type II cytoskeletal 4 (CK-4) (K4)	3359.43	78.65	2643	150	0		0		57285.3	R|KQLDTLGNDK|G	KQLDTLGNDK	none	0	211-220	TRUE	5.372	4.674	566.301	2	13.57	1130.59	1	File1087 Spectrum530 scans: 776	20150309_HM_i01	1	P19013
1	P19013	K2C4_HUMAN	Keratin, type II cytoskeletal 4 (CK-4) (K4)	3359.43	78.65	2643	150	0		0		57285.3	R|KQLDTLGNDK|G	KQLDTLGNDK	none	0	211-220	TRUE	5.999	0.782	566.303	2	13.45	1130.59	1	File1089 Spectrum498 scans: 731	20150309_HM_i02	1	P19013
1	P19013	K2C4_HUMAN	Keratin, type II cytoskeletal 4 (CK-4) (K4)	3359.43	78.65	2643	150	0		0		57285.3	R|KQLDTLGNDK|G	KQLDTLGNDK	none	0	211-220	TRUE	5.926	0.455	377.871	3	13.45	1130.59	1	File1089 Spectrum499 scans: 732	20150309_HM_i02	1	P19013
1	P19013	K2C4_HUMAN	Keratin, type II cytoskeletal 4 (CK-4) (K4)	3359.43	78.65	2643	150	0		0		57285.3	R|KQLDTLGNDK|G	KQLDTLGNDK	none	0	211-220	TRUE	7.488	2.198	566.303	2	13.33	1130.59	1	File1091 Spectrum549 scans: 765	20150309_HM_i03	1	P19013
1	P19013	K2C4_HUMAN	Keratin, type II cytoskeletal 4 (CK-4) (K4)	3359.43	78.65	2643	150	0		0		57285.3	R|KQLDTLGNDK|G	KQLDTLGNDK	none	0	211-220	TRUE	6.909	3.277	566.302	2	13.6	1130.59	1	File1091 Spectrum585 scans: 811	20150309_HM_i03	1	P19013
1	P19013	K2C4_HUMAN	Keratin, type II cytoskeletal 4 (CK-4) (K4)	3359.43	78.65	2643	150	0		0		57285.3	R|KQLDTLGNDK|G	KQLDTLGNDK	none	0	211-220	TRUE	6.52	3.489	566.302	2	12.25	1130.59	1	File1094 Spectrum408 scans: 607	20150309_HM_i04	1	P19013
1	P19013	K2C4_HUMAN	Keratin, type II cytoskeletal 4 (CK-4) (K4)	3359.43	78.65	2643	150	0		0		57285.3	R|KQLDTLGNDK|G	KQLDTLGNDK	none	0	211-220	TRUE	6.261	3.489	566.302	2	12.52	1130.59	1	File1094 Spectrum453 scans: 663	20150309_HM_i04	1	P19013
1	P19013	K2C4_HUMAN	Keratin, type II cytoskeletal 4 (CK-4) (K4)	3359.43	78.65	2643	150	0		0		57285.3	R|KQLDTLGNDK|G	KQLDTLGNDK	none	0	211-220	TRUE	5.655	0.358	566.304	2	13.57	1130.59	1	File1096 Spectrum455 scans: 701	20150309_HM_i05	1	P19013
1	P19013	K2C4_HUMAN	Keratin, type II cytoskeletal 4 (CK-4) (K4)	3359.43	78.65	2643	150	0		0		57285.3	R|KQLDTLGNDKGR|L	KQLDTLGNDKGR	none	0	211-222	TRUE	5.969	0.018	448.913	3	12.1	1343.72	2	File1087 Spectrum311 scans: 500	20150309_HM_i01	1	P19013
1	P19013	K2C4_HUMAN	Keratin, type II cytoskeletal 4 (CK-4) (K4)	3359.43	78.65	2643	150	0		0		57285.3	R|KQLDTLGNDKGR|L	KQLDTLGNDKGR	none	0	211-222	TRUE	8.337	0.487	672.865	2	12.13	1343.72	2	File1087 Spectrum317 scans: 507	20150309_HM_i01	1	P19013
1	P19013	K2C4_HUMAN	Keratin, type II cytoskeletal 4 (CK-4) (K4)	3359.43	78.65	2643	150	0		0		57285.3	R|KQLDTLGNDKGR|L	KQLDTLGNDKGR	none	0	211-222	TRUE	9.951	3.032	448.911	3	12.37	1343.72	2	File1087 Spectrum351 scans: 551	20150309_HM_i01	1	P19013
1	P19013	K2C4_HUMAN	Keratin, type II cytoskeletal 4 (CK-4) (K4)	3359.43	78.65	2643	150	0		0		57285.3	R|KQLDTLGNDKGR|L	KQLDTLGNDKGR	none	0	211-222	TRUE	9.888	-0.51	672.865	2	12.37	1343.72	2	File1087 Spectrum352 scans: 553	20150309_HM_i01	1	P19013
1	P19013	K2C4_HUMAN	Keratin, type II cytoskeletal 4 (CK-4) (K4)	3359.43	78.65	2643	150	0		0		57285.3	R|KQLDTLGNDKGR|L	KQLDTLGNDKGR	none	0	211-222	TRUE	9.194	0.018	448.913	3	12.63	1343.72	2	File1087 Spectrum392 scans: 602	20150309_HM_i01	1	P19013
1	P19013	K2C4_HUMAN	Keratin, type II cytoskeletal 4 (CK-4) (K4)	3359.43	78.65	2643	150	0		0		57285.3	R|KQLDTLGNDKGR|L	KQLDTLGNDKGR	none	0	211-222	TRUE	8.462	2.675	448.911	3	12.93	1343.72	2	File1087 Spectrum434 scans: 655	20150309_HM_i01	1	P19013
1	P19013	K2C4_HUMAN	Keratin, type II cytoskeletal 4 (CK-4) (K4)	3359.43	78.65	2643	150	0		0		57285.3	R|KQLDTLGNDKGR|L	KQLDTLGNDKGR	none	0	211-222	TRUE	7.253	0.443	448.912	3	13.2	1343.72	2	File1087 Spectrum473 scans: 705	20150309_HM_i01	1	P19013
1	P19013	K2C4_HUMAN	Keratin, type II cytoskeletal 4 (CK-4) (K4)	3359.43	78.65	2643	150	0		0		57285.3	R|KQLDTLGNDKGR|L	KQLDTLGNDKGR	none	0	211-222	TRUE	8.209	1.038	672.864	2	12.33	1343.72	2	File1089 Spectrum335 scans: 526	20150309_HM_i02	1	P19013
1	P19013	K2C4_HUMAN	Keratin, type II cytoskeletal 4 (CK-4) (K4)	3359.43	78.65	2643	150	0		0		57285.3	R|KQLDTLGNDKGR|L	KQLDTLGNDKGR	none	0	211-222	TRUE	10.508	2.407	448.911	3	12.52	1343.72	2	File1089 Spectrum363 scans: 562	20150309_HM_i02	1	P19013
1	P19013	K2C4_HUMAN	Keratin, type II cytoskeletal 4 (CK-4) (K4)	3359.43	78.65	2643	150	0		0		57285.3	R|KQLDTLGNDKGR|L	KQLDTLGNDKGR	none	0	211-222	TRUE	9.25	2.303	672.864	2	12.58	1343.72	2	File1089 Spectrum373 scans: 575	20150309_HM_i02	1	P19013
1	P19013	K2C4_HUMAN	Keratin, type II cytoskeletal 4 (CK-4) (K4)	3359.43	78.65	2643	150	0		0		57285.3	R|KQLDTLGNDKGR|L	KQLDTLGNDKGR	none	0	211-222	TRUE	8.81	0.018	448.913	3	12.78	1343.72	2	File1089 Spectrum401 scans: 610	20150309_HM_i02	1	P19013
1	P19013	K2C4_HUMAN	Keratin, type II cytoskeletal 4 (CK-4) (K4)	3359.43	78.65	2643	150	0		0		57285.3	R|KQLDTLGNDKGR|L	KQLDTLGNDKGR	none	0	211-222	TRUE	6.933	2.273	448.911	3	13.03	1343.72	2	File1089 Spectrum439 scans: 658	20150309_HM_i02	1	P19013
1	P19013	K2C4_HUMAN	Keratin, type II cytoskeletal 4 (CK-4) (K4)	3359.43	78.65	2643	150	0		0		57285.3	R|KQLDTLGNDKGR|L	KQLDTLGNDKGR	none	0	211-222	TRUE	7.116	0.443	448.912	3	12.2	1343.72	2	File1091 Spectrum378 scans: 552	20150309_HM_i03	1	P19013
1	P19013	K2C4_HUMAN	Keratin, type II cytoskeletal 4 (CK-4) (K4)	3359.43	78.65	2643	150	0		0		57285.3	R|KQLDTLGNDKGR|L	KQLDTLGNDKGR	none	0	211-222	TRUE	7.993	1.589	672.864	2	12.25	1343.72	2	File1091 Spectrum386 scans: 561	20150309_HM_i03	1	P19013
1	P19013	K2C4_HUMAN	Keratin, type II cytoskeletal 4 (CK-4) (K4)	3359.43	78.65	2643	150	0		0		57285.3	R|KQLDTLGNDKGR|L	KQLDTLGNDKGR	none	0	211-222	TRUE	8.567	2.742	448.911	3	12.48	1343.72	2	File1091 Spectrum423 scans: 607	20150309_HM_i03	1	P19013
1	P19013	K2C4_HUMAN	Keratin, type II cytoskeletal 4 (CK-4) (K4)	3359.43	78.65	2643	150	0		0		57285.3	R|KQLDTLGNDKGR|L	KQLDTLGNDKGR	none	0	211-222	TRUE	6.731	1.246	448.912	3	12.78	1343.72	2	File1091 Spectrum473 scans: 667	20150309_HM_i03	1	P19013
1	P19013	K2C4_HUMAN	Keratin, type II cytoskeletal 4 (CK-4) (K4)	3359.43	78.65	2643	150	0		0		57285.3	R|KQLDTLGNDKGR|L	KQLDTLGNDKGR	none	0	211-222	TRUE	6.806	1.112	448.912	3	13.05	1343.72	2	File1091 Spectrum509 scans: 714	20150309_HM_i03	1	P19013
1	P19013	K2C4_HUMAN	Keratin, type II cytoskeletal 4 (CK-4) (K4)	3359.43	78.65	2643	150	0		0		57285.3	R|KQLDTLGNDKGR|L	KQLDTLGNDKGR	none	0	211-222	TRUE	10.076	2.34	448.911	3	11.42	1343.72	2	File1094 Spectrum272 scans: 435	20150309_HM_i04	1	P19013
1	P19013	K2C4_HUMAN	Keratin, type II cytoskeletal 4 (CK-4) (K4)	3359.43	78.65	2643	150	0		0		57285.3	R|KQLDTLGNDKGR|L	KQLDTLGNDKGR	none	0	211-222	TRUE	7.985	2.497	672.863	2	11.42	1343.72	2	File1094 Spectrum273 scans: 437	20150309_HM_i04	1	P19013
1	P19013	K2C4_HUMAN	Keratin, type II cytoskeletal 4 (CK-4) (K4)	3359.43	78.65	2643	150	0		0		57285.3	R|KQLDTLGNDKGR|L	KQLDTLGNDKGR	none	0	211-222	TRUE	10.025	2.206	448.912	3	11.67	1343.72	2	File1094 Spectrum310 scans: 485	20150309_HM_i04	1	P19013
1	P19013	K2C4_HUMAN	Keratin, type II cytoskeletal 4 (CK-4) (K4)	3359.43	78.65	2643	150	0		0		57285.3	R|KQLDTLGNDKGR|L	KQLDTLGNDKGR	none	0	211-222	TRUE	8.698	2.764	672.863	2	11.68	1343.72	2	File1094 Spectrum312 scans: 488	20150309_HM_i04	1	P19013
1	P19013	K2C4_HUMAN	Keratin, type II cytoskeletal 4 (CK-4) (K4)	3359.43	78.65	2643	150	0		0		57285.3	R|KQLDTLGNDKGR|L	KQLDTLGNDKGR	none	0	211-222	TRUE	9.143	3.635	448.911	3	11.93	1343.72	2	File1094 Spectrum354 scans: 540	20150309_HM_i04	1	P19013
1	P19013	K2C4_HUMAN	Keratin, type II cytoskeletal 4 (CK-4) (K4)	3359.43	78.65	2643	150	0		0		57285.3	R|KQLDTLGNDKGR|L	KQLDTLGNDKGR	none	0	211-222	TRUE	7.966	-0.584	448.913	3	12.32	1343.72	2	File1094 Spectrum418 scans: 620	20150309_HM_i04	1	P19013
1	P19013	K2C4_HUMAN	Keratin, type II cytoskeletal 4 (CK-4) (K4)	3359.43	78.65	2643	150	0		0		57285.3	R|KQLDTLGNDKGR|L	KQLDTLGNDKGR	none	0	211-222	TRUE	8.738	0.949	672.865	2	12.45	1343.72	2	File1096 Spectrum306 scans: 508	20150309_HM_i05	1	P19013
1	P19013	K2C4_HUMAN	Keratin, type II cytoskeletal 4 (CK-4) (K4)	3359.43	78.65	2643	150	0		0		57285.3	R|KQLDTLGNDKGR|L	KQLDTLGNDKGR	none	0	211-222	TRUE	8.026	-0.785	448.913	3	12.62	1343.72	2	File1096 Spectrum329 scans: 538	20150309_HM_i05	1	P19013
1	P19013	K2C4_HUMAN	Keratin, type II cytoskeletal 4 (CK-4) (K4)	3359.43	78.65	2643	150	0		0		57285.3	R|KQLDTLGNDKGR|L	KQLDTLGNDKGR	none	0	211-222	TRUE	7.266	-0.317	448.913	3	12.88	1343.72	2	File1096 Spectrum368 scans: 586	20150309_HM_i05	1	P19013
1	P19013	K2C4_HUMAN	Keratin, type II cytoskeletal 4 (CK-4) (K4)	3359.43	78.65	2643	150	0		0		57285.3	R|KQLDTLGNDKGR|L	KQLDTLGNDKGR	none	0	211-222	TRUE	5.361	0.978	448.912	3	13.17	1343.72	2	File1096 Spectrum404 scans: 633	20150309_HM_i05	1	P19013
1	P19013	K2C4_HUMAN	Keratin, type II cytoskeletal 4 (CK-4) (K4)	3359.43	78.65	2643	150	0		0		57285.3	R|KQLDTLGNDKGR|L	KQLDTLGNDKGR	none	0	211-222	TRUE	5.312	-0.785	448.913	3	12.67	1343.72	2	File1098 Spectrum235 scans: 456	20150309_HM_i06	1	P19013
1	P19013	K2C4_HUMAN	Keratin, type II cytoskeletal 4 (CK-4) (K4)	3359.43	78.65	2643	150	0		0		57285.3	R|KQLDTLGNDKGR|L	KQLDTLGNDKGR	none	0	211-222	TRUE	6.186	-0.986	448.913	3	12.97	1343.72	2	File1098 Spectrum274 scans: 503	20150309_HM_i06	1	P19013
1	P19013	K2C4_HUMAN	Keratin, type II cytoskeletal 4 (CK-4) (K4)	3359.43	78.65	2643	150	0		0		57285.3	T|KYEEEINKR|T	KYEEEINKR	none	0	240-248	TRUE	5.852	0.89	604.817	2	13.57	1207.62	-2	File1089 Spectrum517 scans: 754	20150309_HM_i02	1	P19013
1	P19013	K2C4_HUMAN	Keratin, type II cytoskeletal 4 (CK-4) (K4)	3359.43	78.65	2643	150	0		0		57285.3	T|KYEEEINKR|T	KYEEEINKR	none	0	240-248	TRUE	5.994	2.513	604.816	2	13.52	1207.62	-2	File1091 Spectrum580 scans: 802	20150309_HM_i03	1	P19013
1	P19013	K2C4_HUMAN	Keratin, type II cytoskeletal 4 (CK-4) (K4)	3359.43	78.65	2643	150	0		0		57285.3	K|LALDIEIATYR|K	LALDIEIATYR	none	0	444-454	FALSE	9.106	1.21	639.358	2	39.45	1276.7	0	File1087 Spectrum4351 scans: 5579	20150309_HM_i01	11	P19013,P05787,P05787_ISOFORM_2,P08729_CHAIN_0,P08729,Q6KB66_ISOFORM_2,Q6KB66,Q6KB66_ISOFORM_3,P14136_ISOFORM_3,P14136,P14136_ISOFORM_2
1	P19013	K2C4_HUMAN	Keratin, type II cytoskeletal 4 (CK-4) (K4)	3359.43	78.65	2643	150	0		0		57285.3	K|LALDIEIATYR|K	LALDIEIATYR	none	0	444-454	FALSE	8.347	-0.607	639.359	2	39.72	1276.7	0	File1087 Spectrum4391 scans: 5628	20150309_HM_i01	11	P19013,P05787,P05787_ISOFORM_2,P08729_CHAIN_0,P08729,Q6KB66_ISOFORM_2,Q6KB66,Q6KB66_ISOFORM_3,P14136_ISOFORM_3,P14136,P14136_ISOFORM_2
1	P19013	K2C4_HUMAN	Keratin, type II cytoskeletal 4 (CK-4) (K4)	3359.43	78.65	2643	150	0		0		57285.3	K|LALDIEIATYR|K	LALDIEIATYR	none	0	444-454	FALSE	9.125	-0.325	639.359	2	39.98	1276.7	0	File1087 Spectrum4431 scans: 5676	20150309_HM_i01	11	P19013,P05787,P05787_ISOFORM_2,P08729_CHAIN_0,P08729,Q6KB66_ISOFORM_2,Q6KB66,Q6KB66_ISOFORM_3,P14136_ISOFORM_3,P14136,P14136_ISOFORM_2
1	P19013	K2C4_HUMAN	Keratin, type II cytoskeletal 4 (CK-4) (K4)	3359.43	78.65	2643	150	0		0		57285.3	K|LALDIEIATYR|K	LALDIEIATYR	none	0	444-454	FALSE	7.032	1.789	639.357	2	41.15	1276.7	0	File1087 Spectrum4579 scans: 5874	20150309_HM_i01	11	P19013,P05787,P05787_ISOFORM_2,P08729_CHAIN_0,P08729,Q6KB66_ISOFORM_2,Q6KB66,Q6KB66_ISOFORM_3,P14136_ISOFORM_3,P14136,P14136_ISOFORM_2
1	P19013	K2C4_HUMAN	Keratin, type II cytoskeletal 4 (CK-4) (K4)	3359.43	78.65	2643	150	0		0		57285.3	K|LALDIEIATYR|K	LALDIEIATYR	none	0	444-454	FALSE	9.035	0.442	639.358	2	41.77	1276.7	0	File1087 Spectrum4669 scans: 5986	20150309_HM_i01	11	P19013,P05787,P05787_ISOFORM_2,P08729_CHAIN_0,P08729,Q6KB66_ISOFORM_2,Q6KB66,Q6KB66_ISOFORM_3,P14136_ISOFORM_3,P14136,P14136_ISOFORM_2
1	P19013	K2C4_HUMAN	Keratin, type II cytoskeletal 4 (CK-4) (K4)	3359.43	78.65	2643	150	0		0		57285.3	K|LALDIEIATYR|K	LALDIEIATYR	none	0	444-454	FALSE	6.105	-0.028	639.359	2	42.25	1276.7	0	File1087 Spectrum4738 scans: 6070	20150309_HM_i01	11	P19013,P05787,P05787_ISOFORM_2,P08729_CHAIN_0,P08729,Q6KB66_ISOFORM_2,Q6KB66,Q6KB66_ISOFORM_3,P14136_ISOFORM_3,P14136,P14136_ISOFORM_2
1	P19013	K2C4_HUMAN	Keratin, type II cytoskeletal 4 (CK-4) (K4)	3359.43	78.65	2643	150	0		0		57285.3	K|LALDIEIATYR|K	LALDIEIATYR	none	0	444-454	FALSE	7.664	1.695	639.358	2	42.63	1276.7	0	File1087 Spectrum4791 scans: 6137	20150309_HM_i01	11	P19013,P05787,P05787_ISOFORM_2,P08729_CHAIN_0,P08729,Q6KB66_ISOFORM_2,Q6KB66,Q6KB66_ISOFORM_3,P14136_ISOFORM_3,P14136,P14136_ISOFORM_2
1	P19013	K2C4_HUMAN	Keratin, type II cytoskeletal 4 (CK-4) (K4)	3359.43	78.65	2643	150	0		0		57285.3	K|LALDIEIATYR|K	LALDIEIATYR	none	0	444-454	FALSE	8.426	-0.701	639.359	2	47.93	1276.7	0	File1087 Spectrum5518 scans: 7057	20150309_HM_i01	11	P19013,P05787,P05787_ISOFORM_2,P08729_CHAIN_0,P08729,Q6KB66_ISOFORM_2,Q6KB66,Q6KB66_ISOFORM_3,P14136_ISOFORM_3,P14136,P14136_ISOFORM_2
1	P19013	K2C4_HUMAN	Keratin, type II cytoskeletal 4 (CK-4) (K4)	3359.43	78.65	2643	150	0		0		57285.3	K|LALDIEIATYR|K	LALDIEIATYR	none	0	444-454	FALSE	7.306	0.74	639.358	2	51.62	1276.7	0	File1087 Spectrum5992 scans: 7664	20150309_HM_i01	11	P19013,P05787,P05787_ISOFORM_2,P08729_CHAIN_0,P08729,Q6KB66_ISOFORM_2,Q6KB66,Q6KB66_ISOFORM_3,P14136_ISOFORM_3,P14136,P14136_ISOFORM_2
1	P19013	K2C4_HUMAN	Keratin, type II cytoskeletal 4 (CK-4) (K4)	3359.43	78.65	2643	150	0		0		57285.3	K|LALDIEIATYR|K	LALDIEIATYR	none	0	444-454	FALSE	6.661	0.928	639.358	2	53.35	1276.7	0	File1087 Spectrum6199 scans: 7931	20150309_HM_i01	11	P19013,P05787,P05787_ISOFORM_2,P08729_CHAIN_0,P08729,Q6KB66_ISOFORM_2,Q6KB66,Q6KB66_ISOFORM_3,P14136_ISOFORM_3,P14136,P14136_ISOFORM_2
1	P19013	K2C4_HUMAN	Keratin, type II cytoskeletal 4 (CK-4) (K4)	3359.43	78.65	2643	150	0		0		57285.3	K|LALDIEIATYR|K	LALDIEIATYR	none	0	444-454	FALSE	6.753	1.022	639.358	2	53.62	1276.7	0	File1087 Spectrum6231 scans: 7973	20150309_HM_i01	11	P19013,P05787,P05787_ISOFORM_2,P08729_CHAIN_0,P08729,Q6KB66_ISOFORM_2,Q6KB66,Q6KB66_ISOFORM_3,P14136_ISOFORM_3,P14136,P14136_ISOFORM_2
1	P19013	K2C4_HUMAN	Keratin, type II cytoskeletal 4 (CK-4) (K4)	3359.43	78.65	2643	150	0		0		57285.3	K|LALDIEIATYR|K	LALDIEIATYR	none	0	444-454	FALSE	7.436	0.254	639.358	2	54.03	1276.7	0	File1087 Spectrum6282 scans: 8039	20150309_HM_i01	11	P19013,P05787,P05787_ISOFORM_2,P08729_CHAIN_0,P08729,Q6KB66_ISOFORM_2,Q6KB66,Q6KB66_ISOFORM_3,P14136_ISOFORM_3,P14136,P14136_ISOFORM_2
1	P19013	K2C4_HUMAN	Keratin, type II cytoskeletal 4 (CK-4) (K4)	3359.43	78.65	2643	150	0		0		57285.3	K|LALDIEIATYR|K	LALDIEIATYR	none	0	444-454	FALSE	6.925	-0.795	639.359	2	59.53	1276.7	0	File1087 Spectrum6902 scans: 8842	20150309_HM_i01	11	P19013,P05787,P05787_ISOFORM_2,P08729_CHAIN_0,P08729,Q6KB66_ISOFORM_2,Q6KB66,Q6KB66_ISOFORM_3,P14136_ISOFORM_3,P14136,P14136_ISOFORM_2
1	P19013	K2C4_HUMAN	Keratin, type II cytoskeletal 4 (CK-4) (K4)	3359.43	78.65	2643	150	0		0		57285.3	K|LALDIEIATYR|K	LALDIEIATYR	none	0	444-454	FALSE	7.095	1.883	639.357	2	61.95	1276.7	0	File1087 Spectrum7099 scans: 9147	20150309_HM_i01	11	P19013,P05787,P05787_ISOFORM_2,P08729_CHAIN_0,P08729,Q6KB66_ISOFORM_2,Q6KB66,Q6KB66_ISOFORM_3,P14136_ISOFORM_3,P14136,P14136_ISOFORM_2
1	P19013	K2C4_HUMAN	Keratin, type II cytoskeletal 4 (CK-4) (K4)	3359.43	78.65	2643	150	0		0		57285.3	K|LALDIEIATYR|K	LALDIEIATYR	none	0	444-454	FALSE	8.567	1.601	639.358	2	64.02	1276.7	0	File1087 Spectrum7225 scans: 9375	20150309_HM_i01	11	P19013,P05787,P05787_ISOFORM_2,P08729_CHAIN_0,P08729,Q6KB66_ISOFORM_2,Q6KB66,Q6KB66_ISOFORM_3,P14136_ISOFORM_3,P14136,P14136_ISOFORM_2
1	P19013	K2C4_HUMAN	Keratin, type II cytoskeletal 4 (CK-4) (K4)	3359.43	78.65	2643	150	0		0		57285.3	K|LALDIEIATYR|K	LALDIEIATYR	none	0	444-454	FALSE	7.196	-0.983	639.359	2	64.45	1276.7	0	File1087 Spectrum7250 scans: 9420	20150309_HM_i01	11	P19013,P05787,P05787_ISOFORM_2,P08729_CHAIN_0,P08729,Q6KB66_ISOFORM_2,Q6KB66,Q6KB66_ISOFORM_3,P14136_ISOFORM_3,P14136,P14136_ISOFORM_2
1	P19013	K2C4_HUMAN	Keratin, type II cytoskeletal 4 (CK-4) (K4)	3359.43	78.65	2643	150	0		0		57285.3	K|LALDIEIATYR|K	LALDIEIATYR	none	0	444-454	FALSE	7.956	0.834	639.358	2	65.02	1276.7	0	File1087 Spectrum7280 scans: 9481	20150309_HM_i01	11	P19013,P05787,P05787_ISOFORM_2,P08729_CHAIN_0,P08729,Q6KB66_ISOFORM_2,Q6KB66,Q6KB66_ISOFORM_3,P14136_ISOFORM_3,P14136,P14136_ISOFORM_2
1	P19013	K2C4_HUMAN	Keratin, type II cytoskeletal 4 (CK-4) (K4)	3359.43	78.65	2643	150	0		0		57285.3	K|LALDIEIATYR|K	LALDIEIATYR	none	0	444-454	FALSE	6.466	0.442	639.358	2	66.62	1276.7	0	File1087 Spectrum7415 scans: 9687	20150309_HM_i01	11	P19013,P05787,P05787_ISOFORM_2,P08729_CHAIN_0,P08729,Q6KB66_ISOFORM_2,Q6KB66,Q6KB66_ISOFORM_3,P14136_ISOFORM_3,P14136,P14136_ISOFORM_2
1	P19013	K2C4_HUMAN	Keratin, type II cytoskeletal 4 (CK-4) (K4)	3359.43	78.65	2643	150	0		0		57285.3	K|LALDIEIATYR|K	LALDIEIATYR	none	0	444-454	FALSE	5.826	-0.419	639.359	2	66.88	1276.7	0	File1087 Spectrum7437 scans: 9720	20150309_HM_i01	11	P19013,P05787,P05787_ISOFORM_2,P08729_CHAIN_0,P08729,Q6KB66_ISOFORM_2,Q6KB66,Q6KB66_ISOFORM_3,P14136_ISOFORM_3,P14136,P14136_ISOFORM_2
1	P19013	K2C4_HUMAN	Keratin, type II cytoskeletal 4 (CK-4) (K4)	3359.43	78.65	2643	150	0		0		57285.3	K|LALDIEIATYR|K	LALDIEIATYR	none	0	444-454	FALSE	9.098	0.63	639.358	2	39.58	1276.7	0	File1089 Spectrum4354 scans: 5524	20150309_HM_i02	11	P19013,P05787,P05787_ISOFORM_2,P08729_CHAIN_0,P08729,Q6KB66_ISOFORM_2,Q6KB66,Q6KB66_ISOFORM_3,P14136_ISOFORM_3,P14136,P14136_ISOFORM_2
1	P19013	K2C4_HUMAN	Keratin, type II cytoskeletal 4 (CK-4) (K4)	3359.43	78.65	2643	150	0		0		57285.3	K|LALDIEIATYR|K	LALDIEIATYR	none	0	444-454	FALSE	8.115	0.254	639.358	2	39.87	1276.7	0	File1089 Spectrum4393 scans: 5571	20150309_HM_i02	11	P19013,P05787,P05787_ISOFORM_2,P08729_CHAIN_0,P08729,Q6KB66_ISOFORM_2,Q6KB66,Q6KB66_ISOFORM_3,P14136_ISOFORM_3,P14136,P14136_ISOFORM_2
1	P19013	K2C4_HUMAN	Keratin, type II cytoskeletal 4 (CK-4) (K4)	3359.43	78.65	2643	150	0		0		57285.3	K|LALDIEIATYR|K	LALDIEIATYR	none	0	444-454	FALSE	9.762	-0.983	639.359	2	40.13	1276.7	0	File1089 Spectrum4431 scans: 5617	20150309_HM_i02	11	P19013,P05787,P05787_ISOFORM_2,P08729_CHAIN_0,P08729,Q6KB66_ISOFORM_2,Q6KB66,Q6KB66_ISOFORM_3,P14136_ISOFORM_3,P14136,P14136_ISOFORM_2
1	P19013	K2C4_HUMAN	Keratin, type II cytoskeletal 4 (CK-4) (K4)	3359.43	78.65	2643	150	0		0		57285.3	K|LALDIEIATYR|K	LALDIEIATYR	none	0	444-454	FALSE	8.305	-0.028	639.359	2	54.25	1276.7	0	File1089 Spectrum6220 scans: 7895	20150309_HM_i02	11	P19013,P05787,P05787_ISOFORM_2,P08729_CHAIN_0,P08729,Q6KB66_ISOFORM_2,Q6KB66,Q6KB66_ISOFORM_3,P14136_ISOFORM_3,P14136,P14136_ISOFORM_2
1	P19013	K2C4_HUMAN	Keratin, type II cytoskeletal 4 (CK-4) (K4)	3359.43	78.65	2643	150	0		0		57285.3	K|LALDIEIATYR|K	LALDIEIATYR	none	0	444-454	FALSE	8.622	1.304	639.358	2	59.2	1276.7	0	File1089 Spectrum6757 scans: 8595	20150309_HM_i02	11	P19013,P05787,P05787_ISOFORM_2,P08729_CHAIN_0,P08729,Q6KB66_ISOFORM_2,Q6KB66,Q6KB66_ISOFORM_3,P14136_ISOFORM_3,P14136,P14136_ISOFORM_2
1	P19013	K2C4_HUMAN	Keratin, type II cytoskeletal 4 (CK-4) (K4)	3359.43	78.65	2643	150	0		0		57285.3	K|LALDIEIATYR|K	LALDIEIATYR	none	0	444-454	FALSE	7.384	0.254	639.358	2	59.77	1276.7	0	File1089 Spectrum6815 scans: 8672	20150309_HM_i02	11	P19013,P05787,P05787_ISOFORM_2,P08729_CHAIN_0,P08729,Q6KB66_ISOFORM_2,Q6KB66,Q6KB66_ISOFORM_3,P14136_ISOFORM_3,P14136,P14136_ISOFORM_2
1	P19013	K2C4_HUMAN	Keratin, type II cytoskeletal 4 (CK-4) (K4)	3359.43	78.65	2643	150	0		0		57285.3	K|LALDIEIATYR|K	LALDIEIATYR	none	0	444-454	FALSE	6.205	-1.845	639.36	2	67.15	1276.7	0	File1089 Spectrum7345 scans: 9534	20150309_HM_i02	11	P19013,P05787,P05787_ISOFORM_2,P08729_CHAIN_0,P08729,Q6KB66_ISOFORM_2,Q6KB66,Q6KB66_ISOFORM_3,P14136_ISOFORM_3,P14136,P14136_ISOFORM_2
1	P19013	K2C4_HUMAN	Keratin, type II cytoskeletal 4 (CK-4) (K4)	3359.43	78.65	2643	150	0		0		57285.3	K|LALDIEIATYR|K	LALDIEIATYR	none	0	444-454	FALSE	6.502	0.63	639.358	2	67.47	1276.7	0	File1089 Spectrum7364 scans: 9567	20150309_HM_i02	11	P19013,P05787,P05787_ISOFORM_2,P08729_CHAIN_0,P08729,Q6KB66_ISOFORM_2,Q6KB66,Q6KB66_ISOFORM_3,P14136_ISOFORM_3,P14136,P14136_ISOFORM_2
1	P19013	K2C4_HUMAN	Keratin, type II cytoskeletal 4 (CK-4) (K4)	3359.43	78.65	2643	150	0		0		57285.3	K|LALDIEIATYR|K	LALDIEIATYR	none	0	444-454	FALSE	8.401	-3.286	639.361	2	39.62	1276.7	0	File1091 Spectrum4523 scans: 5654	20150309_HM_i03	11	P19013,P05787,P05787_ISOFORM_2,P08729_CHAIN_0,P08729,P14136_ISOFORM_3,P14136,P14136_ISOFORM_2,Q6KB66_ISOFORM_2,Q6KB66,Q6KB66_ISOFORM_3
1	P19013	K2C4_HUMAN	Keratin, type II cytoskeletal 4 (CK-4) (K4)	3359.43	78.65	2643	150	0		0		57285.3	K|LALDIEIATYR|K	LALDIEIATYR	none	0	444-454	FALSE	8.96	0.834	639.358	2	39.88	1276.7	0	File1091 Spectrum4559 scans: 5698	20150309_HM_i03	11	P19013,P05787,P05787_ISOFORM_2,P08729_CHAIN_0,P08729,P14136_ISOFORM_3,P14136,P14136_ISOFORM_2,Q6KB66_ISOFORM_2,Q6KB66,Q6KB66_ISOFORM_3
1	P19013	K2C4_HUMAN	Keratin, type II cytoskeletal 4 (CK-4) (K4)	3359.43	78.65	2643	150	0		0		57285.3	K|LALDIEIATYR|K	LALDIEIATYR	none	0	444-454	FALSE	9.112	0.066	639.359	2	40.15	1276.7	0	File1091 Spectrum4599 scans: 5746	20150309_HM_i03	11	P19013,P05787,P05787_ISOFORM_2,P08729_CHAIN_0,P08729,P14136_ISOFORM_3,P14136,P14136_ISOFORM_2,Q6KB66_ISOFORM_2,Q6KB66,Q6KB66_ISOFORM_3
1	P19013	K2C4_HUMAN	Keratin, type II cytoskeletal 4 (CK-4) (K4)	3359.43	78.65	2643	150	0		0		57285.3	K|LALDIEIATYR|K	LALDIEIATYR	none	0	444-454	FALSE	9.073	1.883	639.357	2	40.42	1276.7	0	File1091 Spectrum4639 scans: 5794	20150309_HM_i03	11	P19013,P05787,P05787_ISOFORM_2,P08729_CHAIN_0,P08729,P14136_ISOFORM_3,P14136,P14136_ISOFORM_2,Q6KB66_ISOFORM_2,Q6KB66,Q6KB66_ISOFORM_3
1	P19013	K2C4_HUMAN	Keratin, type II cytoskeletal 4 (CK-4) (K4)	3359.43	78.65	2643	150	0		0		57285.3	K|LALDIEIATYR|K	LALDIEIATYR	none	0	444-454	FALSE	8.234	1.022	639.358	2	40.68	1276.7	0	File1091 Spectrum4675 scans: 5839	20150309_HM_i03	11	P19013,P05787,P05787_ISOFORM_2,P08729_CHAIN_0,P08729,P14136_ISOFORM_3,P14136,P14136_ISOFORM_2,Q6KB66_ISOFORM_2,Q6KB66,Q6KB66_ISOFORM_3
1	P19013	K2C4_HUMAN	Keratin, type II cytoskeletal 4 (CK-4) (K4)	3359.43	78.65	2643	150	0		0		57285.3	K|LALDIEIATYR|K	LALDIEIATYR	none	0	444-454	FALSE	8.631	3.027	639.357	2	40.95	1276.7	0	File1091 Spectrum4715 scans: 5887	20150309_HM_i03	11	P19013,P05787,P05787_ISOFORM_2,P08729_CHAIN_0,P08729,P14136_ISOFORM_3,P14136,P14136_ISOFORM_2,Q6KB66_ISOFORM_2,Q6KB66,Q6KB66_ISOFORM_3
1	P19013	K2C4_HUMAN	Keratin, type II cytoskeletal 4 (CK-4) (K4)	3359.43	78.65	2643	150	0		0		57285.3	K|LALDIEIATYR|K	LALDIEIATYR	none	0	444-454	FALSE	8.564	2.259	639.357	2	41.2	1276.7	0	File1091 Spectrum4749 scans: 5931	20150309_HM_i03	11	P19013,P05787,P05787_ISOFORM_2,P08729_CHAIN_0,P08729,P14136_ISOFORM_3,P14136,P14136_ISOFORM_2,Q6KB66_ISOFORM_2,Q6KB66,Q6KB66_ISOFORM_3
1	P19013	K2C4_HUMAN	Keratin, type II cytoskeletal 4 (CK-4) (K4)	3359.43	78.65	2643	150	0		0		57285.3	K|LALDIEIATYR|K	LALDIEIATYR	none	0	444-454	FALSE	9.119	1.398	639.358	2	41.8	1276.7	0	File1091 Spectrum4838 scans: 6038	20150309_HM_i03	11	P19013,P05787,P05787_ISOFORM_2,P08729_CHAIN_0,P08729,P14136_ISOFORM_3,P14136,P14136_ISOFORM_2,Q6KB66_ISOFORM_2,Q6KB66,Q6KB66_ISOFORM_3
1	P19013	K2C4_HUMAN	Keratin, type II cytoskeletal 4 (CK-4) (K4)	3359.43	78.65	2643	150	0		0		57285.3	K|LALDIEIATYR|K	LALDIEIATYR	none	0	444-454	FALSE	5.911	0.63	639.358	2	42.32	1276.7	0	File1091 Spectrum4914 scans: 6129	20150309_HM_i03	11	P19013,P05787,P05787_ISOFORM_2,P08729_CHAIN_0,P08729,P14136_ISOFORM_3,P14136,P14136_ISOFORM_2,Q6KB66_ISOFORM_2,Q6KB66,Q6KB66_ISOFORM_3
1	P19013	K2C4_HUMAN	Keratin, type II cytoskeletal 4 (CK-4) (K4)	3359.43	78.65	2643	150	0		0		57285.3	K|LALDIEIATYR|K	LALDIEIATYR	none	0	444-454	FALSE	8.438	1.116	639.358	2	42.6	1276.7	0	File1091 Spectrum4954 scans: 6177	20150309_HM_i03	11	P19013,P05787,P05787_ISOFORM_2,P08729_CHAIN_0,P08729,P14136_ISOFORM_3,P14136,P14136_ISOFORM_2,Q6KB66_ISOFORM_2,Q6KB66,Q6KB66_ISOFORM_3
1	P19013	K2C4_HUMAN	Keratin, type II cytoskeletal 4 (CK-4) (K4)	3359.43	78.65	2643	150	0		0		57285.3	K|LALDIEIATYR|K	LALDIEIATYR	none	0	444-454	FALSE	8.901	0.74	639.358	2	47.22	1276.7	0	File1091 Spectrum5586 scans: 6963	20150309_HM_i03	11	P19013,P05787,P05787_ISOFORM_2,P08729_CHAIN_0,P08729,P14136_ISOFORM_3,P14136,P14136_ISOFORM_2,Q6KB66_ISOFORM_2,Q6KB66,Q6KB66_ISOFORM_3
1	P19013	K2C4_HUMAN	Keratin, type II cytoskeletal 4 (CK-4) (K4)	3359.43	78.65	2643	150	0		0		57285.3	K|LALDIEIATYR|K	LALDIEIATYR	none	0	444-454	FALSE	8.635	1.304	639.358	2	47.52	1276.7	0	File1091 Spectrum5626 scans: 7013	20150309_HM_i03	11	P19013,P05787,P05787_ISOFORM_2,P08729_CHAIN_0,P08729,P14136_ISOFORM_3,P14136,P14136_ISOFORM_2,Q6KB66_ISOFORM_2,Q6KB66,Q6KB66_ISOFORM_3
1	P19013	K2C4_HUMAN	Keratin, type II cytoskeletal 4 (CK-4) (K4)	3359.43	78.65	2643	150	0		0		57285.3	K|LALDIEIATYR|K	LALDIEIATYR	none	0	444-454	FALSE	8.746	-0.028	639.359	2	47.78	1276.7	0	File1091 Spectrum5663 scans: 7058	20150309_HM_i03	11	P19013,P05787,P05787_ISOFORM_2,P08729_CHAIN_0,P08729,P14136_ISOFORM_3,P14136,P14136_ISOFORM_2,Q6KB66_ISOFORM_2,Q6KB66,Q6KB66_ISOFORM_3
1	P19013	K2C4_HUMAN	Keratin, type II cytoskeletal 4 (CK-4) (K4)	3359.43	78.65	2643	150	0		0		57285.3	K|LALDIEIATYR|K	LALDIEIATYR	none	0	444-454	FALSE	8.828	0.066	639.359	2	50.47	1276.7	0	File1091 Spectrum5999 scans: 7484	20150309_HM_i03	11	P19013,P05787,P05787_ISOFORM_2,P08729_CHAIN_0,P08729,P14136_ISOFORM_3,P14136,P14136_ISOFORM_2,Q6KB66_ISOFORM_2,Q6KB66,Q6KB66_ISOFORM_3
1	P19013	K2C4_HUMAN	Keratin, type II cytoskeletal 4 (CK-4) (K4)	3359.43	78.65	2643	150	0		0		57285.3	K|LALDIEIATYR|K	LALDIEIATYR	none	0	444-454	FALSE	7.308	1.21	639.358	2	51.92	1276.7	0	File1091 Spectrum6181 scans: 7714	20150309_HM_i03	11	P19013,P05787,P05787_ISOFORM_2,P08729_CHAIN_0,P08729,P14136_ISOFORM_3,P14136,P14136_ISOFORM_2,Q6KB66_ISOFORM_2,Q6KB66,Q6KB66_ISOFORM_3
1	P19013	K2C4_HUMAN	Keratin, type II cytoskeletal 4 (CK-4) (K4)	3359.43	78.65	2643	150	0		0		57285.3	K|LALDIEIATYR|K	LALDIEIATYR	none	0	444-454	FALSE	7.829	1.022	639.358	2	52.32	1276.7	0	File1091 Spectrum6231 scans: 7775	20150309_HM_i03	11	P19013,P05787,P05787_ISOFORM_2,P08729_CHAIN_0,P08729,P14136_ISOFORM_3,P14136,P14136_ISOFORM_2,Q6KB66_ISOFORM_2,Q6KB66,Q6KB66_ISOFORM_3
1	P19013	K2C4_HUMAN	Keratin, type II cytoskeletal 4 (CK-4) (K4)	3359.43	78.65	2643	150	0		0		57285.3	K|LALDIEIATYR|K	LALDIEIATYR	none	0	444-454	FALSE	7.777	2.071	639.357	2	53.12	1276.7	0	File1091 Spectrum6328 scans: 7896	20150309_HM_i03	11	P19013,P05787,P05787_ISOFORM_2,P08729_CHAIN_0,P08729,P14136_ISOFORM_3,P14136,P14136_ISOFORM_2,Q6KB66_ISOFORM_2,Q6KB66,Q6KB66_ISOFORM_3
1	P19013	K2C4_HUMAN	Keratin, type II cytoskeletal 4 (CK-4) (K4)	3359.43	78.65	2643	150	0		0		57285.3	K|LALDIEIATYR|K	LALDIEIATYR	none	0	444-454	FALSE	7.572	0.348	639.358	2	53.4	1276.7	0	File1091 Spectrum6360 scans: 7936	20150309_HM_i03	11	P19013,P05787,P05787_ISOFORM_2,P08729_CHAIN_0,P08729,P14136_ISOFORM_3,P14136,P14136_ISOFORM_2,Q6KB66_ISOFORM_2,Q6KB66,Q6KB66_ISOFORM_3
1	P19013	K2C4_HUMAN	Keratin, type II cytoskeletal 4 (CK-4) (K4)	3359.43	78.65	2643	150	0		0		57285.3	K|LALDIEIATYR|K	LALDIEIATYR	none	0	444-454	FALSE	7.811	0.536	639.358	2	54.08	1276.7	0	File1091 Spectrum6437 scans: 8037	20150309_HM_i03	11	P19013,P05787,P05787_ISOFORM_2,P08729_CHAIN_0,P08729,P14136_ISOFORM_3,P14136,P14136_ISOFORM_2,Q6KB66_ISOFORM_2,Q6KB66,Q6KB66_ISOFORM_3
1	P19013	K2C4_HUMAN	Keratin, type II cytoskeletal 4 (CK-4) (K4)	3359.43	78.65	2643	150	0		0		57285.3	K|LALDIEIATYR|K	LALDIEIATYR	none	0	444-454	FALSE	8.356	0.834	639.358	2	54.4	1276.7	0	File1091 Spectrum6472 scans: 8081	20150309_HM_i03	11	P19013,P05787,P05787_ISOFORM_2,P08729_CHAIN_0,P08729,P14136_ISOFORM_3,P14136,P14136_ISOFORM_2,Q6KB66_ISOFORM_2,Q6KB66,Q6KB66_ISOFORM_3
1	P19013	K2C4_HUMAN	Keratin, type II cytoskeletal 4 (CK-4) (K4)	3359.43	78.65	2643	150	0		0		57285.3	K|LALDIEIATYR|K	LALDIEIATYR	none	0	444-454	FALSE	7.227	0.74	639.358	2	54.82	1276.7	0	File1091 Spectrum6521 scans: 8142	20150309_HM_i03	11	P19013,P05787,P05787_ISOFORM_2,P08729_CHAIN_0,P08729,P14136_ISOFORM_3,P14136,P14136_ISOFORM_2,Q6KB66_ISOFORM_2,Q6KB66,Q6KB66_ISOFORM_3
1	P19013	K2C4_HUMAN	Keratin, type II cytoskeletal 4 (CK-4) (K4)	3359.43	78.65	2643	150	0		0		57285.3	K|LALDIEIATYR|K	LALDIEIATYR	none	0	444-454	FALSE	8.803	0.442	639.358	2	58.12	1276.7	0	File1091 Spectrum6863 scans: 8606	20150309_HM_i03	11	P19013,P05787,P05787_ISOFORM_2,P08729_CHAIN_0,P08729,P14136_ISOFORM_3,P14136,P14136_ISOFORM_2,Q6KB66_ISOFORM_2,Q6KB66,Q6KB66_ISOFORM_3
1	P19013	K2C4_HUMAN	Keratin, type II cytoskeletal 4 (CK-4) (K4)	3359.43	78.65	2643	150	0		0		57285.3	K|LALDIEIATYR|K	LALDIEIATYR	none	0	444-454	FALSE	8.818	1.022	639.358	2	58.38	1276.7	0	File1091 Spectrum6891 scans: 8643	20150309_HM_i03	11	P19013,P05787,P05787_ISOFORM_2,P08729_CHAIN_0,P08729,P14136_ISOFORM_3,P14136,P14136_ISOFORM_2,Q6KB66_ISOFORM_2,Q6KB66,Q6KB66_ISOFORM_3
1	P19013	K2C4_HUMAN	Keratin, type II cytoskeletal 4 (CK-4) (K4)	3359.43	78.65	2643	150	0		0		57285.3	K|LALDIEIATYR|K	LALDIEIATYR	none	0	444-454	FALSE	7.499	0.928	639.358	2	58.68	1276.7	0	File1091 Spectrum6919 scans: 8683	20150309_HM_i03	11	P19013,P05787,P05787_ISOFORM_2,P08729_CHAIN_0,P08729,P14136_ISOFORM_3,P14136,P14136_ISOFORM_2,Q6KB66_ISOFORM_2,Q6KB66,Q6KB66_ISOFORM_3
1	P19013	K2C4_HUMAN	Keratin, type II cytoskeletal 4 (CK-4) (K4)	3359.43	78.65	2643	150	0		0		57285.3	K|LALDIEIATYR|K	LALDIEIATYR	none	0	444-454	FALSE	7.865	1.789	639.357	2	59	1276.7	0	File1091 Spectrum6952 scans: 8725	20150309_HM_i03	11	P19013,P05787,P05787_ISOFORM_2,P08729_CHAIN_0,P08729,P14136_ISOFORM_3,P14136,P14136_ISOFORM_2,Q6KB66_ISOFORM_2,Q6KB66,Q6KB66_ISOFORM_3
1	P19013	K2C4_HUMAN	Keratin, type II cytoskeletal 4 (CK-4) (K4)	3359.43	78.65	2643	150	0		0		57285.3	K|LALDIEIATYR|K	LALDIEIATYR	none	0	444-454	FALSE	8.186	0.928	639.358	2	59.52	1276.7	0	File1091 Spectrum7010 scans: 8797	20150309_HM_i03	11	P19013,P05787,P05787_ISOFORM_2,P08729_CHAIN_0,P08729,P14136_ISOFORM_3,P14136,P14136_ISOFORM_2,Q6KB66_ISOFORM_2,Q6KB66,Q6KB66_ISOFORM_3
1	P19013	K2C4_HUMAN	Keratin, type II cytoskeletal 4 (CK-4) (K4)	3359.43	78.65	2643	150	0		0		57285.3	K|LALDIEIATYR|K	LALDIEIATYR	none	0	444-454	FALSE	9.088	0.63	639.358	2	59.9	1276.7	0	File1091 Spectrum7048 scans: 8846	20150309_HM_i03	11	P19013,P05787,P05787_ISOFORM_2,P08729_CHAIN_0,P08729,P14136_ISOFORM_3,P14136,P14136_ISOFORM_2,Q6KB66_ISOFORM_2,Q6KB66,Q6KB66_ISOFORM_3
1	P19013	K2C4_HUMAN	Keratin, type II cytoskeletal 4 (CK-4) (K4)	3359.43	78.65	2643	150	0		0		57285.3	K|LALDIEIATYR|K	LALDIEIATYR	none	0	444-454	FALSE	8.462	0.254	639.358	2	60.18	1276.7	0	File1091 Spectrum7075 scans: 8885	20150309_HM_i03	11	P19013,P05787,P05787_ISOFORM_2,P08729_CHAIN_0,P08729,P14136_ISOFORM_3,P14136,P14136_ISOFORM_2,Q6KB66_ISOFORM_2,Q6KB66,Q6KB66_ISOFORM_3
1	P19013	K2C4_HUMAN	Keratin, type II cytoskeletal 4 (CK-4) (K4)	3359.43	78.65	2643	150	0		0		57285.3	K|LALDIEIATYR|K	LALDIEIATYR	none	0	444-454	FALSE	8.753	0.442	639.358	2	60.62	1276.7	0	File1091 Spectrum7109 scans: 8938	20150309_HM_i03	11	P19013,P05787,P05787_ISOFORM_2,P08729_CHAIN_0,P08729,P14136_ISOFORM_3,P14136,P14136_ISOFORM_2,Q6KB66_ISOFORM_2,Q6KB66,Q6KB66_ISOFORM_3
1	P19013	K2C4_HUMAN	Keratin, type II cytoskeletal 4 (CK-4) (K4)	3359.43	78.65	2643	150	0		0		57285.3	K|LALDIEIATYR|K	LALDIEIATYR	none	0	444-454	FALSE	7.616	0.74	639.358	2	60.97	1276.7	0	File1091 Spectrum7136 scans: 8980	20150309_HM_i03	11	P19013,P05787,P05787_ISOFORM_2,P08729_CHAIN_0,P08729,P14136_ISOFORM_3,P14136,P14136_ISOFORM_2,Q6KB66_ISOFORM_2,Q6KB66,Q6KB66_ISOFORM_3
1	P19013	K2C4_HUMAN	Keratin, type II cytoskeletal 4 (CK-4) (K4)	3359.43	78.65	2643	150	0		0		57285.3	K|LALDIEIATYR|K	LALDIEIATYR	none	0	444-454	FALSE	8.065	-0.028	639.359	2	61.22	1276.7	0	File1091 Spectrum7156 scans: 9012	20150309_HM_i03	11	P19013,P05787,P05787_ISOFORM_2,P08729_CHAIN_0,P08729,P14136_ISOFORM_3,P14136,P14136_ISOFORM_2,Q6KB66_ISOFORM_2,Q6KB66,Q6KB66_ISOFORM_3
1	P19013	K2C4_HUMAN	Keratin, type II cytoskeletal 4 (CK-4) (K4)	3359.43	78.65	2643	150	0		0		57285.3	K|LALDIEIATYR|K	LALDIEIATYR	none	0	444-454	FALSE	7.969	2.165	639.357	2	61.68	1276.7	0	File1091 Spectrum7179 scans: 9057	20150309_HM_i03	11	P19013,P05787,P05787_ISOFORM_2,P08729_CHAIN_0,P08729,P14136_ISOFORM_3,P14136,P14136_ISOFORM_2,Q6KB66_ISOFORM_2,Q6KB66,Q6KB66_ISOFORM_3
1	P19013	K2C4_HUMAN	Keratin, type II cytoskeletal 4 (CK-4) (K4)	3359.43	78.65	2643	150	0		0		57285.3	K|LALDIEIATYR|K	LALDIEIATYR	none	0	444-454	FALSE	6.969	1.789	639.357	2	62.02	1276.7	0	File1091 Spectrum7201 scans: 9095	20150309_HM_i03	11	P19013,P05787,P05787_ISOFORM_2,P08729_CHAIN_0,P08729,P14136_ISOFORM_3,P14136,P14136_ISOFORM_2,Q6KB66_ISOFORM_2,Q6KB66,Q6KB66_ISOFORM_3
1	P19013	K2C4_HUMAN	Keratin, type II cytoskeletal 4 (CK-4) (K4)	3359.43	78.65	2643	150	0		0		57285.3	K|LALDIEIATYR|K	LALDIEIATYR	none	0	444-454	FALSE	7.979	0.74	639.358	2	62.32	1276.7	0	File1091 Spectrum7229 scans: 9133	20150309_HM_i03	11	P19013,P05787,P05787_ISOFORM_2,P08729_CHAIN_0,P08729,P14136_ISOFORM_3,P14136,P14136_ISOFORM_2,Q6KB66_ISOFORM_2,Q6KB66,Q6KB66_ISOFORM_3
1	P19013	K2C4_HUMAN	Keratin, type II cytoskeletal 4 (CK-4) (K4)	3359.43	78.65	2643	150	0		0		57285.3	K|LALDIEIATYR|K	LALDIEIATYR	none	0	444-454	FALSE	7.682	1.789	639.357	2	63.38	1276.7	0	File1091 Spectrum7284 scans: 9243	20150309_HM_i03	11	P19013,P05787,P05787_ISOFORM_2,P08729_CHAIN_0,P08729,P14136_ISOFORM_3,P14136,P14136_ISOFORM_2,Q6KB66_ISOFORM_2,Q6KB66,Q6KB66_ISOFORM_3
1	P19013	K2C4_HUMAN	Keratin, type II cytoskeletal 4 (CK-4) (K4)	3359.43	78.65	2643	150	0		0		57285.3	K|LALDIEIATYR|K	LALDIEIATYR	none	0	444-454	FALSE	6.891	1.304	639.358	2	64.43	1276.7	0	File1091 Spectrum7334 scans: 9350	20150309_HM_i03	11	P19013,P05787,P05787_ISOFORM_2,P08729_CHAIN_0,P08729,P14136_ISOFORM_3,P14136,P14136_ISOFORM_2,Q6KB66_ISOFORM_2,Q6KB66,Q6KB66_ISOFORM_3
1	P19013	K2C4_HUMAN	Keratin, type II cytoskeletal 4 (CK-4) (K4)	3359.43	78.65	2643	150	0		0		57285.3	K|LALDIEIATYR|K	LALDIEIATYR	none	0	444-454	FALSE	7.621	0.536	639.358	2	65.22	1276.7	0	File1091 Spectrum7380 scans: 9433	20150309_HM_i03	11	P19013,P05787,P05787_ISOFORM_2,P08729_CHAIN_0,P08729,P14136_ISOFORM_3,P14136,P14136_ISOFORM_2,Q6KB66_ISOFORM_2,Q6KB66,Q6KB66_ISOFORM_3
1	P19013	K2C4_HUMAN	Keratin, type II cytoskeletal 4 (CK-4) (K4)	3359.43	78.65	2643	150	0		0		57285.3	K|LALDIEIATYR|K	LALDIEIATYR	none	0	444-454	FALSE	8.189	-0.122	639.359	2	65.52	1276.7	0	File1091 Spectrum7406 scans: 9471	20150309_HM_i03	11	P19013,P05787,P05787_ISOFORM_2,P08729_CHAIN_0,P08729,P14136_ISOFORM_3,P14136,P14136_ISOFORM_2,Q6KB66_ISOFORM_2,Q6KB66,Q6KB66_ISOFORM_3
1	P19013	K2C4_HUMAN	Keratin, type II cytoskeletal 4 (CK-4) (K4)	3359.43	78.65	2643	150	0		0		57285.3	K|LALDIEIATYR|K	LALDIEIATYR	none	0	444-454	FALSE	8.397	0.834	639.358	2	65.92	1276.7	0	File1091 Spectrum7439 scans: 9522	20150309_HM_i03	11	P19013,P05787,P05787_ISOFORM_2,P08729_CHAIN_0,P08729,P14136_ISOFORM_3,P14136,P14136_ISOFORM_2,Q6KB66_ISOFORM_2,Q6KB66,Q6KB66_ISOFORM_3
1	P19013	K2C4_HUMAN	Keratin, type II cytoskeletal 4 (CK-4) (K4)	3359.43	78.65	2643	150	0		0		57285.3	K|LALDIEIATYR|K	LALDIEIATYR	none	0	444-454	FALSE	7.553	0.928	639.358	2	66.2	1276.7	0	File1091 Spectrum7459 scans: 9555	20150309_HM_i03	11	P19013,P05787,P05787_ISOFORM_2,P08729_CHAIN_0,P08729,P14136_ISOFORM_3,P14136,P14136_ISOFORM_2,Q6KB66_ISOFORM_2,Q6KB66,Q6KB66_ISOFORM_3
1	P19013	K2C4_HUMAN	Keratin, type II cytoskeletal 4 (CK-4) (K4)	3359.43	78.65	2643	150	0		0		57285.3	K|LALDIEIATYR|K	LALDIEIATYR	none	0	444-454	FALSE	8.565	1.022	639.358	2	66.58	1276.7	0	File1091 Spectrum7486 scans: 9602	20150309_HM_i03	11	P19013,P05787,P05787_ISOFORM_2,P08729_CHAIN_0,P08729,P14136_ISOFORM_3,P14136,P14136_ISOFORM_2,Q6KB66_ISOFORM_2,Q6KB66,Q6KB66_ISOFORM_3
1	P19013	K2C4_HUMAN	Keratin, type II cytoskeletal 4 (CK-4) (K4)	3359.43	78.65	2643	150	0		0		57285.3	K|LALDIEIATYR|K	LALDIEIATYR	none	0	444-454	FALSE	8.93	0.254	639.358	2	66.85	1276.7	0	File1091 Spectrum7503 scans: 9631	20150309_HM_i03	11	P19013,P05787,P05787_ISOFORM_2,P08729_CHAIN_0,P08729,P14136_ISOFORM_3,P14136,P14136_ISOFORM_2,Q6KB66_ISOFORM_2,Q6KB66,Q6KB66_ISOFORM_3
1	P19013	K2C4_HUMAN	Keratin, type II cytoskeletal 4 (CK-4) (K4)	3359.43	78.65	2643	150	0		0		57285.3	K|LALDIEIATYR|K	LALDIEIATYR	none	0	444-454	FALSE	8.539	0.834	639.358	2	67.22	1276.7	0	File1091 Spectrum7524 scans: 9670	20150309_HM_i03	11	P19013,P05787,P05787_ISOFORM_2,P08729_CHAIN_0,P08729,P14136_ISOFORM_3,P14136,P14136_ISOFORM_2,Q6KB66_ISOFORM_2,Q6KB66,Q6KB66_ISOFORM_3
1	P19013	K2C4_HUMAN	Keratin, type II cytoskeletal 4 (CK-4) (K4)	3359.43	78.65	2643	150	0		0		57285.3	K|LALDIEIATYR|K	LALDIEIATYR	none	0	444-454	FALSE	7.452	0.74	639.358	2	67.6	1276.7	0	File1091 Spectrum7547 scans: 9710	20150309_HM_i03	11	P19013,P05787,P05787_ISOFORM_2,P08729_CHAIN_0,P08729,P14136_ISOFORM_3,P14136,P14136_ISOFORM_2,Q6KB66_ISOFORM_2,Q6KB66,Q6KB66_ISOFORM_3
1	P19013	K2C4_HUMAN	Keratin, type II cytoskeletal 4 (CK-4) (K4)	3359.43	78.65	2643	150	0		0		57285.3	K|LALDIEIATYR|K	LALDIEIATYR	none	0	444-454	FALSE	7.115	1.116	639.358	2	68.9	1276.7	0	File1091 Spectrum7643 scans: 9869	20150309_HM_i03	11	P19013,P05787,P05787_ISOFORM_2,P08729_CHAIN_0,P08729,P14136_ISOFORM_3,P14136,P14136_ISOFORM_2,Q6KB66_ISOFORM_2,Q6KB66,Q6KB66_ISOFORM_3
1	P19013	K2C4_HUMAN	Keratin, type II cytoskeletal 4 (CK-4) (K4)	3359.43	78.65	2643	150	0		0		57285.3	K|LALDIEIATYR|K	LALDIEIATYR	none	0	444-454	FALSE	7.814	0.16	639.359	2	38.68	1276.7	0	File1094 Spectrum4657 scans: 5833	20150309_HM_i04	11	P19013,P05787,P05787_ISOFORM_2,P08729_CHAIN_0,P08729,Q6KB66_ISOFORM_2,Q6KB66,Q6KB66_ISOFORM_3,P14136_ISOFORM_3,P14136,P14136_ISOFORM_2
1	P19013	K2C4_HUMAN	Keratin, type II cytoskeletal 4 (CK-4) (K4)	3359.43	78.65	2643	150	0		0		57285.3	K|LALDIEIATYR|K	LALDIEIATYR	none	0	444-454	FALSE	9.488	0.16	639.359	2	38.95	1276.7	0	File1094 Spectrum4700 scans: 5885	20150309_HM_i04	11	P19013,P05787,P05787_ISOFORM_2,P08729_CHAIN_0,P08729,Q6KB66_ISOFORM_2,Q6KB66,Q6KB66_ISOFORM_3,P14136_ISOFORM_3,P14136,P14136_ISOFORM_2
1	P19013	K2C4_HUMAN	Keratin, type II cytoskeletal 4 (CK-4) (K4)	3359.43	78.65	2643	150	0		0		57285.3	K|LALDIEIATYR|K	LALDIEIATYR	none	0	444-454	FALSE	8.643	1.883	639.357	2	39.87	1276.7	0	File1094 Spectrum4844 scans: 6060	20150309_HM_i04	11	P19013,P05787,P05787_ISOFORM_2,P08729_CHAIN_0,P08729,Q6KB66_ISOFORM_2,Q6KB66,Q6KB66_ISOFORM_3,P14136_ISOFORM_3,P14136,P14136_ISOFORM_2
1	P19013	K2C4_HUMAN	Keratin, type II cytoskeletal 4 (CK-4) (K4)	3359.43	78.65	2643	150	0		0		57285.3	K|LALDIEIATYR|K	LALDIEIATYR	none	0	444-454	FALSE	8.496	1.883	639.357	2	40.17	1276.7	0	File1094 Spectrum4893 scans: 6119	20150309_HM_i04	11	P19013,P05787,P05787_ISOFORM_2,P08729_CHAIN_0,P08729,Q6KB66_ISOFORM_2,Q6KB66,Q6KB66_ISOFORM_3,P14136_ISOFORM_3,P14136,P14136_ISOFORM_2
1	P19013	K2C4_HUMAN	Keratin, type II cytoskeletal 4 (CK-4) (K4)	3359.43	78.65	2643	150	0		0		57285.3	K|LALDIEIATYR|K	LALDIEIATYR	none	0	444-454	FALSE	8.388	2.165	639.357	2	40.43	1276.7	0	File1094 Spectrum4936 scans: 6171	20150309_HM_i04	11	P19013,P05787,P05787_ISOFORM_2,P08729_CHAIN_0,P08729,Q6KB66_ISOFORM_2,Q6KB66,Q6KB66_ISOFORM_3,P14136_ISOFORM_3,P14136,P14136_ISOFORM_2
1	P19013	K2C4_HUMAN	Keratin, type II cytoskeletal 4 (CK-4) (K4)	3359.43	78.65	2643	150	0		0		57285.3	K|LALDIEIATYR|K	LALDIEIATYR	none	0	444-454	FALSE	8.11	2.745	639.357	2	40.7	1276.7	0	File1094 Spectrum4975 scans: 6220	20150309_HM_i04	11	P19013,P05787,P05787_ISOFORM_2,P08729_CHAIN_0,P08729,Q6KB66_ISOFORM_2,Q6KB66,Q6KB66_ISOFORM_3,P14136_ISOFORM_3,P14136,P14136_ISOFORM_2
1	P19013	K2C4_HUMAN	Keratin, type II cytoskeletal 4 (CK-4) (K4)	3359.43	78.65	2643	150	0		0		57285.3	K|LALDIEIATYR|K	LALDIEIATYR	none	0	444-454	FALSE	7.759	1.977	639.357	2	41.23	1276.7	0	File1094 Spectrum5060 scans: 6324	20150309_HM_i04	11	P19013,P05787,P05787_ISOFORM_2,P08729_CHAIN_0,P08729,Q6KB66_ISOFORM_2,Q6KB66,Q6KB66_ISOFORM_3,P14136_ISOFORM_3,P14136,P14136_ISOFORM_2
1	P19013	K2C4_HUMAN	Keratin, type II cytoskeletal 4 (CK-4) (K4)	3359.43	78.65	2643	150	0		0		57285.3	K|LALDIEIATYR|K	LALDIEIATYR	none	0	444-454	FALSE	8.692	2.447	639.357	2	42.3	1276.7	0	File1094 Spectrum5225 scans: 6527	20150309_HM_i04	11	P19013,P05787,P05787_ISOFORM_2,P08729_CHAIN_0,P08729,Q6KB66_ISOFORM_2,Q6KB66,Q6KB66_ISOFORM_3,P14136_ISOFORM_3,P14136,P14136_ISOFORM_2
1	P19013	K2C4_HUMAN	Keratin, type II cytoskeletal 4 (CK-4) (K4)	3359.43	78.65	2643	150	0		0		57285.3	K|LALDIEIATYR|K	LALDIEIATYR	none	0	444-454	FALSE	8.78	3.309	639.357	2	42.62	1276.7	0	File1094 Spectrum5273 scans: 6585	20150309_HM_i04	11	P19013,P05787,P05787_ISOFORM_2,P08729_CHAIN_0,P08729,Q6KB66_ISOFORM_2,Q6KB66,Q6KB66_ISOFORM_3,P14136_ISOFORM_3,P14136,P14136_ISOFORM_2
1	P19013	K2C4_HUMAN	Keratin, type II cytoskeletal 4 (CK-4) (K4)	3359.43	78.65	2643	150	0		0		57285.3	K|LALDIEIATYR|K	LALDIEIATYR	none	0	444-454	FALSE	9.338	1.304	639.358	2	43.15	1276.7	0	File1094 Spectrum5355 scans: 6686	20150309_HM_i04	11	P19013,P05787,P05787_ISOFORM_2,P08729_CHAIN_0,P08729,Q6KB66_ISOFORM_2,Q6KB66,Q6KB66_ISOFORM_3,P14136_ISOFORM_3,P14136,P14136_ISOFORM_2
1	P19013	K2C4_HUMAN	Keratin, type II cytoskeletal 4 (CK-4) (K4)	3359.43	78.65	2643	150	0		0		57285.3	K|LALDIEIATYR|K	LALDIEIATYR	none	0	444-454	FALSE	8.463	3.121	639.357	2	44.08	1276.7	0	File1094 Spectrum5501 scans: 6864	20150309_HM_i04	11	P19013,P05787,P05787_ISOFORM_2,P08729_CHAIN_0,P08729,Q6KB66_ISOFORM_2,Q6KB66,Q6KB66_ISOFORM_3,P14136_ISOFORM_3,P14136,P14136_ISOFORM_2
1	P19013	K2C4_HUMAN	Keratin, type II cytoskeletal 4 (CK-4) (K4)	3359.43	78.65	2643	150	0		0		57285.3	K|LALDIEIATYR|K	LALDIEIATYR	none	0	444-454	FALSE	8.65	0.536	639.358	2	45.1	1276.7	0	File1094 Spectrum5663 scans: 7060	20150309_HM_i04	11	P19013,P05787,P05787_ISOFORM_2,P08729_CHAIN_0,P08729,Q6KB66_ISOFORM_2,Q6KB66,Q6KB66_ISOFORM_3,P14136_ISOFORM_3,P14136,P14136_ISOFORM_2
1	P19013	K2C4_HUMAN	Keratin, type II cytoskeletal 4 (CK-4) (K4)	3359.43	78.65	2643	150	0		0		57285.3	K|LALDIEIATYR|K	LALDIEIATYR	none	0	444-454	FALSE	9.573	2.839	639.357	2	47.13	1276.7	0	File1094 Spectrum5970 scans: 7442	20150309_HM_i04	11	P19013,P05787,P05787_ISOFORM_2,P08729_CHAIN_0,P08729,Q6KB66_ISOFORM_2,Q6KB66,Q6KB66_ISOFORM_3,P14136_ISOFORM_3,P14136,P14136_ISOFORM_2
1	P19013	K2C4_HUMAN	Keratin, type II cytoskeletal 4 (CK-4) (K4)	3359.43	78.65	2643	150	0		0		57285.3	K|LALDIEIATYR|K	LALDIEIATYR	none	0	444-454	FALSE	7.233	-1.187	639.359	2	66.15	1276.7	0	File1094 Spectrum8491 scans: 10704	20150309_HM_i04	11	P19013,P05787,P05787_ISOFORM_2,P08729_CHAIN_0,P08729,Q6KB66_ISOFORM_2,Q6KB66,Q6KB66_ISOFORM_3,P14136_ISOFORM_3,P14136,P14136_ISOFORM_2
1	P19013	K2C4_HUMAN	Keratin, type II cytoskeletal 4 (CK-4) (K4)	3359.43	78.65	2643	150	0		0		57285.3	K|LALDIEIATYR|K	LALDIEIATYR	none	0	444-454	FALSE	9.476	0.348	639.358	2	67.38	1276.7	0	File1094 Spectrum8629 scans: 10894	20150309_HM_i04	11	P19013,P05787,P05787_ISOFORM_2,P08729_CHAIN_0,P08729,Q6KB66_ISOFORM_2,Q6KB66,Q6KB66_ISOFORM_3,P14136_ISOFORM_3,P14136,P14136_ISOFORM_2
1	P19013	K2C4_HUMAN	Keratin, type II cytoskeletal 4 (CK-4) (K4)	3359.43	78.65	2643	150	0		0		57285.3	K|LALDIEIATYR|K	LALDIEIATYR	none	0	444-454	FALSE	6.788	-0.513	639.359	2	68.78	1276.7	0	File1094 Spectrum8783 scans: 11107	20150309_HM_i04	11	P19013,P05787,P05787_ISOFORM_2,P08729_CHAIN_0,P08729,Q6KB66_ISOFORM_2,Q6KB66,Q6KB66_ISOFORM_3,P14136_ISOFORM_3,P14136,P14136_ISOFORM_2
1	P19013	K2C4_HUMAN	Keratin, type II cytoskeletal 4 (CK-4) (K4)	3359.43	78.65	2643	150	0		0		57285.3	K|LALDIEIATYR|K	LALDIEIATYR	none	0	444-454	FALSE	7.401	1.977	639.357	2	39.63	1276.7	0	File1096 Spectrum4461 scans: 5570	20150309_HM_i05	11	P19013,Q6KB66_ISOFORM_2,Q6KB66,Q6KB66_ISOFORM_3,P05787,P05787_ISOFORM_2,P08729_CHAIN_0,P08729,P14136_ISOFORM_3,P14136,P14136_ISOFORM_2
1	P19013	K2C4_HUMAN	Keratin, type II cytoskeletal 4 (CK-4) (K4)	3359.43	78.65	2643	150	0		0		57285.3	K|LALDIEIATYR|K	LALDIEIATYR	none	0	444-454	FALSE	7.326	-2.894	639.36	2	40.17	1276.7	0	File1096 Spectrum4541 scans: 5666	20150309_HM_i05	11	P19013,Q6KB66_ISOFORM_2,Q6KB66,Q6KB66_ISOFORM_3,P05787,P05787_ISOFORM_2,P08729_CHAIN_0,P08729,P14136_ISOFORM_3,P14136,P14136_ISOFORM_2
1	P19013	K2C4_HUMAN	Keratin, type II cytoskeletal 4 (CK-4) (K4)	3359.43	78.65	2643	150	0		0		57285.3	K|LALDIEIATYR|K	LALDIEIATYR	none	0	444-454	FALSE	6.5	-0.795	639.359	2	39.88	1276.7	0	File1098 Spectrum4146 scans: 5170	20150309_HM_i06	11	P19013,P08729_CHAIN_0,P08729,P05787,P05787_ISOFORM_2,P14136_ISOFORM_3,P14136,P14136_ISOFORM_2,Q6KB66_ISOFORM_2,Q6KB66,Q6KB66_ISOFORM_3
1	P19013	K2C4_HUMAN	Keratin, type II cytoskeletal 4 (CK-4) (K4)	3359.43	78.65	2643	150	0		0		57285.3	K|LALDIEIATYR|K	LALDIEIATYR	none	0	444-454	FALSE	8.637	-0.701	639.359	2	40.3	1276.7	0	File1098 Spectrum4204 scans: 5240	20150309_HM_i06	11	P19013,P08729_CHAIN_0,P08729,P05787,P05787_ISOFORM_2,P14136_ISOFORM_3,P14136,P14136_ISOFORM_2,Q6KB66_ISOFORM_2,Q6KB66,Q6KB66_ISOFORM_3
1	P19013	K2C4_HUMAN	Keratin, type II cytoskeletal 4 (CK-4) (K4)	3359.43	78.65	2643	150	0		0		57285.3	K|LALDIEIATYR|K	LALDIEIATYR	none	0	444-454	FALSE	5.951	-0.419	639.359	2	39.78	1276.7	0	File1100 Spectrum4414 scans: 5487	20150309_HM_i07	11	P19013,P08729_CHAIN_0,P08729,P05787,P05787_ISOFORM_2,P14136_ISOFORM_3,P14136,P14136_ISOFORM_2,Q6KB66_ISOFORM_2,Q6KB66,Q6KB66_ISOFORM_3
1	P19013	K2C4_HUMAN	Keratin, type II cytoskeletal 4 (CK-4) (K4)	3359.43	78.65	2643	150	0		0		57285.3	K|LALDIEIATYRK|L	LALDIEIATYRK	none	0	444-455	FALSE	5.32	0.964	469.273	3	35.18	1404.8	1	File1091 Spectrum3865 scans: 4854	20150309_HM_i03	11	P19013,P05787,P05787_ISOFORM_2,P08729_CHAIN_0,P08729,P14136_ISOFORM_3,P14136,P14136_ISOFORM_2,Q6KB66_ISOFORM_2,Q6KB66,Q6KB66_ISOFORM_3
1	P19013	K2C4_HUMAN	Keratin, type II cytoskeletal 4 (CK-4) (K4)	3359.43	78.65	2643	150	0		0		57285.3	K|LALDIEIATYRK|L	LALDIEIATYRK	none	0	444-455	FALSE	5.707	0.836	469.273	3	35.43	1404.8	1	File1091 Spectrum3902 scans: 4899	20150309_HM_i03	11	P19013,P05787,P05787_ISOFORM_2,P08729_CHAIN_0,P08729,P14136_ISOFORM_3,P14136,P14136_ISOFORM_2,Q6KB66_ISOFORM_2,Q6KB66,Q6KB66_ISOFORM_3
1	P19013	K2C4_HUMAN	Keratin, type II cytoskeletal 4 (CK-4) (K4)	3359.43	78.65	2643	150	0		0		57285.3	K|LALDIEIATYRK|L	LALDIEIATYRK	none	0	444-455	FALSE	5.442	1.69	469.272	3	34.05	1404.8	1	File1094 Spectrum3925 scans: 4942	20150309_HM_i04	11	P19013,P05787,P05787_ISOFORM_2,P08729_CHAIN_0,P08729,Q6KB66_ISOFORM_2,Q6KB66,Q6KB66_ISOFORM_3,P14136_ISOFORM_3,P14136,P14136_ISOFORM_2
1	P19013	K2C4_HUMAN	Keratin, type II cytoskeletal 4 (CK-4) (K4)	3359.43	78.65	2643	150	0		0		57285.3	K|LALDIEIATYRK|L	LALDIEIATYRK	none	0	444-455	FALSE	6.467	2.545	469.272	3	34.32	1404.8	1	File1094 Spectrum3968 scans: 4994	20150309_HM_i04	11	P19013,P05787,P05787_ISOFORM_2,P08729_CHAIN_0,P08729,Q6KB66_ISOFORM_2,Q6KB66,Q6KB66_ISOFORM_3,P14136_ISOFORM_3,P14136,P14136_ISOFORM_2
1	P19013	K2C4_HUMAN	Keratin, type II cytoskeletal 4 (CK-4) (K4)	3359.43	78.65	2643	150	0		0		57285.3	K|LALDIEIATYRK|L	LALDIEIATYRK	none	0	444-455	FALSE	6.218	2.31	703.404	2	34.6	1404.8	1	File1094 Spectrum4014 scans: 5049	20150309_HM_i04	11	P19013,P05787,P05787_ISOFORM_2,P08729_CHAIN_0,P08729,Q6KB66_ISOFORM_2,Q6KB66,Q6KB66_ISOFORM_3,P14136_ISOFORM_3,P14136,P14136_ISOFORM_2
1	P19013	K2C4_HUMAN	Keratin, type II cytoskeletal 4 (CK-4) (K4)	3359.43	78.65	2643	150	0		0		57285.3	K|LALDIEIATYRK|L	LALDIEIATYRK	none	0	444-455	FALSE	5.546	1.434	469.272	3	35.43	1404.8	1	File1094 Spectrum4148 scans: 5210	20150309_HM_i04	11	P19013,P05787,P05787_ISOFORM_2,P08729_CHAIN_0,P08729,Q6KB66_ISOFORM_2,Q6KB66,Q6KB66_ISOFORM_3,P14136_ISOFORM_3,P14136,P14136_ISOFORM_2
1	P19013	K2C4_HUMAN	Keratin, type II cytoskeletal 4 (CK-4) (K4)	3359.43	78.65	2643	150	0		0		57285.3	N|LDLDSIIAEVR|A	LDLDSIIAEVR	none	0	316-326	FALSE	8.792	2.144	622.347	2	46.28	1242.68	-2	File1087 Spectrum5312 scans: 6781	20150309_HM_i01	8	P19013,P12035,Q86Y46,Q86Y46_ISOFORM_2,Q7RTS7,Q14CN4_ISOFORM_3,Q14CN4_ISOFORM_2,Q14CN4
1	P19013	K2C4_HUMAN	Keratin, type II cytoskeletal 4 (CK-4) (K4)	3359.43	78.65	2643	150	0		0		57285.3	N|LDLDSIIAEVR|A	LDLDSIIAEVR	none	0	316-326	FALSE	8.83	2.337	622.347	2	45.02	1242.68	-2	File1094 Spectrum5652 scans: 7046	20150309_HM_i04	8	P19013,P12035,Q86Y46,Q86Y46_ISOFORM_2,Q7RTS7,Q14CN4_ISOFORM_3,Q14CN4_ISOFORM_2,Q14CN4
1	P19013	K2C4_HUMAN	Keratin, type II cytoskeletal 4 (CK-4) (K4)	3359.43	78.65	2643	150	0		0		57285.3	N|LDLDSIIAEVR|A	LDLDSIIAEVR	none	0	316-326	FALSE	8.327	-0.801	622.349	2	46.6	1242.68	-2	File1098 Spectrum5071 scans: 6286	20150309_HM_i06	8	P19013,P12035,Q86Y46,Q86Y46_ISOFORM_2,Q7RTS7,Q14CN4_ISOFORM_3,Q14CN4_ISOFORM_2,Q14CN4
1	P19013	K2C4_HUMAN	Keratin, type II cytoskeletal 4 (CK-4) (K4)	3359.43	78.65	2643	150	0		0		57285.3	Q|LDTLGNDKGR|L	LDTLGNDKGR	none	0	213-222	TRUE	5.224	3.324	544.787	2	12.23	1087.56	-2	File1087 Spectrum333 scans: 527	20150309_HM_i01	1	P19013
1	P19013	K2C4_HUMAN	Keratin, type II cytoskeletal 4 (CK-4) (K4)	3359.43	78.65	2643	150	0		0		57285.3	Q|LDTLGNDKGR|L	LDTLGNDKGR	none	0	213-222	TRUE	7.113	-0.501	544.789	2	14.15	1087.56	-2	File1087 Spectrum615 scans: 884	20150309_HM_i01	1	P19013
1	P19013	K2C4_HUMAN	Keratin, type II cytoskeletal 4 (CK-4) (K4)	3359.43	78.65	2643	150	0		0		57285.3	Q|LDTLGNDKGR|L	LDTLGNDKGR	none	0	213-222	TRUE	5.816	1.411	544.788	2	14.2	1087.56	-2	File1089 Spectrum611 scans: 873	20150309_HM_i02	1	P19013
1	P19013	K2C4_HUMAN	Keratin, type II cytoskeletal 4 (CK-4) (K4)	3359.43	78.65	2643	150	0		0		57285.3	Q|LDTLGNDKGR|L	LDTLGNDKGR	none	0	213-222	TRUE	5.385	2.422	544.787	2	14.48	1087.56	-2	File1089 Spectrum648 scans: 922	20150309_HM_i02	1	P19013
1	P19013	K2C4_HUMAN	Keratin, type II cytoskeletal 4 (CK-4) (K4)	3359.43	78.65	2643	150	0		0		57285.3	Q|LDTLGNDKGR|L	LDTLGNDKGR	none	0	213-222	TRUE	6.068	2.422	544.787	2	14.2	1087.56	-2	File1091 Spectrum676 scans: 924	20150309_HM_i03	1	P19013
1	P19013	K2C4_HUMAN	Keratin, type II cytoskeletal 4 (CK-4) (K4)	3359.43	78.65	2643	150	0		0		57285.3	Q|LDTLGNDKGR|L	LDTLGNDKGR	none	0	213-222	TRUE	6.392	2.993	544.787	2	12.83	1087.56	-2	File1094 Spectrum502 scans: 726	20150309_HM_i04	1	P19013
1	P19013	K2C4_HUMAN	Keratin, type II cytoskeletal 4 (CK-4) (K4)	3359.43	78.65	2643	150	0		0		57285.3	E|LEAALQQAKEELAR|M	LEAALQQAKEELAR	none	0	418-431	TRUE	8.95	1.361	785.432	2	41.43	1568.85	-2	File1087 Spectrum4620 scans: 5924	20150309_HM_i01	1	P19013
1	P19013	K2C4_HUMAN	Keratin, type II cytoskeletal 4 (CK-4) (K4)	3359.43	78.65	2643	150	0		0		57285.3	E|LEAALQQAKEELAR|M	LEAALQQAKEELAR	none	0	418-431	TRUE	7.582	1.118	785.433	2	41.6	1568.85	-2	File1089 Spectrum4629 scans: 5867	20150309_HM_i02	1	P19013
1	P19013	K2C4_HUMAN	Keratin, type II cytoskeletal 4 (CK-4) (K4)	3359.43	78.65	2643	150	0		0		57285.3	E|LEAALQQAKEELAR|M	LEAALQQAKEELAR	none	0	418-431	TRUE	8.6	0.812	785.433	2	40.28	1568.85	-2	File1094 Spectrum4911 scans: 6141	20150309_HM_i04	1	P19013
1	P19013	K2C4_HUMAN	Keratin, type II cytoskeletal 4 (CK-4) (K4)	3359.43	78.65	2643	150	0		0		57285.3	A|LKDAHSKR|V	LKDAHSKR	none	0	408-415	TRUE	5.731	1.84	477.777	2	9.93	953.541	-2	File1094 Spectrum63 scans: 163	20150309_HM_i04	1	P19013
1	P19013	K2C4_HUMAN	Keratin, type II cytoskeletal 4 (CK-4) (K4)	3359.43	78.65	2643	150	0		0		57285.3	K|LLEGEEYR|M	LLEGEEYR	none	0	456-463	FALSE	6.291	2.268	504.752	2	19.35	1007.49	0	File1087 Spectrum1373 scans: 1856	20150309_HM_i01	2	P19013,P12035
1	P19013	K2C4_HUMAN	Keratin, type II cytoskeletal 4 (CK-4) (K4)	3359.43	78.65	2643	150	0		0		57285.3	K|LLEGEEYR|M	LLEGEEYR	none	0	456-463	FALSE	7.805	4.273	504.751	2	19.63	1007.49	0	File1087 Spectrum1418 scans: 1912	20150309_HM_i01	2	P19013,P12035
1	P19013	K2C4_HUMAN	Keratin, type II cytoskeletal 4 (CK-4) (K4)	3359.43	78.65	2643	150	0		0		57285.3	K|LLEGEEYR|M	LLEGEEYR	none	0	456-463	FALSE	6.307	4.213	504.751	2	19.9	1007.49	0	File1087 Spectrum1455 scans: 1960	20150309_HM_i01	2	P19013,P12035
1	P19013	K2C4_HUMAN	Keratin, type II cytoskeletal 4 (CK-4) (K4)	3359.43	78.65	2643	150	0		0		57285.3	K|LLEGEEYR|M	LLEGEEYR	none	0	456-463	FALSE	7.117	2.625	504.752	2	19.55	1007.49	0	File1089 Spectrum1387 scans: 1861	20150309_HM_i02	2	P19013,P12035
1	P19013	K2C4_HUMAN	Keratin, type II cytoskeletal 4 (CK-4) (K4)	3359.43	78.65	2643	150	0		0		57285.3	K|LLEGEEYR|M	LLEGEEYR	none	0	456-463	FALSE	7.503	4.63	504.751	2	19.87	1007.49	0	File1089 Spectrum1437 scans: 1924	20150309_HM_i02	2	P19013,P12035
1	P19013	K2C4_HUMAN	Keratin, type II cytoskeletal 4 (CK-4) (K4)	3359.43	78.65	2643	150	0		0		57285.3	K|LLEGEEYR|M	LLEGEEYR	none	0	456-463	FALSE	5.872	2.744	504.752	2	19.57	1007.49	0	File1091 Spectrum1490 scans: 1940	20150309_HM_i03	2	P19013,P12035
1	P19013	K2C4_HUMAN	Keratin, type II cytoskeletal 4 (CK-4) (K4)	3359.43	78.65	2643	150	0		0		57285.3	K|LLEGEEYR|M	LLEGEEYR	none	0	456-463	FALSE	8.65	1.851	504.753	2	19.93	1007.49	0	File1091 Spectrum1545 scans: 2009	20150309_HM_i03	2	P19013,P12035
1	P19013	K2C4_HUMAN	Keratin, type II cytoskeletal 4 (CK-4) (K4)	3359.43	78.65	2643	150	0		0		57285.3	K|LLEGEEYR|M	LLEGEEYR	none	0	456-463	FALSE	5.596	1.97	504.752	2	20.22	1007.49	0	File1091 Spectrum1589 scans: 2063	20150309_HM_i03	2	P19013,P12035
1	P19013	K2C4_HUMAN	Keratin, type II cytoskeletal 4 (CK-4) (K4)	3359.43	78.65	2643	150	0		0		57285.3	K|LLEGEEYR|M	LLEGEEYR	none	0	456-463	FALSE	5.564	3.359	504.752	2	17.77	1007.49	0	File1094 Spectrum1284 scans: 1712	20150309_HM_i04	2	P19013,P12035
1	P19013	K2C4_HUMAN	Keratin, type II cytoskeletal 4 (CK-4) (K4)	3359.43	78.65	2643	150	0		0		57285.3	K|LLEGEEYR|M	LLEGEEYR	none	0	456-463	FALSE	6.37	3.479	504.752	2	18.05	1007.49	0	File1094 Spectrum1330 scans: 1768	20150309_HM_i04	2	P19013,P12035
1	P19013	K2C4_HUMAN	Keratin, type II cytoskeletal 4 (CK-4) (K4)	3359.43	78.65	2643	150	0		0		57285.3	K|LLEGEEYR|M	LLEGEEYR	none	0	456-463	FALSE	6.632	0.997	504.753	2	19.8	1007.49	0	File1096 Spectrum1421 scans: 1871	20150309_HM_i05	2	P19013,P12035
1	P19013	K2C4_HUMAN	Keratin, type II cytoskeletal 4 (CK-4) (K4)	3359.43	78.65	2643	150	0		0		57285.3	K|LLEGEEYR|M	LLEGEEYR	none	0	456-463	FALSE	6.385	0.144	504.753	2	20.12	1007.49	0	File1098 Spectrum1292 scans: 1731	20150309_HM_i06	2	P19013,P12035
1	P19013	K2C4_HUMAN	Keratin, type II cytoskeletal 4 (CK-4) (K4)	3359.43	78.65	2643	150	0		0		57285.3	K|LLEGEEYR|M	LLEGEEYR	none	0	456-463	FALSE	6.33	0.203	504.753	2	20.38	1007.49	0	File1098 Spectrum1331 scans: 1778	20150309_HM_i06	2	P19013,P12035
1	P19013	K2C4_HUMAN	Keratin, type II cytoskeletal 4 (CK-4) (K4)	3359.43	78.65	2643	150	0		0		57285.3	K|LLEGEEYR|M	LLEGEEYR	none	0	456-463	FALSE	5.493	1.474	504.753	2	19.95	1007.49	0	File1100 Spectrum1445 scans: 1884	20150309_HM_i07	2	P19013,P12035
1	P19013	K2C4_HUMAN	Keratin, type II cytoskeletal 4 (CK-4) (K4)	3359.43	78.65	2643	150	0		0		57285.3	K|LLNNKFASFIDK|V	LLNNKFASFIDK	none	0	157-168	TRUE	7.013	-0.621	470.598	3	34.27	1408.77	1	File1087 Spectrum3589 scans: 4648	20150309_HM_i01	1	P19013
1	P19013	K2C4_HUMAN	Keratin, type II cytoskeletal 4 (CK-4) (K4)	3359.43	78.65	2643	150	0		0		57285.3	K|LLNNKFASFIDK|V	LLNNKFASFIDK	none	0	157-168	TRUE	7.259	-0.785	705.394	2	34.3	1408.77	1	File1087 Spectrum3595 scans: 4656	20150309_HM_i01	1	P19013
1	P19013	K2C4_HUMAN	Keratin, type II cytoskeletal 4 (CK-4) (K4)	3359.43	78.65	2643	150	0		0		57285.3	K|LLNNKFASFIDK|V	LLNNKFASFIDK	none	0	157-168	TRUE	7.773	1.253	470.597	3	34.5	1408.77	1	File1087 Spectrum3625 scans: 4692	20150309_HM_i01	1	P19013
1	P19013	K2C4_HUMAN	Keratin, type II cytoskeletal 4 (CK-4) (K4)	3359.43	78.65	2643	150	0		0		57285.3	K|LLNNKFASFIDK|V	LLNNKFASFIDK	none	0	157-168	TRUE	7.842	0.763	705.392	2	34.57	1408.77	1	File1087 Spectrum3636 scans: 4705	20150309_HM_i01	1	P19013
1	P19013	K2C4_HUMAN	Keratin, type II cytoskeletal 4 (CK-4) (K4)	3359.43	78.65	2643	150	0		0		57285.3	K|LLNNKFASFIDK|V	LLNNKFASFIDK	none	0	157-168	TRUE	6.802	-0.238	470.598	3	34.53	1408.77	1	File1089 Spectrum3618 scans: 4627	20150309_HM_i02	1	P19013
1	P19013	K2C4_HUMAN	Keratin, type II cytoskeletal 4 (CK-4) (K4)	3359.43	78.65	2643	150	0		0		57285.3	K|LLNNKFASFIDK|V	LLNNKFASFIDK	none	0	157-168	TRUE	6.688	-0.188	705.393	2	34.6	1408.77	1	File1089 Spectrum3629 scans: 4640	20150309_HM_i02	1	P19013
1	P19013	K2C4_HUMAN	Keratin, type II cytoskeletal 4 (CK-4) (K4)	3359.43	78.65	2643	150	0		0		57285.3	K|LLNNKFASFIDK|V	LLNNKFASFIDK	none	0	157-168	TRUE	7.373	-0.366	470.598	3	34.78	1408.77	1	File1089 Spectrum3656 scans: 4673	20150309_HM_i02	1	P19013
1	P19013	K2C4_HUMAN	Keratin, type II cytoskeletal 4 (CK-4) (K4)	3359.43	78.65	2643	150	0		0		57285.3	K|LLNNKFASFIDK|V	LLNNKFASFIDK	none	0	157-168	TRUE	6.143	2.168	470.597	3	34.6	1408.77	1	File1091 Spectrum3774 scans: 4745	20150309_HM_i03	1	P19013
1	P19013	K2C4_HUMAN	Keratin, type II cytoskeletal 4 (CK-4) (K4)	3359.43	78.65	2643	150	0		0		57285.3	K|LLNNKFASFIDK|V	LLNNKFASFIDK	none	0	157-168	TRUE	7.204	2.552	470.597	3	32.88	1408.77	1	File1094 Spectrum3739 scans: 4717	20150309_HM_i04	1	P19013
1	P19013	K2C4_HUMAN	Keratin, type II cytoskeletal 4 (CK-4) (K4)	3359.43	78.65	2643	150	0		0		57285.3	K|LLNNKFASFIDK|V	LLNNKFASFIDK	none	0	157-168	TRUE	7.453	2.935	705.391	2	32.9	1408.77	1	File1094 Spectrum3740 scans: 4718	20150309_HM_i04	1	P19013
1	P19013	K2C4_HUMAN	Keratin, type II cytoskeletal 4 (CK-4) (K4)	3359.43	78.65	2643	150	0		0		57285.3	K|LLNNKFASFIDK|V	LLNNKFASFIDK	none	0	157-168	TRUE	6.587	2.956	470.596	3	33.15	1408.77	1	File1094 Spectrum3783 scans: 4770	20150309_HM_i04	1	P19013
1	P19013	K2C4_HUMAN	Keratin, type II cytoskeletal 4 (CK-4) (K4)	3359.43	78.65	2643	150	0		0		57285.3	K|LLNNKFASFIDK|V	LLNNKFASFIDK	none	0	157-168	TRUE	6.171	-0.238	470.598	3	34.58	1408.77	1	File1096 Spectrum3703 scans: 4651	20150309_HM_i05	1	P19013
1	P19013	K2C4_HUMAN	Keratin, type II cytoskeletal 4 (CK-4) (K4)	3359.43	78.65	2643	150	0		0		57285.3	K|LLNNKFASFIDKVQFLEQQNK|V	LLNNKFASFIDKVQFLEQQNK	none	0	157-177	TRUE	6.204	0.485	842.123	3	45.08	2523.35	2	File1087 Spectrum5147 scans: 6574	20150309_HM_i01	1	P19013
1	P19013	K2C4_HUMAN	Keratin, type II cytoskeletal 4 (CK-4) (K4)	3359.43	78.65	2643	150	0		0		57285.3	K|LLNNKFASFIDKVQFLEQQNK|V	LLNNKFASFIDKVQFLEQQNK	none	0	157-177	TRUE	7.975	1.337	631.844	4	45.35	2523.35	2	File1087 Spectrum5186 scans: 6621	20150309_HM_i01	1	P19013
1	P19013	K2C4_HUMAN	Keratin, type II cytoskeletal 4 (CK-4) (K4)	3359.43	78.65	2643	150	0		0		57285.3	K|LLNNKFASFIDKVQFLEQQNK|V	LLNNKFASFIDKVQFLEQQNK	none	0	157-177	TRUE	8.33	1.068	842.123	3	45.37	2523.35	2	File1087 Spectrum5187 scans: 6622	20150309_HM_i01	1	P19013
1	P19013	K2C4_HUMAN	Keratin, type II cytoskeletal 4 (CK-4) (K4)	3359.43	78.65	2643	150	0		0		57285.3	K|LLNNKFASFIDKVQFLEQQNK|V	LLNNKFASFIDKVQFLEQQNK	none	0	157-177	TRUE	6.984	3.469	842.121	3	45.62	2523.35	2	File1087 Spectrum5224 scans: 6667	20150309_HM_i01	1	P19013
1	P19013	K2C4_HUMAN	Keratin, type II cytoskeletal 4 (CK-4) (K4)	3359.43	78.65	2643	150	0		0		57285.3	K|LLNNKFASFIDKVQFLEQQNK|V	LLNNKFASFIDKVQFLEQQNK	none	0	157-177	TRUE	7.807	2.019	631.843	4	45.63	2523.35	2	File1087 Spectrum5226 scans: 6670	20150309_HM_i01	1	P19013
1	P19013	K2C4_HUMAN	Keratin, type II cytoskeletal 4 (CK-4) (K4)	3359.43	78.65	2643	150	0		0		57285.3	K|LLNNKFASFIDKVQFLEQQNK|V	LLNNKFASFIDKVQFLEQQNK	none	0	157-177	TRUE	7.532	2.114	631.843	4	45.9	2523.35	2	File1087 Spectrum5255 scans: 6711	20150309_HM_i01	1	P19013
1	P19013	K2C4_HUMAN	Keratin, type II cytoskeletal 4 (CK-4) (K4)	3359.43	78.65	2643	150	0		0		57285.3	K|LLNNKFASFIDKVQFLEQQNK|V	LLNNKFASFIDKVQFLEQQNK	none	0	157-177	TRUE	7.993	2.376	842.121	3	45.9	2523.35	2	File1087 Spectrum5256 scans: 6712	20150309_HM_i01	1	P19013
1	P19013	K2C4_HUMAN	Keratin, type II cytoskeletal 4 (CK-4) (K4)	3359.43	78.65	2643	150	0		0		57285.3	K|LLNNKFASFIDKVQFLEQQNK|V	LLNNKFASFIDKVQFLEQQNK	none	0	157-177	TRUE	6.604	0.672	631.844	4	45.5	2523.35	2	File1089 Spectrum5173 scans: 6533	20150309_HM_i02	1	P19013
1	P19013	K2C4_HUMAN	Keratin, type II cytoskeletal 4 (CK-4) (K4)	3359.43	78.65	2643	150	0		0		57285.3	K|LLNNKFASFIDKVQFLEQQNK|V	LLNNKFASFIDKVQFLEQQNK	none	0	157-177	TRUE	7.976	-0.24	842.124	3	45.5	2523.35	2	File1089 Spectrum5174 scans: 6534	20150309_HM_i02	1	P19013
1	P19013	K2C4_HUMAN	Keratin, type II cytoskeletal 4 (CK-4) (K4)	3359.43	78.65	2643	150	0		0		57285.3	K|LLNNKFASFIDKVQFLEQQNK|V	LLNNKFASFIDKVQFLEQQNK	none	0	157-177	TRUE	6.253	0.672	631.844	4	45.77	2523.35	2	File1089 Spectrum5213 scans: 6581	20150309_HM_i02	1	P19013
1	P19013	K2C4_HUMAN	Keratin, type II cytoskeletal 4 (CK-4) (K4)	3359.43	78.65	2643	150	0		0		57285.3	K|LLNNKFASFIDKVQFLEQQNK|V	LLNNKFASFIDKVQFLEQQNK	none	0	157-177	TRUE	7.497	1.211	842.122	3	45.78	2523.35	2	File1089 Spectrum5214 scans: 6582	20150309_HM_i02	1	P19013
1	P19013	K2C4_HUMAN	Keratin, type II cytoskeletal 4 (CK-4) (K4)	3359.43	78.65	2643	150	0		0		57285.3	K|LLNNKFASFIDKVQFLEQQNK|V	LLNNKFASFIDKVQFLEQQNK	none	0	157-177	TRUE	6.868	2.019	631.843	4	46.05	2523.35	2	File1089 Spectrum5243 scans: 6623	20150309_HM_i02	1	P19013
1	P19013	K2C4_HUMAN	Keratin, type II cytoskeletal 4 (CK-4) (K4)	3359.43	78.65	2643	150	0		0		57285.3	K|LLNNKFASFIDKVQFLEQQNK|V	LLNNKFASFIDKVQFLEQQNK	none	0	157-177	TRUE	6.795	0.561	631.844	4	45.68	2523.35	2	File1091 Spectrum5389 scans: 6705	20150309_HM_i03	1	P19013
1	P19013	K2C4_HUMAN	Keratin, type II cytoskeletal 4 (CK-4) (K4)	3359.43	78.65	2643	150	0		0		57285.3	K|LLNNKFASFIDKVQFLEQQNK|V	LLNNKFASFIDKVQFLEQQNK	none	0	157-177	TRUE	6.189	2.891	631.843	4	43.5	2523.35	2	File1094 Spectrum5410 scans: 6754	20150309_HM_i04	1	P19013
1	P19013	K2C4_HUMAN	Keratin, type II cytoskeletal 4 (CK-4) (K4)	3359.43	78.65	2643	150	0		0		57285.3	K|LLNNKFASFIDKVQFLEQQNK|V	LLNNKFASFIDKVQFLEQQNK	none	0	157-177	TRUE	9.187	2.816	842.121	3	43.52	2523.35	2	File1094 Spectrum5412 scans: 6756	20150309_HM_i04	1	P19013
1	P19013	K2C4_HUMAN	Keratin, type II cytoskeletal 4 (CK-4) (K4)	3359.43	78.65	2643	150	0		0		57285.3	K|LLNNKFASFIDKVQFLEQQNK|V	LLNNKFASFIDKVQFLEQQNK	none	0	157-177	TRUE	9.116	2.439	1262.68	2	43.55	2523.35	2	File1094 Spectrum5418 scans: 6763	20150309_HM_i04	1	P19013
1	P19013	K2C4_HUMAN	Keratin, type II cytoskeletal 4 (CK-4) (K4)	3359.43	78.65	2643	150	0		0		57285.3	K|LLNNKFASFIDKVQFLEQQNK|V	LLNNKFASFIDKVQFLEQQNK	none	0	157-177	TRUE	7.697	2.399	631.843	4	43.78	2523.35	2	File1094 Spectrum5454 scans: 6807	20150309_HM_i04	1	P19013
1	P19013	K2C4_HUMAN	Keratin, type II cytoskeletal 4 (CK-4) (K4)	3359.43	78.65	2643	150	0		0		57285.3	K|LLNNKFASFIDKVQFLEQQNK|V	LLNNKFASFIDKVQFLEQQNK	none	0	157-177	TRUE	8.993	2.518	842.121	3	43.78	2523.35	2	File1094 Spectrum5455 scans: 6808	20150309_HM_i04	1	P19013
1	P19013	K2C4_HUMAN	Keratin, type II cytoskeletal 4 (CK-4) (K4)	3359.43	78.65	2643	150	0		0		57285.3	K|LLNNKFASFIDKVQFLEQQNK|V	LLNNKFASFIDKVQFLEQQNK	none	0	157-177	TRUE	8.427	3.89	1262.68	2	43.82	2523.35	2	File1094 Spectrum5459 scans: 6813	20150309_HM_i04	1	P19013
1	P19013	K2C4_HUMAN	Keratin, type II cytoskeletal 4 (CK-4) (K4)	3359.43	78.65	2643	150	0		0		57285.3	K|LLNNKFASFIDKVQFLEQQNK|V	LLNNKFASFIDKVQFLEQQNK	none	0	157-177	TRUE	6.382	3.366	631.842	4	44.07	2523.35	2	File1094 Spectrum5498 scans: 6861	20150309_HM_i04	1	P19013
1	P19013	K2C4_HUMAN	Keratin, type II cytoskeletal 4 (CK-4) (K4)	3359.43	78.65	2643	150	0		0		57285.3	K|LLNNKFASFIDKVQFLEQQNK|V	LLNNKFASFIDKVQFLEQQNK	none	0	157-177	TRUE	9.722	2.447	842.121	3	44.07	2523.35	2	File1094 Spectrum5499 scans: 6862	20150309_HM_i04	1	P19013
1	P19013	K2C4_HUMAN	Keratin, type II cytoskeletal 4 (CK-4) (K4)	3359.43	78.65	2643	150	0		0		57285.3	K|LLNNKFASFIDKVQFLEQQNK|V	LLNNKFASFIDKVQFLEQQNK	none	0	157-177	TRUE	7.131	2.986	631.843	4	44.33	2523.35	2	File1094 Spectrum5540 scans: 6912	20150309_HM_i04	1	P19013
1	P19013	K2C4_HUMAN	Keratin, type II cytoskeletal 4 (CK-4) (K4)	3359.43	78.65	2643	150	0		0		57285.3	K|LLNNKFASFIDKVQFLEQQNK|V	LLNNKFASFIDKVQFLEQQNK	none	0	157-177	TRUE	7.875	2.661	842.121	3	44.33	2523.35	2	File1094 Spectrum5542 scans: 6914	20150309_HM_i04	1	P19013
1	P19013	K2C4_HUMAN	Keratin, type II cytoskeletal 4 (CK-4) (K4)	3359.43	78.65	2643	150	0		0		57285.3	K|LLNNKFASFIDKVQFLEQQNK|V	LLNNKFASFIDKVQFLEQQNK	none	0	157-177	TRUE	7.191	2.304	631.843	4	45.38	2523.35	2	File1096 Spectrum5306 scans: 6597	20150309_HM_i05	1	P19013
1	P19013	K2C4_HUMAN	Keratin, type II cytoskeletal 4 (CK-4) (K4)	3359.43	78.65	2643	150	0		0		57285.3	K|LLNNKFASFIDKVQFLEQQNK|V	LLNNKFASFIDKVQFLEQQNK	none	0	157-177	TRUE	6.666	2.376	842.121	3	45.52	2523.35	2	File1096 Spectrum5324 scans: 6620	20150309_HM_i05	1	P19013
1	P19013	K2C4_HUMAN	Keratin, type II cytoskeletal 4 (CK-4) (K4)	3359.43	78.65	2643	150	0		0		57285.3	K|LLNNKFASFIDKVQFLEQQNK|V	LLNNKFASFIDKVQFLEQQNK	none	0	157-177	TRUE	5.44	-0.787	631.845	4	46.12	2523.35	2	File1098 Spectrum5008 scans: 6209	20150309_HM_i06	1	P19013
1	P19013	K2C4_HUMAN	Keratin, type II cytoskeletal 4 (CK-4) (K4)	3359.43	78.65	2643	150	0		0		57285.3	K|LLNNKFASFIDKVQFLEQQNK|V	LLNNKFASFIDKVQFLEQQNK	none	0	157-177	TRUE	5.433	-0.668	842.124	3	46.2	2523.35	2	File1098 Spectrum5019 scans: 6222	20150309_HM_i06	1	P19013
1	P19013	K2C4_HUMAN	Keratin, type II cytoskeletal 4 (CK-4) (K4)	3359.43	78.65	2643	150	0		0		57285.3	K|LLNNKFASFIDKVQFLEQQNKVLETK|W	LLNNKFASFIDKVQFLEQQNKVLETK	none	0	157-182	TRUE	6.223	3.244	774.426	4	44.55	3093.69	3	File1094 Spectrum5576 scans: 6955	20150309_HM_i04	1	P19013
1	P19013	K2C4_HUMAN	Keratin, type II cytoskeletal 4 (CK-4) (K4)	3359.43	78.65	2643	150	0		0		57285.3	N|LLQQQTTTTSSK|N	LLQQQTTTTSSK	none	0	185-196	TRUE	8.519	2.274	668.358	2	13.3	1334.7	-2	File1091 Spectrum546 scans: 761	20150309_HM_i03	1	P19013
1	P19013	K2C4_HUMAN	Keratin, type II cytoskeletal 4 (CK-4) (K4)	3359.43	78.65	2643	150	0		0		57285.3	L|LNNKFASFIDK|V	LNNKFASFIDK	none	0	158-168	FALSE	6.946	-0.915	648.852	2	34.37	1295.69	-2	File1087 Spectrum3604 scans: 4666	20150309_HM_i01	25	P02538_CHAIN_0,P02538,P48668_CHAIN_0,P48668,P04259_CHAIN_0,P04259,P19013,P13647,Q01546,Q9NSB2,P35908,P12035,O95678,Q5XKE5,Q86Y46,P05787,P05787_ISOFORM_2,Q86Y46_ISOFORM_2,P08729_CHAIN_0,P08729,Q3SY84,Q14CN4_ISOFORM_3,Q14CN4_ISOFORM_2,Q14CN4,Q7Z794
1	P19013	K2C4_HUMAN	Keratin, type II cytoskeletal 4 (CK-4) (K4)	3359.43	78.65	2643	150	0		0		57285.3	L|LNNKFASFIDK|V	LNNKFASFIDK	none	0	158-168	FALSE	6.646	3.423	648.849	2	32.93	1295.69	-2	File1094 Spectrum3747 scans: 4726	20150309_HM_i04	25	P19013,P48668_CHAIN_0,P48668,P02538_CHAIN_0,P02538,P04259_CHAIN_0,P04259,P13647,Q9NSB2,Q01546,P12035,O95678,P35908,Q5XKE5,P05787,P05787_ISOFORM_2,Q86Y46,P08729_CHAIN_0,P08729,Q86Y46_ISOFORM_2,Q3SY84,Q14CN4_ISOFORM_3,Q14CN4_ISOFORM_2,Q14CN4,Q7Z794
1	P19013	K2C4_HUMAN	Keratin, type II cytoskeletal 4 (CK-4) (K4)	3359.43	78.65	2643	150	0		0		57285.3	A|LQQAKEELAR|M	LQQAKEELAR	none	0	422-431	FALSE	6.364	2.57	593.331	2	38.88	1184.65	-2	File1087 Spectrum4276 scans: 5480	20150309_HM_i01	2	P19013,Q86Y46
1	P19013	K2C4_HUMAN	Keratin, type II cytoskeletal 4 (CK-4) (K4)	3359.43	78.65	2643	150	0		0		57285.3	A|LQQAKEELAR|M	LQQAKEELAR	none	0	422-431	FALSE	5.388	3.701	593.331	2	39.27	1184.65	-2	File1087 Spectrum4328 scans: 5548	20150309_HM_i01	2	P19013,Q86Y46
1	P19013	K2C4_HUMAN	Keratin, type II cytoskeletal 4 (CK-4) (K4)	3359.43	78.65	2643	150	0		0		57285.3	A|LQQAKEELAR|M	LQQAKEELAR	none	0	422-431	FALSE	6.2	1.236	593.332	2	39.12	1184.65	-2	File1089 Spectrum4296 scans: 5445	20150309_HM_i02	2	P19013,Q86Y46
1	P19013	K2C4_HUMAN	Keratin, type II cytoskeletal 4 (CK-4) (K4)	3359.43	78.65	2643	150	0		0		57285.3	A|LQQAKEELAR|M	LQQAKEELAR	none	0	422-431	FALSE	6.472	2.148	593.332	2	37.5	1184.65	-2	File1094 Spectrum4479 scans: 5610	20150309_HM_i04	2	P19013,Q86Y46
1	P19013	K2C4_HUMAN	Keratin, type II cytoskeletal 4 (CK-4) (K4)	3359.43	78.65	2643	150	0		0		57285.3	A|LQQAKEELAR|M	LQQAKEELAR	none	0	422-431	FALSE	6.602	2.367	593.332	2	37.77	1184.65	-2	File1094 Spectrum4517 scans: 5658	20150309_HM_i04	2	P19013,Q86Y46
1	P19013	K2C4_HUMAN	Keratin, type II cytoskeletal 4 (CK-4) (K4)	3359.43	78.65	2643	150	0		0		57285.3	A|LQQAKEELAR|M	LQQAKEELAR	none	0	422-431	FALSE	5.525	2.671	593.331	2	38.05	1184.65	-2	File1094 Spectrum4558 scans: 5711	20150309_HM_i04	2	P19013,Q86Y46
1	P19013	K2C4_HUMAN	Keratin, type II cytoskeletal 4 (CK-4) (K4)	3359.43	78.65	2643	150	0		0		57285.3	R|LQSELKTMQDSVEDFKTK|Y	LQSELKTMQDSVEDFKTK	none	0	223-240	TRUE	8.961	0.83	709.692	3	31.72	2126.06	2	File1094 Spectrum3558 scans: 4491	20150309_HM_i04	1	P19013
1	P19013	K2C4_HUMAN	Keratin, type II cytoskeletal 4 (CK-4) (K4)	3359.43	78.65	2643	150	0		0		57285.3	R|LQSELKTMQDSVEDFKTK|Y	LQSELKTMQDSVEDFKTK	none	0	223-240	TRUE	5.426	1.921	532.52	4	31.75	2126.06	2	File1094 Spectrum3566 scans: 4500	20150309_HM_i04	1	P19013
1	P19013	K2C4_HUMAN	Keratin, type II cytoskeletal 4 (CK-4) (K4)	3359.43	78.65	2643	150	0		0		57285.3	R|LQSELKTMQDSVEDFKTK|Y	LQSELKTM[Oxidation_M]QDSVEDFKTK	M230[Oxidation_M]	1	223-240	TRUE	7.172	1.459	715.023	3	21.13	2142.05	2	File1094 Spectrum1837 scans: 2391	20150309_HM_i04	1	P19013
1	P19013	K2C4_HUMAN	Keratin, type II cytoskeletal 4 (CK-4) (K4)	3359.43	78.65	2643	150	0		0		57285.3	R|LRAEIENIK|K	LRAEIENIK	none	0	379-387	TRUE	5.292	3.877	543.317	2	17.93	1084.62	1	File1094 Spectrum1312 scans: 1745	20150309_HM_i04	1	P19013
1	P19013	K2C4_HUMAN	Keratin, type II cytoskeletal 4 (CK-4) (K4)	3359.43	78.65	2643	150	0		0		57285.3	R|LRAEIENIKK|Q	LRAEIENIKK	none	0	379-388	TRUE	5.958	1.34	607.366	2	16.12	1212.72	2	File1087 Spectrum905 scans: 1253	20150309_HM_i01	1	P19013
1	P19013	K2C4_HUMAN	Keratin, type II cytoskeletal 4 (CK-4) (K4)	3359.43	78.65	2643	150	0		0		57285.3	R|LRAEIENIKK|Q	LRAEIENIKK	none	0	379-388	TRUE	6.064	3.154	607.365	2	16.38	1212.72	2	File1087 Spectrum941 scans: 1301	20150309_HM_i01	1	P19013
1	P19013	K2C4_HUMAN	Keratin, type II cytoskeletal 4 (CK-4) (K4)	3359.43	78.65	2643	150	0		0		57285.3	R|LRAEIENIKK|Q	LRAEIENIKK	none	0	379-388	TRUE	5.602	2.956	607.365	2	16.67	1212.72	2	File1087 Spectrum983 scans: 1356	20150309_HM_i01	1	P19013
1	P19013	K2C4_HUMAN	Keratin, type II cytoskeletal 4 (CK-4) (K4)	3359.43	78.65	2643	150	0		0		57285.3	R|LRAEIENIKK|Q	LRAEIENIKK	none	0	379-388	TRUE	5.858	2.049	607.366	2	16.45	1212.72	2	File1089 Spectrum937 scans: 1285	20150309_HM_i02	1	P19013
1	P19013	K2C4_HUMAN	Keratin, type II cytoskeletal 4 (CK-4) (K4)	3359.43	78.65	2643	150	0		0		57285.3	R|LRAEIENIKK|Q	LRAEIENIKK	none	0	379-388	TRUE	5.308	2.758	607.365	2	16.72	1212.72	2	File1089 Spectrum976 scans: 1337	20150309_HM_i02	1	P19013
1	P19013	K2C4_HUMAN	Keratin, type II cytoskeletal 4 (CK-4) (K4)	3359.43	78.65	2643	150	0		0		57285.3	R|LRAEIENIKK|Q	LRAEIENIKK	none	0	379-388	TRUE	6.092	1.653	607.366	2	16.42	1212.72	2	File1091 Spectrum1024 scans: 1350	20150309_HM_i03	1	P19013
1	P19013	K2C4_HUMAN	Keratin, type II cytoskeletal 4 (CK-4) (K4)	3359.43	78.65	2643	150	0		0		57285.3	R|LRAEIENIKK|Q	LRAEIENIKK	none	0	379-388	TRUE	5.693	3.665	607.365	2	16.67	1212.72	2	File1091 Spectrum1061 scans: 1397	20150309_HM_i03	1	P19013
1	P19013	K2C4_HUMAN	Keratin, type II cytoskeletal 4 (CK-4) (K4)	3359.43	78.65	2643	150	0		0		57285.3	R|LRAEIENIKK|Q	LRAEIENIKK	none	0	379-388	TRUE	6.021	2.445	607.365	2	13.9	1212.72	2	File1094 Spectrum674 scans: 942	20150309_HM_i04	1	P19013
1	P19013	K2C4_HUMAN	Keratin, type II cytoskeletal 4 (CK-4) (K4)	3359.43	78.65	2643	150	0		0		57285.3	R|LRAEIENIKK|Q	LRAEIENIKK	none	0	379-388	TRUE	6.475	-5.999	607.37	2	13.93	1212.72	2	File1094 Spectrum678 scans: 949	20150309_HM_i04	1	P19013
1	P19013	K2C4_HUMAN	Keratin, type II cytoskeletal 4 (CK-4) (K4)	3359.43	78.65	2643	150	0		0		57285.3	R|LRAEIENIKK|Q	LRAEIENIKK	none	0	379-388	TRUE	6.057	2.148	607.365	2	14.2	1212.72	2	File1094 Spectrum713 scans: 997	20150309_HM_i04	1	P19013
1	P19013	K2C4_HUMAN	Keratin, type II cytoskeletal 4 (CK-4) (K4)	3359.43	78.65	2643	150	0		0		57285.3	R|LRAEIENIKK|Q	LRAEIENIKK	none	0	379-388	TRUE	6.302	2.758	607.365	2	14.82	1212.72	2	File1094 Spectrum810 scans: 1120	20150309_HM_i04	1	P19013
1	P19013	K2C4_HUMAN	Keratin, type II cytoskeletal 4 (CK-4) (K4)	3359.43	78.65	2643	150	0		0		57285.3	R|LRAEIENIKK|Q	LRAEIENIKK	none	0	379-388	TRUE	5.452	2.42	405.246	3	14.95	1212.72	2	File1094 Spectrum830 scans: 1146	20150309_HM_i04	1	P19013
1	P19013	K2C4_HUMAN	Keratin, type II cytoskeletal 4 (CK-4) (K4)	3359.43	78.65	2643	150	0		0		57285.3	R|MLREYQELMSVK|L	MLREYQELMSVK	none	0	432-443	TRUE	5.684	2.533	509.594	3	32.72	1525.76	1	File1087 Spectrum3366 scans: 4370	20150309_HM_i01	1	P19013
1	P19013	K2C4_HUMAN	Keratin, type II cytoskeletal 4 (CK-4) (K4)	3359.43	78.65	2643	150	0		0		57285.3	R|MLREYQELMSVK|L	MLREYQELMSVK	none	0	432-443	TRUE	7.556	2.487	763.887	2	32.75	1525.76	1	File1087 Spectrum3371 scans: 4376	20150309_HM_i01	1	P19013
1	P19013	K2C4_HUMAN	Keratin, type II cytoskeletal 4 (CK-4) (K4)	3359.43	78.65	2643	150	0		0		57285.3	R|MLREYQELMSVK|L	M[Oxidation_M]LREYQELMSVK	M432[Oxidation_M]	1	432-443	TRUE	6.431	2.552	771.884	2	29.9	1541.76	1	File1087 Spectrum2956 scans: 3858	20150309_HM_i01	1	P19013
1	P19013	K2C4_HUMAN	Keratin, type II cytoskeletal 4 (CK-4) (K4)	3359.43	78.65	2643	150	0		0		57285.3	R|MLREYQELMSVK|L	MLREYQELM[Oxidation_M]SVK	M440[Oxidation_M]	1	432-443	TRUE	5.988	2.805	514.925	3	27.03	1541.76	1	File1087 Spectrum2531 scans: 3321	20150309_HM_i01	1	P19013
1	P19013	K2C4_HUMAN	Keratin, type II cytoskeletal 4 (CK-4) (K4)	3359.43	78.65	2643	150	0		0		57285.3	R|MLREYQELMSVK|L	MLREYQELMSVK	none	0	432-443	TRUE	5.816	0.862	509.595	3	32.97	1525.76	1	File1089 Spectrum3390 scans: 4347	20150309_HM_i02	1	P19013
1	P19013	K2C4_HUMAN	Keratin, type II cytoskeletal 4 (CK-4) (K4)	3359.43	78.65	2643	150	0		0		57285.3	R|MLREYQELMSVK|L	MLREYQELMSVK	none	0	432-443	TRUE	6.542	1.045	763.888	2	32.98	1525.76	1	File1089 Spectrum3393 scans: 4351	20150309_HM_i02	1	P19013
1	P19013	K2C4_HUMAN	Keratin, type II cytoskeletal 4 (CK-4) (K4)	3359.43	78.65	2643	150	0		0		57285.3	R|MLREYQELMSVK|L	M[Oxidation_M]LREYQELMSVK	M432[Oxidation_M]	1	432-443	TRUE	5.942	0.412	771.886	2	30.08	1541.76	1	File1089 Spectrum2962 scans: 3827	20150309_HM_i02	1	P19013
1	P19013	K2C4_HUMAN	Keratin, type II cytoskeletal 4 (CK-4) (K4)	3359.43	78.65	2643	150	0		0		57285.3	R|MLREYQELMSVK|L	MLREYQELMSVK	none	0	432-443	TRUE	5.423	1.157	509.594	3	33	1525.76	1	File1091 Spectrum3535 scans: 4458	20150309_HM_i03	1	P19013
1	P19013	K2C4_HUMAN	Keratin, type II cytoskeletal 4 (CK-4) (K4)	3359.43	78.65	2643	150	0		0		57285.3	R|MLREYQELMSVK|L	MLREYQELMSVK	none	0	432-443	TRUE	6.67	0.324	763.889	2	33.02	1525.76	1	File1091 Spectrum3536 scans: 4459	20150309_HM_i03	1	P19013
1	P19013	K2C4_HUMAN	Keratin, type II cytoskeletal 4 (CK-4) (K4)	3359.43	78.65	2643	150	0		0		57285.3	R|MLREYQELMSVK|L	MLREYQELMSVK	none	0	432-443	TRUE	6.254	2.356	509.594	3	31.68	1525.76	1	File1094 Spectrum3554 scans: 4486	20150309_HM_i04	1	P19013
1	P19013	K2C4_HUMAN	Keratin, type II cytoskeletal 4 (CK-4) (K4)	3359.43	78.65	2643	150	0		0		57285.3	R|MLREYQELMSVK|L	MLREYQELMSVK	none	0	432-443	TRUE	5.863	2.179	509.594	3	31.95	1525.76	1	File1094 Spectrum3596 scans: 4537	20150309_HM_i04	1	P19013
1	P19013	K2C4_HUMAN	Keratin, type II cytoskeletal 4 (CK-4) (K4)	3359.43	78.65	2643	150	0		0		57285.3	R|MLREYQELMSVK|L	M[Oxidation_M]LREYQELMSVK	M432[Oxidation_M]	1	432-443	TRUE	6.03	3.11	771.884	2	28.77	1541.76	1	File1094 Spectrum3083 scans: 3912	20150309_HM_i04	1	P19013
1	P19013	K2C4_HUMAN	Keratin, type II cytoskeletal 4 (CK-4) (K4)	3359.43	78.65	2643	150	0		0		57285.3	R|MLREYQELMSVK|L	MLREYQELM[Oxidation_M]SVK	M440[Oxidation_M]	1	432-443	TRUE	6.279	2.202	514.926	3	25.17	1541.76	1	File1094 Spectrum2503 scans: 3200	20150309_HM_i04	1	P19013
1	P19013	K2C4_HUMAN	Keratin, type II cytoskeletal 4 (CK-4) (K4)	3359.43	78.65	2643	150	0		0		57285.3	R|MLREYQELMSVK|L	MLREYQELMSVK	none	0	432-443	TRUE	5.984	-0.22	509.595	3	33.43	1525.76	1	File1098 Spectrum3226 scans: 4064	20150309_HM_i06	1	P19013
1	P19013	K2C4_HUMAN	Keratin, type II cytoskeletal 4 (CK-4) (K4)	3359.43	78.65	2643	150	0		0		57285.3	R|MLREYQELMSVK|L	MLREYQELMSVK	none	0	432-443	TRUE	5.546	-0.475	763.889	2	33.45	1525.76	1	File1098 Spectrum3229 scans: 4067	20150309_HM_i06	1	P19013
1	P19013	K2C4_HUMAN	Keratin, type II cytoskeletal 4 (CK-4) (K4)	3359.43	78.65	2643	150	0		0		57285.3	T|MQDSVEDFKTK|Y	MQDSVEDFKTK	none	0	230-240	TRUE	8.03	-0.976	664.314	2	21.43	1326.61	-2	File1087 Spectrum1680 scans: 2247	20150309_HM_i01	1	P19013
1	P19013	K2C4_HUMAN	Keratin, type II cytoskeletal 4 (CK-4) (K4)	3359.43	78.65	2643	150	0		0		57285.3	T|MQDSVEDFKTK|Y	MQDSVEDFKTK	none	0	230-240	TRUE	7.988	1.692	664.312	2	19.5	1326.61	-2	File1094 Spectrum1568 scans: 2060	20150309_HM_i04	1	P19013
1	P19013	K2C4_HUMAN	Keratin, type II cytoskeletal 4 (CK-4) (K4)	3359.43	78.65	2643	150	0		0		57285.3	E|NALKDAHSK|R	NALKDAHSK	none	0	406-414	TRUE	6.965	-0.402	492.267	2	10.12	982.52	-2	File1087 Spectrum49 scans: 165	20150309_HM_i01	1	P19013
1	P19013	K2C4_HUMAN	Keratin, type II cytoskeletal 4 (CK-4) (K4)	3359.43	78.65	2643	150	0		0		57285.3	E|NALKDAHSK|R	NALKDAHSK	none	0	406-414	TRUE	7.783	1.084	492.267	2	10.42	982.52	-2	File1087 Spectrum87 scans: 213	20150309_HM_i01	1	P19013
1	P19013	K2C4_HUMAN	Keratin, type II cytoskeletal 4 (CK-4) (K4)	3359.43	78.65	2643	150	0		0		57285.3	E|NALKDAHSK|R	NALKDAHSK	none	0	406-414	TRUE	7.21	-0.341	492.267	2	10.22	982.52	-2	File1089 Spectrum63 scans: 179	20150309_HM_i02	1	P19013
1	P19013	K2C4_HUMAN	Keratin, type II cytoskeletal 4 (CK-4) (K4)	3359.43	78.65	2643	150	0		0		57285.3	E|NALKDAHSK|R	NALKDAHSK	none	0	406-414	TRUE	8.135	0.086	492.267	2	10.2	982.52	-2	File1091 Spectrum93 scans: 205	20150309_HM_i03	1	P19013
1	P19013	K2C4_HUMAN	Keratin, type II cytoskeletal 4 (CK-4) (K4)	3359.43	78.65	2643	150	0		0		57285.3	E|NALKDAHSK|R	NALKDAHSK	none	0	406-414	TRUE	5.328	-0.28	492.267	2	10.57	982.52	-2	File1091 Spectrum143 scans: 266	20150309_HM_i03	1	P19013
1	P19013	K2C4_HUMAN	Keratin, type II cytoskeletal 4 (CK-4) (K4)	3359.43	78.65	2643	150	0		0		57285.3	E|NALKDAHSK|R	NALKDAHSK	none	0	406-414	TRUE	7.674	1.145	492.267	2	10.05	982.52	-2	File1094 Spectrum79 scans: 183	20150309_HM_i04	1	P19013
1	P19013	K2C4_HUMAN	Keratin, type II cytoskeletal 4 (CK-4) (K4)	3359.43	78.65	2643	150	0		0		57285.3	E|NALKDAHSK|R	NALKDAHSK	none	0	406-414	TRUE	6.641	-0.586	492.267	2	10.28	982.52	-2	File1098 Spectrum27 scans: 155	20150309_HM_i06	1	P19013
1	P19013	K2C4_HUMAN	Keratin, type II cytoskeletal 4 (CK-4) (K4)	3359.43	78.65	2643	150	0		0		57285.3	E|NALKDAHSKR|V	NALKDAHSKR	none	0	406-415	TRUE	5.294	0.478	380.547	3	9.88	1138.62	-2	File1094 Spectrum56 scans: 155	20150309_HM_i04	1	P19013
1	P19013	K2C4_HUMAN	Keratin, type II cytoskeletal 4 (CK-4) (K4)	3359.43	78.65	2643	150	0		0		57285.3	E|NALKDAHSKR|V	NALKDAHSKR	none	0	406-415	TRUE	7.744	2.033	570.316	2	9.92	1138.62	-2	File1094 Spectrum61 scans: 161	20150309_HM_i04	1	P19013
1	P19013	K2C4_HUMAN	Keratin, type II cytoskeletal 4 (CK-4) (K4)	3359.43	78.65	2643	150	0		0		57285.3	E|NDFVVLKK|D	NDFVVLKK	none	0	253-260	FALSE	5.306	1.846	481.786	2	21.57	961.56	-2	File1094 Spectrum1909 scans: 2478	20150309_HM_i04	4	P19013,Q8N1N4,Q8N1N4_ISOFORM_2,Q7Z794
1	P19013	K2C4_HUMAN	Keratin, type II cytoskeletal 4 (CK-4) (K4)	3359.43	78.65	2643	150	0		0		57285.3	R|NLDLDSIIAEVR|A	NLDLDSIIAEVR	none	0	315-326	FALSE	9.411	0.217	679.37	2	46.17	1356.72	0	File1087 Spectrum5295 scans: 6760	20150309_HM_i01	3	P19013,Q86Y46,Q86Y46_ISOFORM_2
1	P19013	K2C4_HUMAN	Keratin, type II cytoskeletal 4 (CK-4) (K4)	3359.43	78.65	2643	150	0		0		57285.3	R|NLDLDSIIAEVR|A	NLDLDSIIAEVR	none	0	315-326	FALSE	6.509	-0.056	453.249	3	46.2	1356.72	0	File1087 Spectrum5300 scans: 6766	20150309_HM_i01	3	P19013,Q86Y46,Q86Y46_ISOFORM_2
1	P19013	K2C4_HUMAN	Keratin, type II cytoskeletal 4 (CK-4) (K4)	3359.43	78.65	2643	150	0		0		57285.3	R|NLDLDSIIAEVR|A	NLDLDSIIAEVR	none	0	315-326	FALSE	8.88	1.573	679.369	2	46.45	1356.72	0	File1087 Spectrum5329 scans: 6806	20150309_HM_i01	3	P19013,Q86Y46,Q86Y46_ISOFORM_2
1	P19013	K2C4_HUMAN	Keratin, type II cytoskeletal 4 (CK-4) (K4)	3359.43	78.65	2643	150	0		0		57285.3	R|NLDLDSIIAEVR|A	NLDLDSIIAEVR	none	0	315-326	FALSE	8.68	2.023	453.248	3	46.47	1356.72	0	File1087 Spectrum5332 scans: 6810	20150309_HM_i01	3	P19013,Q86Y46,Q86Y46_ISOFORM_2
1	P19013	K2C4_HUMAN	Keratin, type II cytoskeletal 4 (CK-4) (K4)	3359.43	78.65	2643	150	0		0		57285.3	R|NLDLDSIIAEVR|A	NLDLDSIIAEVR	none	0	315-326	FALSE	10.074	1.205	679.369	2	46.72	1356.72	0	File1087 Spectrum5365 scans: 6854	20150309_HM_i01	3	P19013,Q86Y46,Q86Y46_ISOFORM_2
1	P19013	K2C4_HUMAN	Keratin, type II cytoskeletal 4 (CK-4) (K4)	3359.43	78.65	2643	150	0		0		57285.3	R|NLDLDSIIAEVR|A	NLDLDSIIAEVR	none	0	315-326	FALSE	6.946	-2.82	453.25	3	46.75	1356.72	0	File1087 Spectrum5369 scans: 6859	20150309_HM_i01	3	P19013,Q86Y46,Q86Y46_ISOFORM_2
1	P19013	K2C4_HUMAN	Keratin, type II cytoskeletal 4 (CK-4) (K4)	3359.43	78.65	2643	150	0		0		57285.3	R|NLDLDSIIAEVR|A	NLDLDSIIAEVR	none	0	315-326	FALSE	9.581	1.662	679.369	2	46.98	1356.72	0	File1087 Spectrum5399 scans: 6899	20150309_HM_i01	3	P19013,Q86Y46,Q86Y46_ISOFORM_2
1	P19013	K2C4_HUMAN	Keratin, type II cytoskeletal 4 (CK-4) (K4)	3359.43	78.65	2643	150	0		0		57285.3	R|NLDLDSIIAEVR|A	NLDLDSIIAEVR	none	0	315-326	FALSE	10.329	1.75	679.369	2	47.25	1356.72	0	File1087 Spectrum5434 scans: 6946	20150309_HM_i01	3	P19013,Q86Y46,Q86Y46_ISOFORM_2
1	P19013	K2C4_HUMAN	Keratin, type II cytoskeletal 4 (CK-4) (K4)	3359.43	78.65	2643	150	0		0		57285.3	R|NLDLDSIIAEVR|A	NLDLDSIIAEVR	none	0	315-326	FALSE	8.469	1.839	679.368	2	47.53	1356.72	0	File1087 Spectrum5464 scans: 6989	20150309_HM_i01	3	P19013,Q86Y46,Q86Y46_ISOFORM_2
1	P19013	K2C4_HUMAN	Keratin, type II cytoskeletal 4 (CK-4) (K4)	3359.43	78.65	2643	150	0		0		57285.3	R|NLDLDSIIAEVR|A	NLDLDSIIAEVR	none	0	315-326	FALSE	8.605	-0.505	679.37	2	47.8	1356.72	0	File1087 Spectrum5501 scans: 7036	20150309_HM_i01	3	P19013,Q86Y46,Q86Y46_ISOFORM_2
1	P19013	K2C4_HUMAN	Keratin, type II cytoskeletal 4 (CK-4) (K4)	3359.43	78.65	2643	150	0		0		57285.3	R|NLDLDSIIAEVR|A	NLDLDSIIAEVR	none	0	315-326	FALSE	9.549	-0.859	679.37	2	48.07	1356.72	0	File1087 Spectrum5538 scans: 7081	20150309_HM_i01	3	P19013,Q86Y46,Q86Y46_ISOFORM_2
1	P19013	K2C4_HUMAN	Keratin, type II cytoskeletal 4 (CK-4) (K4)	3359.43	78.65	2643	150	0		0		57285.3	R|NLDLDSIIAEVR|A	NLDLDSIIAEVR	none	0	315-326	FALSE	8.746	-0.505	679.37	2	48.35	1356.72	0	File1087 Spectrum5578 scans: 7129	20150309_HM_i01	3	P19013,Q86Y46,Q86Y46_ISOFORM_2
1	P19013	K2C4_HUMAN	Keratin, type II cytoskeletal 4 (CK-4) (K4)	3359.43	78.65	2643	150	0		0		57285.3	R|NLDLDSIIAEVR|A	NLDLDSIIAEVR	none	0	315-326	FALSE	8.526	0.394	679.369	2	48.65	1356.72	0	File1087 Spectrum5618 scans: 7178	20150309_HM_i01	3	P19013,Q86Y46,Q86Y46_ISOFORM_2
1	P19013	K2C4_HUMAN	Keratin, type II cytoskeletal 4 (CK-4) (K4)	3359.43	78.65	2643	150	0		0		57285.3	R|NLDLDSIIAEVR|A	NLDLDSIIAEVR	none	0	315-326	FALSE	8.622	-0.859	679.37	2	48.98	1356.72	0	File1087 Spectrum5663 scans: 7233	20150309_HM_i01	3	P19013,Q86Y46,Q86Y46_ISOFORM_2
1	P19013	K2C4_HUMAN	Keratin, type II cytoskeletal 4 (CK-4) (K4)	3359.43	78.65	2643	150	0		0		57285.3	R|NLDLDSIIAEVR|A	NLDLDSIIAEVR	none	0	315-326	FALSE	8.44	0.939	679.369	2	49.5	1356.72	0	File1087 Spectrum5722 scans: 7314	20150309_HM_i01	3	P19013,Q86Y46,Q86Y46_ISOFORM_2
1	P19013	K2C4_HUMAN	Keratin, type II cytoskeletal 4 (CK-4) (K4)	3359.43	78.65	2643	150	0		0		57285.3	R|NLDLDSIIAEVR|A	NLDLDSIIAEVR	none	0	315-326	FALSE	7.873	-7.787	679.375	2	50.13	1356.72	0	File1087 Spectrum5799 scans: 7415	20150309_HM_i01	3	P19013,Q86Y46,Q86Y46_ISOFORM_2
1	P19013	K2C4_HUMAN	Keratin, type II cytoskeletal 4 (CK-4) (K4)	3359.43	78.65	2643	150	0		0		57285.3	R|NLDLDSIIAEVR|A	NLDLDSIIAEVR	none	0	315-326	FALSE	7.914	-0.225	679.37	2	50.38	1356.72	0	File1087 Spectrum5834 scans: 7460	20150309_HM_i01	3	P19013,Q86Y46,Q86Y46_ISOFORM_2
1	P19013	K2C4_HUMAN	Keratin, type II cytoskeletal 4 (CK-4) (K4)	3359.43	78.65	2643	150	0		0		57285.3	R|NLDLDSIIAEVR|A	NLDLDSIIAEVR	none	0	315-326	FALSE	8.585	0.306	679.37	2	50.65	1356.72	0	File1087 Spectrum5869 scans: 7503	20150309_HM_i01	3	P19013,Q86Y46,Q86Y46_ISOFORM_2
1	P19013	K2C4_HUMAN	Keratin, type II cytoskeletal 4 (CK-4) (K4)	3359.43	78.65	2643	150	0		0		57285.3	R|NLDLDSIIAEVR|A	NLDLDSIIAEVR	none	0	315-326	FALSE	9.25	0.129	679.37	2	50.93	1356.72	0	File1087 Spectrum5906 scans: 7552	20150309_HM_i01	3	P19013,Q86Y46,Q86Y46_ISOFORM_2
1	P19013	K2C4_HUMAN	Keratin, type II cytoskeletal 4 (CK-4) (K4)	3359.43	78.65	2643	150	0		0		57285.3	R|NLDLDSIIAEVR|A	NLDLDSIIAEVR	none	0	315-326	FALSE	9.087	-1.67	679.371	2	51.25	1356.72	0	File1087 Spectrum5942 scans: 7601	20150309_HM_i01	3	P19013,Q86Y46,Q86Y46_ISOFORM_2
1	P19013	K2C4_HUMAN	Keratin, type II cytoskeletal 4 (CK-4) (K4)	3359.43	78.65	2643	150	0		0		57285.3	R|NLDLDSIIAEVR|A	NLDLDSIIAEVR	none	0	315-326	FALSE	9.448	1.485	679.369	2	51.32	1356.72	0	File1087 Spectrum5952 scans: 7614	20150309_HM_i01	3	P19013,Q86Y46,Q86Y46_ISOFORM_2
1	P19013	K2C4_HUMAN	Keratin, type II cytoskeletal 4 (CK-4) (K4)	3359.43	78.65	2643	150	0		0		57285.3	R|NLDLDSIIAEVR|A	NLDLDSIIAEVR	none	0	315-326	FALSE	8.473	0.129	679.37	2	51.58	1356.72	0	File1087 Spectrum5986 scans: 7657	20150309_HM_i01	3	P19013,Q86Y46,Q86Y46_ISOFORM_2
1	P19013	K2C4_HUMAN	Keratin, type II cytoskeletal 4 (CK-4) (K4)	3359.43	78.65	2643	150	0		0		57285.3	R|NLDLDSIIAEVR|A	NLDLDSIIAEVR	none	0	315-326	FALSE	7.959	0.129	679.37	2	52.12	1356.72	0	File1087 Spectrum6059 scans: 7745	20150309_HM_i01	3	P19013,Q86Y46,Q86Y46_ISOFORM_2
1	P19013	K2C4_HUMAN	Keratin, type II cytoskeletal 4 (CK-4) (K4)	3359.43	78.65	2643	150	0		0		57285.3	R|NLDLDSIIAEVR|A	NLDLDSIIAEVR	none	0	315-326	FALSE	8.474	0.129	679.37	2	46.37	1356.72	0	File1089 Spectrum5289 scans: 6679	20150309_HM_i02	3	P19013,Q86Y46,Q86Y46_ISOFORM_2
1	P19013	K2C4_HUMAN	Keratin, type II cytoskeletal 4 (CK-4) (K4)	3359.43	78.65	2643	150	0		0		57285.3	R|NLDLDSIIAEVR|A	NLDLDSIIAEVR	none	0	315-326	FALSE	7.64	0.74	453.249	3	46.4	1356.72	0	File1089 Spectrum5295 scans: 6686	20150309_HM_i02	3	P19013,Q86Y46,Q86Y46_ISOFORM_2
1	P19013	K2C4_HUMAN	Keratin, type II cytoskeletal 4 (CK-4) (K4)	3359.43	78.65	2643	150	0		0		57285.3	R|NLDLDSIIAEVR|A	NLDLDSIIAEVR	none	0	315-326	FALSE	9.702	2.649	679.368	2	46.65	1356.72	0	File1089 Spectrum5326 scans: 6726	20150309_HM_i02	3	P19013,Q86Y46,Q86Y46_ISOFORM_2
1	P19013	K2C4_HUMAN	Keratin, type II cytoskeletal 4 (CK-4) (K4)	3359.43	78.65	2643	150	0		0		57285.3	R|NLDLDSIIAEVR|A	NLDLDSIIAEVR	none	0	315-326	FALSE	6.989	2.907	453.248	3	46.67	1356.72	0	File1089 Spectrum5330 scans: 6731	20150309_HM_i02	3	P19013,Q86Y46,Q86Y46_ISOFORM_2
1	P19013	K2C4_HUMAN	Keratin, type II cytoskeletal 4 (CK-4) (K4)	3359.43	78.65	2643	150	0		0		57285.3	R|NLDLDSIIAEVR|A	NLDLDSIIAEVR	none	0	315-326	FALSE	9.393	2.192	679.368	2	46.92	1356.72	0	File1089 Spectrum5358 scans: 6770	20150309_HM_i02	3	P19013,Q86Y46,Q86Y46_ISOFORM_2
1	P19013	K2C4_HUMAN	Keratin, type II cytoskeletal 4 (CK-4) (K4)	3359.43	78.65	2643	150	0		0		57285.3	R|NLDLDSIIAEVR|A	NLDLDSIIAEVR	none	0	315-326	FALSE	9.338	2.104	679.368	2	47.18	1356.72	0	File1089 Spectrum5386 scans: 6810	20150309_HM_i02	3	P19013,Q86Y46,Q86Y46_ISOFORM_2
1	P19013	K2C4_HUMAN	Keratin, type II cytoskeletal 4 (CK-4) (K4)	3359.43	78.65	2643	150	0		0		57285.3	R|NLDLDSIIAEVR|A	NLDLDSIIAEVR	none	0	315-326	FALSE	9.539	-1.124	679.37	2	47.43	1356.72	0	File1089 Spectrum5418 scans: 6853	20150309_HM_i02	3	P19013,Q86Y46,Q86Y46_ISOFORM_2
1	P19013	K2C4_HUMAN	Keratin, type II cytoskeletal 4 (CK-4) (K4)	3359.43	78.65	2643	150	0		0		57285.3	R|NLDLDSIIAEVR|A	NLDLDSIIAEVR	none	0	315-326	FALSE	9.419	-0.594	679.37	2	47.72	1356.72	0	File1089 Spectrum5457 scans: 6900	20150309_HM_i02	3	P19013,Q86Y46,Q86Y46_ISOFORM_2
1	P19013	K2C4_HUMAN	Keratin, type II cytoskeletal 4 (CK-4) (K4)	3359.43	78.65	2643	150	0		0		57285.3	R|NLDLDSIIAEVR|A	NLDLDSIIAEVR	none	0	315-326	FALSE	9.07	-0.417	679.37	2	47.98	1356.72	0	File1089 Spectrum5494 scans: 6945	20150309_HM_i02	3	P19013,Q86Y46,Q86Y46_ISOFORM_2
1	P19013	K2C4_HUMAN	Keratin, type II cytoskeletal 4 (CK-4) (K4)	3359.43	78.65	2643	150	0		0		57285.3	R|NLDLDSIIAEVR|A	NLDLDSIIAEVR	none	0	315-326	FALSE	8.983	-0.048	679.37	2	48.28	1356.72	0	File1089 Spectrum5533 scans: 6992	20150309_HM_i02	3	P19013,Q86Y46,Q86Y46_ISOFORM_2
1	P19013	K2C4_HUMAN	Keratin, type II cytoskeletal 4 (CK-4) (K4)	3359.43	78.65	2643	150	0		0		57285.3	R|NLDLDSIIAEVR|A	NLDLDSIIAEVR	none	0	315-326	FALSE	7.693	1.116	679.369	2	48.6	1356.72	0	File1089 Spectrum5577 scans: 7045	20150309_HM_i02	3	P19013,Q86Y46,Q86Y46_ISOFORM_2
1	P19013	K2C4_HUMAN	Keratin, type II cytoskeletal 4 (CK-4) (K4)	3359.43	78.65	2643	150	0		0		57285.3	R|NLDLDSIIAEVR|A	NLDLDSIIAEVR	none	0	315-326	FALSE	7.486	-0.048	679.37	2	48.98	1356.72	0	File1089 Spectrum5625 scans: 7104	20150309_HM_i02	3	P19013,Q86Y46,Q86Y46_ISOFORM_2
1	P19013	K2C4_HUMAN	Keratin, type II cytoskeletal 4 (CK-4) (K4)	3359.43	78.65	2643	150	0		0		57285.3	R|NLDLDSIIAEVR|A	NLDLDSIIAEVR	none	0	315-326	FALSE	7.112	-2.215	679.371	2	50.6	1356.72	0	File1089 Spectrum5810 scans: 7350	20150309_HM_i02	3	P19013,Q86Y46,Q86Y46_ISOFORM_2
1	P19013	K2C4_HUMAN	Keratin, type II cytoskeletal 4 (CK-4) (K4)	3359.43	78.65	2643	150	0		0		57285.3	R|NLDLDSIIAEVR|A	NLDLDSIIAEVR	none	0	315-326	FALSE	10.205	0.939	679.369	2	46.37	1356.72	0	File1091 Spectrum5480 scans: 6823	20150309_HM_i03	3	P19013,Q86Y46,Q86Y46_ISOFORM_2
1	P19013	K2C4_HUMAN	Keratin, type II cytoskeletal 4 (CK-4) (K4)	3359.43	78.65	2643	150	0		0		57285.3	R|NLDLDSIIAEVR|A	NLDLDSIIAEVR	none	0	315-326	FALSE	6.914	0.962	453.248	3	46.37	1356.72	0	File1091 Spectrum5482 scans: 6825	20150309_HM_i03	3	P19013,Q86Y46,Q86Y46_ISOFORM_2
1	P19013	K2C4_HUMAN	Keratin, type II cytoskeletal 4 (CK-4) (K4)	3359.43	78.65	2643	150	0		0		57285.3	R|NLDLDSIIAEVR|A	NLDLDSIIAEVR	none	0	315-326	FALSE	10.121	2.738	679.368	2	46.63	1356.72	0	File1091 Spectrum5514 scans: 6867	20150309_HM_i03	3	P19013,Q86Y46,Q86Y46_ISOFORM_2
1	P19013	K2C4_HUMAN	Keratin, type II cytoskeletal 4 (CK-4) (K4)	3359.43	78.65	2643	150	0		0		57285.3	R|NLDLDSIIAEVR|A	NLDLDSIIAEVR	none	0	315-326	FALSE	7.71	3.04	453.248	3	46.63	1356.72	0	File1091 Spectrum5516 scans: 6869	20150309_HM_i03	3	P19013,Q86Y46,Q86Y46_ISOFORM_2
1	P19013	K2C4_HUMAN	Keratin, type II cytoskeletal 4 (CK-4) (K4)	3359.43	78.65	2643	150	0		0		57285.3	R|NLDLDSIIAEVR|A	NLDLDSIIAEVR	none	0	315-326	FALSE	8.955	-0.505	679.37	2	46.9	1356.72	0	File1091 Spectrum5547 scans: 6911	20150309_HM_i03	3	P19013,Q86Y46,Q86Y46_ISOFORM_2
1	P19013	K2C4_HUMAN	Keratin, type II cytoskeletal 4 (CK-4) (K4)	3359.43	78.65	2643	150	0		0		57285.3	R|NLDLDSIIAEVR|A	NLDLDSIIAEVR	none	0	315-326	FALSE	8.069	0.21	453.249	3	46.92	1356.72	0	File1091 Spectrum5550 scans: 6914	20150309_HM_i03	3	P19013,Q86Y46,Q86Y46_ISOFORM_2
1	P19013	K2C4_HUMAN	Keratin, type II cytoskeletal 4 (CK-4) (K4)	3359.43	78.65	2643	150	0		0		57285.3	R|NLDLDSIIAEVR|A	NLDLDSIIAEVR	none	0	315-326	FALSE	10.765	-4.544	679.373	2	47.17	1356.72	0	File1091 Spectrum5578 scans: 6953	20150309_HM_i03	3	P19013,Q86Y46,Q86Y46_ISOFORM_2
1	P19013	K2C4_HUMAN	Keratin, type II cytoskeletal 4 (CK-4) (K4)	3359.43	78.65	2643	150	0		0		57285.3	R|NLDLDSIIAEVR|A	NLDLDSIIAEVR	none	0	315-326	FALSE	9.042	0.851	679.369	2	47.43	1356.72	0	File1091 Spectrum5614 scans: 6999	20150309_HM_i03	3	P19013,Q86Y46,Q86Y46_ISOFORM_2
1	P19013	K2C4_HUMAN	Keratin, type II cytoskeletal 4 (CK-4) (K4)	3359.43	78.65	2643	150	0		0		57285.3	R|NLDLDSIIAEVR|A	NLDLDSIIAEVR	none	0	315-326	FALSE	8.982	-0.314	679.37	2	47.7	1356.72	0	File1091 Spectrum5651 scans: 7044	20150309_HM_i03	3	P19013,Q86Y46,Q86Y46_ISOFORM_2
1	P19013	K2C4_HUMAN	Keratin, type II cytoskeletal 4 (CK-4) (K4)	3359.43	78.65	2643	150	0		0		57285.3	R|NLDLDSIIAEVR|A	NLDLDSIIAEVR	none	0	315-326	FALSE	9.015	0.851	679.369	2	47.98	1356.72	0	File1091 Spectrum5688 scans: 7089	20150309_HM_i03	3	P19013,Q86Y46,Q86Y46_ISOFORM_2
1	P19013	K2C4_HUMAN	Keratin, type II cytoskeletal 4 (CK-4) (K4)	3359.43	78.65	2643	150	0		0		57285.3	R|NLDLDSIIAEVR|A	NLDLDSIIAEVR	none	0	315-326	FALSE	9.562	1.028	679.369	2	48.27	1356.72	0	File1091 Spectrum5728 scans: 7138	20150309_HM_i03	3	P19013,Q86Y46,Q86Y46_ISOFORM_2
1	P19013	K2C4_HUMAN	Keratin, type II cytoskeletal 4 (CK-4) (K4)	3359.43	78.65	2643	150	0		0		57285.3	R|NLDLDSIIAEVR|A	NLDLDSIIAEVR	none	0	315-326	FALSE	8.781	1.396	679.369	2	48.57	1356.72	0	File1091 Spectrum5768 scans: 7186	20150309_HM_i03	3	P19013,Q86Y46,Q86Y46_ISOFORM_2
1	P19013	K2C4_HUMAN	Keratin, type II cytoskeletal 4 (CK-4) (K4)	3359.43	78.65	2643	150	0		0		57285.3	R|NLDLDSIIAEVR|A	NLDLDSIIAEVR	none	0	315-326	FALSE	9.112	1.573	679.369	2	48.85	1356.72	0	File1091 Spectrum5804 scans: 7230	20150309_HM_i03	3	P19013,Q86Y46,Q86Y46_ISOFORM_2
1	P19013	K2C4_HUMAN	Keratin, type II cytoskeletal 4 (CK-4) (K4)	3359.43	78.65	2643	150	0		0		57285.3	R|NLDLDSIIAEVR|A	NLDLDSIIAEVR	none	0	315-326	FALSE	8.916	1.75	679.369	2	49.1	1356.72	0	File1091 Spectrum5837 scans: 7270	20150309_HM_i03	3	P19013,Q86Y46,Q86Y46_ISOFORM_2
1	P19013	K2C4_HUMAN	Keratin, type II cytoskeletal 4 (CK-4) (K4)	3359.43	78.65	2643	150	0		0		57285.3	R|NLDLDSIIAEVR|A	NLDLDSIIAEVR	none	0	315-326	FALSE	9.022	1.573	679.369	2	49.37	1356.72	0	File1091 Spectrum5868 scans: 7311	20150309_HM_i03	3	P19013,Q86Y46,Q86Y46_ISOFORM_2
1	P19013	K2C4_HUMAN	Keratin, type II cytoskeletal 4 (CK-4) (K4)	3359.43	78.65	2643	150	0		0		57285.3	R|NLDLDSIIAEVR|A	NLDLDSIIAEVR	none	0	315-326	FALSE	8.341	2.104	679.368	2	49.67	1356.72	0	File1091 Spectrum5903 scans: 7357	20150309_HM_i03	3	P19013,Q86Y46,Q86Y46_ISOFORM_2
1	P19013	K2C4_HUMAN	Keratin, type II cytoskeletal 4 (CK-4) (K4)	3359.43	78.65	2643	150	0		0		57285.3	R|NLDLDSIIAEVR|A	NLDLDSIIAEVR	none	0	315-326	FALSE	8.231	2.473	679.368	2	50.08	1356.72	0	File1091 Spectrum5953 scans: 7423	20150309_HM_i03	3	P19013,Q86Y46,Q86Y46_ISOFORM_2
1	P19013	K2C4_HUMAN	Keratin, type II cytoskeletal 4 (CK-4) (K4)	3359.43	78.65	2643	150	0		0		57285.3	R|NLDLDSIIAEVR|A	NLDLDSIIAEVR	none	0	315-326	FALSE	8.28	0.306	679.37	2	51.52	1356.72	0	File1091 Spectrum6130 scans: 7652	20150309_HM_i03	3	P19013,Q86Y46,Q86Y46_ISOFORM_2
1	P19013	K2C4_HUMAN	Keratin, type II cytoskeletal 4 (CK-4) (K4)	3359.43	78.65	2643	150	0		0		57285.3	R|NLDLDSIIAEVR|A	NLDLDSIIAEVR	none	0	315-326	FALSE	8.774	0.129	679.37	2	51.88	1356.72	0	File1091 Spectrum6177 scans: 7709	20150309_HM_i03	3	P19013,Q86Y46,Q86Y46_ISOFORM_2
1	P19013	K2C4_HUMAN	Keratin, type II cytoskeletal 4 (CK-4) (K4)	3359.43	78.65	2643	150	0		0		57285.3	R|NLDLDSIIAEVR|A	NLDLDSIIAEVR	none	0	315-326	FALSE	9.15	0.674	679.369	2	52.32	1356.72	0	File1091 Spectrum6232 scans: 7776	20150309_HM_i03	3	P19013,Q86Y46,Q86Y46_ISOFORM_2
1	P19013	K2C4_HUMAN	Keratin, type II cytoskeletal 4 (CK-4) (K4)	3359.43	78.65	2643	150	0		0		57285.3	R|NLDLDSIIAEVR|A	NLDLDSIIAEVR	none	0	315-326	FALSE	8.328	-1.213	679.371	2	52.58	1356.72	0	File1091 Spectrum6263 scans: 7815	20150309_HM_i03	3	P19013,Q86Y46,Q86Y46_ISOFORM_2
1	P19013	K2C4_HUMAN	Keratin, type II cytoskeletal 4 (CK-4) (K4)	3359.43	78.65	2643	150	0		0		57285.3	R|NLDLDSIIAEVR|A	NLDLDSIIAEVR	none	0	315-326	FALSE	7.453	1.485	679.369	2	52.92	1356.72	0	File1091 Spectrum6305 scans: 7867	20150309_HM_i03	3	P19013,Q86Y46,Q86Y46_ISOFORM_2
1	P19013	K2C4_HUMAN	Keratin, type II cytoskeletal 4 (CK-4) (K4)	3359.43	78.65	2643	150	0		0		57285.3	R|NLDLDSIIAEVR|A	NLDLDSIIAEVR	none	0	315-326	FALSE	6.304	0.939	679.369	2	54.62	1356.72	0	File1091 Spectrum6497 scans: 8113	20150309_HM_i03	3	P19013,Q86Y46,Q86Y46_ISOFORM_2
1	P19013	K2C4_HUMAN	Keratin, type II cytoskeletal 4 (CK-4) (K4)	3359.43	78.65	2643	150	0		0		57285.3	R|NLDLDSIIAEVR|A	NLDLDSIIAEVR	none	0	315-326	FALSE	9.459	1.396	679.369	2	44.88	1356.72	0	File1094 Spectrum5629 scans: 7019	20150309_HM_i04	3	P19013,Q86Y46,Q86Y46_ISOFORM_2
1	P19013	K2C4_HUMAN	Keratin, type II cytoskeletal 4 (CK-4) (K4)	3359.43	78.65	2643	150	0		0		57285.3	R|NLDLDSIIAEVR|A	NLDLDSIIAEVR	none	0	315-326	FALSE	6.767	1.758	453.248	3	44.92	1356.72	0	File1094 Spectrum5636 scans: 7027	20150309_HM_i04	3	P19013,Q86Y46,Q86Y46_ISOFORM_2
1	P19013	K2C4_HUMAN	Keratin, type II cytoskeletal 4 (CK-4) (K4)	3359.43	78.65	2643	150	0		0		57285.3	R|NLDLDSIIAEVR|A	NLDLDSIIAEVR	none	0	315-326	FALSE	8.728	-0.048	679.37	2	45.15	1356.72	0	File1094 Spectrum5669 scans: 7069	20150309_HM_i04	3	P19013,Q86Y46,Q86Y46_ISOFORM_2
1	P19013	K2C4_HUMAN	Keratin, type II cytoskeletal 4 (CK-4) (K4)	3359.43	78.65	2643	150	0		0		57285.3	R|NLDLDSIIAEVR|A	NLDLDSIIAEVR	none	0	315-326	FALSE	7.001	2.023	453.248	3	45.18	1356.72	0	File1094 Spectrum5675 scans: 7076	20150309_HM_i04	3	P19013,Q86Y46,Q86Y46_ISOFORM_2
1	P19013	K2C4_HUMAN	Keratin, type II cytoskeletal 4 (CK-4) (K4)	3359.43	78.65	2643	150	0		0		57285.3	R|NLDLDSIIAEVR|A	NLDLDSIIAEVR	none	0	315-326	FALSE	9.663	0.939	679.369	2	45.42	1356.72	0	File1094 Spectrum5712 scans: 7121	20150309_HM_i04	3	P19013,Q86Y46,Q86Y46_ISOFORM_2
1	P19013	K2C4_HUMAN	Keratin, type II cytoskeletal 4 (CK-4) (K4)	3359.43	78.65	2643	150	0		0		57285.3	R|NLDLDSIIAEVR|A	NLDLDSIIAEVR	none	0	315-326	FALSE	7.952	2.31	453.248	3	45.45	1356.72	0	File1094 Spectrum5718 scans: 7128	20150309_HM_i04	3	P19013,Q86Y46,Q86Y46_ISOFORM_2
1	P19013	K2C4_HUMAN	Keratin, type II cytoskeletal 4 (CK-4) (K4)	3359.43	78.65	2643	150	0		0		57285.3	R|NLDLDSIIAEVR|A	NLDLDSIIAEVR	none	0	315-326	FALSE	9.484	1.75	679.369	2	45.68	1356.72	0	File1094 Spectrum5752 scans: 7171	20150309_HM_i04	3	P19013,Q86Y46,Q86Y46_ISOFORM_2
1	P19013	K2C4_HUMAN	Keratin, type II cytoskeletal 4 (CK-4) (K4)	3359.43	78.65	2643	150	0		0		57285.3	R|NLDLDSIIAEVR|A	NLDLDSIIAEVR	none	0	315-326	FALSE	6.942	1.426	453.248	3	45.78	1356.72	0	File1094 Spectrum5768 scans: 7190	20150309_HM_i04	3	P19013,Q86Y46,Q86Y46_ISOFORM_2
1	P19013	K2C4_HUMAN	Keratin, type II cytoskeletal 4 (CK-4) (K4)	3359.43	78.65	2643	150	0		0		57285.3	R|NLDLDSIIAEVR|A	NLDLDSIIAEVR	none	0	315-326	FALSE	9.625	1.75	679.369	2	45.95	1356.72	0	File1094 Spectrum5793 scans: 7221	20150309_HM_i04	3	P19013,Q86Y46,Q86Y46_ISOFORM_2
1	P19013	K2C4_HUMAN	Keratin, type II cytoskeletal 4 (CK-4) (K4)	3359.43	78.65	2643	150	0		0		57285.3	R|NLDLDSIIAEVR|A	NLDLDSIIAEVR	none	0	315-326	FALSE	7.001	1.293	453.248	3	46.17	1356.72	0	File1094 Spectrum5828 scans: 7263	20150309_HM_i04	3	P19013,Q86Y46,Q86Y46_ISOFORM_2
1	P19013	K2C4_HUMAN	Keratin, type II cytoskeletal 4 (CK-4) (K4)	3359.43	78.65	2643	150	0		0		57285.3	R|NLDLDSIIAEVR|A	NLDLDSIIAEVR	none	0	315-326	FALSE	9.484	1.662	679.369	2	46.22	1356.72	0	File1094 Spectrum5834 scans: 7271	20150309_HM_i04	3	P19013,Q86Y46,Q86Y46_ISOFORM_2
1	P19013	K2C4_HUMAN	Keratin, type II cytoskeletal 4 (CK-4) (K4)	3359.43	78.65	2643	150	0		0		57285.3	R|NLDLDSIIAEVR|A	NLDLDSIIAEVR	none	0	315-326	FALSE	9.337	1.485	679.369	2	46.48	1356.72	0	File1094 Spectrum5875 scans: 7322	20150309_HM_i04	3	P19013,Q86Y46,Q86Y46_ISOFORM_2
1	P19013	K2C4_HUMAN	Keratin, type II cytoskeletal 4 (CK-4) (K4)	3359.43	78.65	2643	150	0		0		57285.3	R|NLDLDSIIAEVR|A	NLDLDSIIAEVR	none	0	315-326	FALSE	8.277	1.573	679.369	2	46.77	1356.72	0	File1094 Spectrum5918 scans: 7375	20150309_HM_i04	3	P19013,Q86Y46,Q86Y46_ISOFORM_2
1	P19013	K2C4_HUMAN	Keratin, type II cytoskeletal 4 (CK-4) (K4)	3359.43	78.65	2643	150	0		0		57285.3	R|NLDLDSIIAEVR|A	NLDLDSIIAEVR	none	0	315-326	FALSE	9.546	2.649	679.368	2	47.03	1356.72	0	File1094 Spectrum5957 scans: 7425	20150309_HM_i04	3	P19013,Q86Y46,Q86Y46_ISOFORM_2
1	P19013	K2C4_HUMAN	Keratin, type II cytoskeletal 4 (CK-4) (K4)	3359.43	78.65	2643	150	0		0		57285.3	R|NLDLDSIIAEVR|A	NLDLDSIIAEVR	none	0	315-326	FALSE	8.947	2.915	679.368	2	47.3	1356.72	0	File1094 Spectrum5995 scans: 7473	20150309_HM_i04	3	P19013,Q86Y46,Q86Y46_ISOFORM_2
1	P19013	K2C4_HUMAN	Keratin, type II cytoskeletal 4 (CK-4) (K4)	3359.43	78.65	2643	150	0		0		57285.3	R|NLDLDSIIAEVR|A	NLDLDSIIAEVR	none	0	315-326	FALSE	8.957	3.106	679.368	2	47.57	1356.72	0	File1094 Spectrum6037 scans: 7524	20150309_HM_i04	3	P19013,Q86Y46,Q86Y46_ISOFORM_2
1	P19013	K2C4_HUMAN	Keratin, type II cytoskeletal 4 (CK-4) (K4)	3359.43	78.65	2643	150	0		0		57285.3	R|NLDLDSIIAEVR|A	NLDLDSIIAEVR	none	0	315-326	FALSE	9.494	-1.493	679.371	2	46.37	1356.72	0	File1096 Spectrum5436 scans: 6766	20150309_HM_i05	3	P19013,Q86Y46,Q86Y46_ISOFORM_2
1	P19013	K2C4_HUMAN	Keratin, type II cytoskeletal 4 (CK-4) (K4)	3359.43	78.65	2643	150	0		0		57285.3	R|NLDLDSIIAEVR|A	NLDLDSIIAEVR	none	0	315-326	FALSE	6.917	0.077	453.249	3	46.5	1356.72	0	File1096 Spectrum5457 scans: 6791	20150309_HM_i05	3	P19013,Q86Y46,Q86Y46_ISOFORM_2
1	P19013	K2C4_HUMAN	Keratin, type II cytoskeletal 4 (CK-4) (K4)	3359.43	78.65	2643	150	0		0		57285.3	R|NLDLDSIIAEVR|A	NLDLDSIIAEVR	none	0	315-326	FALSE	9.755	0.674	679.369	2	46.63	1356.72	0	File1096 Spectrum5475 scans: 6813	20150309_HM_i05	3	P19013,Q86Y46,Q86Y46_ISOFORM_2
1	P19013	K2C4_HUMAN	Keratin, type II cytoskeletal 4 (CK-4) (K4)	3359.43	78.65	2643	150	0		0		57285.3	R|NLDLDSIIAEVR|A	NLDLDSIIAEVR	none	0	315-326	FALSE	9.301	1.927	679.368	2	46.9	1356.72	0	File1096 Spectrum5515 scans: 6861	20150309_HM_i05	3	P19013,Q86Y46,Q86Y46_ISOFORM_2
1	P19013	K2C4_HUMAN	Keratin, type II cytoskeletal 4 (CK-4) (K4)	3359.43	78.65	2643	150	0		0		57285.3	R|NLDLDSIIAEVR|A	NLDLDSIIAEVR	none	0	315-326	FALSE	9.351	-0.137	679.37	2	47.17	1356.72	0	File1096 Spectrum5553 scans: 6908	20150309_HM_i05	3	P19013,Q86Y46,Q86Y46_ISOFORM_2
1	P19013	K2C4_HUMAN	Keratin, type II cytoskeletal 4 (CK-4) (K4)	3359.43	78.65	2643	150	0		0		57285.3	R|NLDLDSIIAEVR|A	NLDLDSIIAEVR	none	0	315-326	FALSE	9.137	0.394	679.369	2	47.47	1356.72	0	File1096 Spectrum5595 scans: 6959	20150309_HM_i05	3	P19013,Q86Y46,Q86Y46_ISOFORM_2
1	P19013	K2C4_HUMAN	Keratin, type II cytoskeletal 4 (CK-4) (K4)	3359.43	78.65	2643	150	0		0		57285.3	R|NLDLDSIIAEVR|A	NLDLDSIIAEVR	none	0	315-326	FALSE	9.212	-0.947	679.37	2	46.7	1356.72	0	File1098 Spectrum5085 scans: 6303	20150309_HM_i06	3	P19013,Q86Y46,Q86Y46_ISOFORM_2
1	P19013	K2C4_HUMAN	Keratin, type II cytoskeletal 4 (CK-4) (K4)	3359.43	78.65	2643	150	0		0		57285.3	R|NLDLDSIIAEVR|A	NLDLDSIIAEVR	none	0	315-326	FALSE	6.396	-0.122	453.249	3	46.83	1356.72	0	File1098 Spectrum5104 scans: 6325	20150309_HM_i06	3	P19013,Q86Y46,Q86Y46_ISOFORM_2
1	P19013	K2C4_HUMAN	Keratin, type II cytoskeletal 4 (CK-4) (K4)	3359.43	78.65	2643	150	0		0		57285.3	R|NLDLDSIIAEVRAQYEEIAQR|S	NLDLDSIIAEVRAQYEEIAQR	none	0	315-335	TRUE	5.792	-0.28	816.091	3	58.72	2445.25	1	File1087 Spectrum6809 scans: 8725	20150309_HM_i01	1	P19013
1	P19013	K2C4_HUMAN	Keratin, type II cytoskeletal 4 (CK-4) (K4)	3359.43	78.65	2643	150	0		0		57285.3	R|NLDLDSIIAEVRAQYEEIAQR|S	NLDLDSIIAEVRAQYEEIAQR	none	0	315-335	TRUE	6.634	0.763	816.09	3	58.35	2445.25	1	File1094 Spectrum7536 scans: 9437	20150309_HM_i04	1	P19013
1	P19013	K2C4_HUMAN	Keratin, type II cytoskeletal 4 (CK-4) (K4)	3359.43	78.65	2643	150	0		0		57285.3	R|NLDLDSIIAEVRAQYEEIAQR|S	NLDLDSIIAEVRAQYEEIAQR	none	0	315-335	TRUE	5.252	1.004	612.319	4	58.45	2445.25	1	File1094 Spectrum7553 scans: 9457	20150309_HM_i04	1	P19013
1	P19013	K2C4_HUMAN	Keratin, type II cytoskeletal 4 (CK-4) (K4)	3359.43	78.65	2643	150	0		0		57285.3	R|NLDLDSIIAEVRAQYEEIAQR|S	NLDLDSIIAEVRAQYEEIAQR	none	0	315-335	TRUE	7.512	0.014	816.091	3	58.6	2445.25	1	File1094 Spectrum7572 scans: 9483	20150309_HM_i04	1	P19013
1	P19013	K2C4_HUMAN	Keratin, type II cytoskeletal 4 (CK-4) (K4)	3359.43	78.65	2643	150	0		0		57285.3	K|NLEPLFETYLSVLR|K	NLEPLFETYLSVLR	none	0	197-210	TRUE	8.052	0.647	847.461	2	54.58	1692.91	0	File1087 Spectrum6349 scans: 8123	20150309_HM_i01	1	P19013
1	P19013	K2C4_HUMAN	Keratin, type II cytoskeletal 4 (CK-4) (K4)	3359.43	78.65	2643	150	0		0		57285.3	K|NLEPLFETYLSVLR|K	NLEPLFETYLSVLR	none	0	197-210	TRUE	7.978	0.398	565.31	3	54.68	1692.91	0	File1087 Spectrum6361 scans: 8138	20150309_HM_i01	1	P19013
1	P19013	K2C4_HUMAN	Keratin, type II cytoskeletal 4 (CK-4) (K4)	3359.43	78.65	2643	150	0		0		57285.3	K|NLEPLFETYLSVLR|K	NLEPLFETYLSVLR	none	0	197-210	TRUE	8.701	0.93	847.461	2	54.85	1692.91	0	File1087 Spectrum6384 scans: 8166	20150309_HM_i01	1	P19013
1	P19013	K2C4_HUMAN	Keratin, type II cytoskeletal 4 (CK-4) (K4)	3359.43	78.65	2643	150	0		0		57285.3	K|NLEPLFETYLSVLR|K	NLEPLFETYLSVLR	none	0	197-210	TRUE	8.663	3.535	565.308	3	54.97	1692.91	0	File1087 Spectrum6393 scans: 8180	20150309_HM_i01	1	P19013
1	P19013	K2C4_HUMAN	Keratin, type II cytoskeletal 4 (CK-4) (K4)	3359.43	78.65	2643	150	0		0		57285.3	K|NLEPLFETYLSVLR|K	NLEPLFETYLSVLR	none	0	197-210	TRUE	8.204	2.383	847.46	2	55.17	1692.91	0	File1087 Spectrum6410 scans: 8207	20150309_HM_i01	1	P19013
1	P19013	K2C4_HUMAN	Keratin, type II cytoskeletal 4 (CK-4) (K4)	3359.43	78.65	2643	150	0		0		57285.3	K|NLEPLFETYLSVLR|K	NLEPLFETYLSVLR	none	0	197-210	TRUE	8.569	2.791	565.309	3	55.22	1692.91	0	File1087 Spectrum6414 scans: 8214	20150309_HM_i01	1	P19013
1	P19013	K2C4_HUMAN	Keratin, type II cytoskeletal 4 (CK-4) (K4)	3359.43	78.65	2643	150	0		0		57285.3	K|NLEPLFETYLSVLR|K	NLEPLFETYLSVLR	none	0	197-210	TRUE	8.328	-4.764	847.466	2	55.43	1692.91	0	File1087 Spectrum6439 scans: 8247	20150309_HM_i01	1	P19013
1	P19013	K2C4_HUMAN	Keratin, type II cytoskeletal 4 (CK-4) (K4)	3359.43	78.65	2643	150	0		0		57285.3	K|NLEPLFETYLSVLR|K	NLEPLFETYLSVLR	none	0	197-210	TRUE	7.565	-0.576	565.31	3	55.48	1692.91	0	File1087 Spectrum6445 scans: 8255	20150309_HM_i01	1	P19013
1	P19013	K2C4_HUMAN	Keratin, type II cytoskeletal 4 (CK-4) (K4)	3359.43	78.65	2643	150	0		0		57285.3	K|NLEPLFETYLSVLR|K	NLEPLFETYLSVLR	none	0	197-210	TRUE	8.176	-0.582	847.462	2	55.7	1692.91	0	File1087 Spectrum6470 scans: 8289	20150309_HM_i01	1	P19013
1	P19013	K2C4_HUMAN	Keratin, type II cytoskeletal 4 (CK-4) (K4)	3359.43	78.65	2643	150	0		0		57285.3	K|NLEPLFETYLSVLR|K	NLEPLFETYLSVLR	none	0	197-210	TRUE	7.232	0.629	565.31	3	55.75	1692.91	0	File1087 Spectrum6475 scans: 8296	20150309_HM_i01	1	P19013
1	P19013	K2C4_HUMAN	Keratin, type II cytoskeletal 4 (CK-4) (K4)	3359.43	78.65	2643	150	0		0		57285.3	K|NLEPLFETYLSVLR|K	NLEPLFETYLSVLR	none	0	197-210	TRUE	8.524	0.068	847.462	2	55.98	1692.91	0	File1087 Spectrum6501 scans: 8330	20150309_HM_i01	1	P19013
1	P19013	K2C4_HUMAN	Keratin, type II cytoskeletal 4 (CK-4) (K4)	3359.43	78.65	2643	150	0		0		57285.3	K|NLEPLFETYLSVLR|K	NLEPLFETYLSVLR	none	0	197-210	TRUE	8.003	-1.657	847.463	2	56.27	1692.91	0	File1087 Spectrum6535 scans: 8373	20150309_HM_i01	1	P19013
1	P19013	K2C4_HUMAN	Keratin, type II cytoskeletal 4 (CK-4) (K4)	3359.43	78.65	2643	150	0		0		57285.3	K|NLEPLFETYLSVLR|K	NLEPLFETYLSVLR	none	0	197-210	TRUE	8.187	-2.815	847.464	2	56.55	1692.91	0	File1087 Spectrum6568 scans: 8414	20150309_HM_i01	1	P19013
1	P19013	K2C4_HUMAN	Keratin, type II cytoskeletal 4 (CK-4) (K4)	3359.43	78.65	2643	150	0		0		57285.3	K|NLEPLFETYLSVLR|K	NLEPLFETYLSVLR	none	0	197-210	TRUE	7.23	-0.216	847.462	2	56.82	1692.91	0	File1087 Spectrum6597 scans: 8452	20150309_HM_i01	1	P19013
1	P19013	K2C4_HUMAN	Keratin, type II cytoskeletal 4 (CK-4) (K4)	3359.43	78.65	2643	150	0		0		57285.3	K|NLEPLFETYLSVLR|K	NLEPLFETYLSVLR	none	0	197-210	TRUE	7.251	-0.44	847.462	2	57.08	1692.91	0	File1087 Spectrum6625 scans: 8489	20150309_HM_i01	1	P19013
1	P19013	K2C4_HUMAN	Keratin, type II cytoskeletal 4 (CK-4) (K4)	3359.43	78.65	2643	150	0		0		57285.3	K|NLEPLFETYLSVLR|K	NLEPLFETYLSVLR	none	0	197-210	TRUE	7.292	-6.489	847.467	2	57.42	1692.91	0	File1087 Spectrum6666 scans: 8540	20150309_HM_i01	1	P19013
1	P19013	K2C4_HUMAN	Keratin, type II cytoskeletal 4 (CK-4) (K4)	3359.43	78.65	2643	150	0		0		57285.3	K|NLEPLFETYLSVLR|K	NLEPLFETYLSVLR	none	0	197-210	TRUE	6.846	-1.232	847.463	2	57.68	1692.91	0	File1087 Spectrum6692 scans: 8577	20150309_HM_i01	1	P19013
1	P19013	K2C4_HUMAN	Keratin, type II cytoskeletal 4 (CK-4) (K4)	3359.43	78.65	2643	150	0		0		57285.3	K|NLEPLFETYLSVLR|K	NLEPLFETYLSVLR	none	0	197-210	TRUE	7.253	-0.936	847.462	2	57.98	1692.91	0	File1087 Spectrum6726 scans: 8621	20150309_HM_i01	1	P19013
1	P19013	K2C4_HUMAN	Keratin, type II cytoskeletal 4 (CK-4) (K4)	3359.43	78.65	2643	150	0		0		57285.3	K|NLEPLFETYLSVLR|K	NLEPLFETYLSVLR	none	0	197-210	TRUE	6.971	-0.582	847.462	2	58.33	1692.91	0	File1087 Spectrum6765 scans: 8671	20150309_HM_i01	1	P19013
1	P19013	K2C4_HUMAN	Keratin, type II cytoskeletal 4 (CK-4) (K4)	3359.43	78.65	2643	150	0		0		57285.3	K|NLEPLFETYLSVLR|K	NLEPLFETYLSVLR	none	0	197-210	TRUE	6.243	-0.145	847.462	2	58.68	1692.91	0	File1087 Spectrum6805 scans: 8719	20150309_HM_i01	1	P19013
1	P19013	K2C4_HUMAN	Keratin, type II cytoskeletal 4 (CK-4) (K4)	3359.43	78.65	2643	150	0		0		57285.3	K|NLEPLFETYLSVLR|K	NLEPLFETYLSVLR	none	0	197-210	TRUE	5.497	0.292	847.461	2	59.45	1692.91	0	File1087 Spectrum6892 scans: 8830	20150309_HM_i01	1	P19013
1	P19013	K2C4_HUMAN	Keratin, type II cytoskeletal 4 (CK-4) (K4)	3359.43	78.65	2643	150	0		0		57285.3	K|NLEPLFETYLSVLR|K	NLEPLFETYLSVLR	none	0	197-210	TRUE	8.265	-1.374	847.463	2	54.65	1692.91	0	File1089 Spectrum6265 scans: 7952	20150309_HM_i02	1	P19013
1	P19013	K2C4_HUMAN	Keratin, type II cytoskeletal 4 (CK-4) (K4)	3359.43	78.65	2643	150	0		0		57285.3	K|NLEPLFETYLSVLR|K	NLEPLFETYLSVLR	none	0	197-210	TRUE	7.535	0.186	565.31	3	54.73	1692.91	0	File1089 Spectrum6277 scans: 7966	20150309_HM_i02	1	P19013
1	P19013	K2C4_HUMAN	Keratin, type II cytoskeletal 4 (CK-4) (K4)	3359.43	78.65	2643	150	0		0		57285.3	K|NLEPLFETYLSVLR|K	NLEPLFETYLSVLR	none	0	197-210	TRUE	8.169	2.241	565.309	3	54.98	1692.91	0	File1089 Spectrum6306 scans: 8005	20150309_HM_i02	1	P19013
1	P19013	K2C4_HUMAN	Keratin, type II cytoskeletal 4 (CK-4) (K4)	3359.43	78.65	2643	150	0		0		57285.3	K|NLEPLFETYLSVLR|K	NLEPLFETYLSVLR	none	0	197-210	TRUE	8.746	1.509	847.46	2	55	1692.91	0	File1089 Spectrum6308 scans: 8008	20150309_HM_i02	1	P19013
1	P19013	K2C4_HUMAN	Keratin, type II cytoskeletal 4 (CK-4) (K4)	3359.43	78.65	2643	150	0		0		57285.3	K|NLEPLFETYLSVLR|K	NLEPLFETYLSVLR	none	0	197-210	TRUE	8.863	0.434	847.461	2	55.28	1692.91	0	File1089 Spectrum6335 scans: 8047	20150309_HM_i02	1	P19013
1	P19013	K2C4_HUMAN	Keratin, type II cytoskeletal 4 (CK-4) (K4)	3359.43	78.65	2643	150	0		0		57285.3	K|NLEPLFETYLSVLR|K	NLEPLFETYLSVLR	none	0	197-210	TRUE	7.674	1.586	565.309	3	55.28	1692.91	0	File1089 Spectrum6336 scans: 8048	20150309_HM_i02	1	P19013
1	P19013	K2C4_HUMAN	Keratin, type II cytoskeletal 4 (CK-4) (K4)	3359.43	78.65	2643	150	0		0		57285.3	K|NLEPLFETYLSVLR|K	NLEPLFETYLSVLR	none	0	197-210	TRUE	8.759	1.084	847.461	2	55.55	1692.91	0	File1089 Spectrum6366 scans: 8087	20150309_HM_i02	1	P19013
1	P19013	K2C4_HUMAN	Keratin, type II cytoskeletal 4 (CK-4) (K4)	3359.43	78.65	2643	150	0		0		57285.3	K|NLEPLFETYLSVLR|K	NLEPLFETYLSVLR	none	0	197-210	TRUE	8.336	2.135	565.309	3	55.55	1692.91	0	File1089 Spectrum6367 scans: 8088	20150309_HM_i02	1	P19013
1	P19013	K2C4_HUMAN	Keratin, type II cytoskeletal 4 (CK-4) (K4)	3359.43	78.65	2643	150	0		0		57285.3	K|NLEPLFETYLSVLR|K	NLEPLFETYLSVLR	none	0	197-210	TRUE	8.272	-0.511	847.462	2	55.82	1692.91	0	File1089 Spectrum6399 scans: 8128	20150309_HM_i02	1	P19013
1	P19013	K2C4_HUMAN	Keratin, type II cytoskeletal 4 (CK-4) (K4)	3359.43	78.65	2643	150	0		0		57285.3	K|NLEPLFETYLSVLR|K	NLEPLFETYLSVLR	none	0	197-210	TRUE	8.307	0.363	847.461	2	56.1	1692.91	0	File1089 Spectrum6430 scans: 8167	20150309_HM_i02	1	P19013
1	P19013	K2C4_HUMAN	Keratin, type II cytoskeletal 4 (CK-4) (K4)	3359.43	78.65	2643	150	0		0		57285.3	K|NLEPLFETYLSVLR|K	NLEPLFETYLSVLR	none	0	197-210	TRUE	7.713	-0.511	847.462	2	56.37	1692.91	0	File1089 Spectrum6461 scans: 8206	20150309_HM_i02	1	P19013
1	P19013	K2C4_HUMAN	Keratin, type II cytoskeletal 4 (CK-4) (K4)	3359.43	78.65	2643	150	0		0		57285.3	K|NLEPLFETYLSVLR|K	NLEPLFETYLSVLR	none	0	197-210	TRUE	7.868	-0.287	847.462	2	56.63	1692.91	0	File1089 Spectrum6488 scans: 8244	20150309_HM_i02	1	P19013
1	P19013	K2C4_HUMAN	Keratin, type II cytoskeletal 4 (CK-4) (K4)	3359.43	78.65	2643	150	0		0		57285.3	K|NLEPLFETYLSVLR|K	NLEPLFETYLSVLR	none	0	197-210	TRUE	7.143	-0.287	847.462	2	56.95	1692.91	0	File1089 Spectrum6521 scans: 8287	20150309_HM_i02	1	P19013
1	P19013	K2C4_HUMAN	Keratin, type II cytoskeletal 4 (CK-4) (K4)	3359.43	78.65	2643	150	0		0		57285.3	K|NLEPLFETYLSVLR|K	NLEPLFETYLSVLR	none	0	197-210	TRUE	7.089	-0.582	847.462	2	57.22	1692.91	0	File1089 Spectrum6549 scans: 8325	20150309_HM_i02	1	P19013
1	P19013	K2C4_HUMAN	Keratin, type II cytoskeletal 4 (CK-4) (K4)	3359.43	78.65	2643	150	0		0		57285.3	K|NLEPLFETYLSVLR|K	NLEPLFETYLSVLR	none	0	197-210	TRUE	5.743	2.017	847.46	2	57.53	1692.91	0	File1089 Spectrum6581 scans: 8368	20150309_HM_i02	1	P19013
1	P19013	K2C4_HUMAN	Keratin, type II cytoskeletal 4 (CK-4) (K4)	3359.43	78.65	2643	150	0		0		57285.3	K|NLEPLFETYLSVLR|K	NLEPLFETYLSVLR	none	0	197-210	TRUE	7.303	1.16	565.31	3	54.83	1692.91	0	File1091 Spectrum6522 scans: 8144	20150309_HM_i03	1	P19013
1	P19013	K2C4_HUMAN	Keratin, type II cytoskeletal 4 (CK-4) (K4)	3359.43	78.65	2643	150	0		0		57285.3	K|NLEPLFETYLSVLR|K	NLEPLFETYLSVLR	none	0	197-210	TRUE	8.311	0.068	847.462	2	54.85	1692.91	0	File1091 Spectrum6525 scans: 8148	20150309_HM_i03	1	P19013
1	P19013	K2C4_HUMAN	Keratin, type II cytoskeletal 4 (CK-4) (K4)	3359.43	78.65	2643	150	0		0		57285.3	K|NLEPLFETYLSVLR|K	NLEPLFETYLSVLR	none	0	197-210	TRUE	8.082	3.11	565.308	3	55.1	1692.91	0	File1091 Spectrum6551 scans: 8183	20150309_HM_i03	1	P19013
1	P19013	K2C4_HUMAN	Keratin, type II cytoskeletal 4 (CK-4) (K4)	3359.43	78.65	2643	150	0		0		57285.3	K|NLEPLFETYLSVLR|K	NLEPLFETYLSVLR	none	0	197-210	TRUE	8.453	-0.44	847.462	2	55.13	1692.91	0	File1091 Spectrum6554 scans: 8188	20150309_HM_i03	1	P19013
1	P19013	K2C4_HUMAN	Keratin, type II cytoskeletal 4 (CK-4) (K4)	3359.43	78.65	2643	150	0		0		57285.3	K|NLEPLFETYLSVLR|K	NLEPLFETYLSVLR	none	0	197-210	TRUE	8.448	1.71	565.309	3	55.35	1692.91	0	File1091 Spectrum6580 scans: 8223	20150309_HM_i03	1	P19013
1	P19013	K2C4_HUMAN	Keratin, type II cytoskeletal 4 (CK-4) (K4)	3359.43	78.65	2643	150	0		0		57285.3	K|NLEPLFETYLSVLR|K	NLEPLFETYLSVLR	none	0	197-210	TRUE	8.763	0.209	847.461	2	55.38	1692.91	0	File1091 Spectrum6585 scans: 8229	20150309_HM_i03	1	P19013
1	P19013	K2C4_HUMAN	Keratin, type II cytoskeletal 4 (CK-4) (K4)	3359.43	78.65	2643	150	0		0		57285.3	K|NLEPLFETYLSVLR|K	NLEPLFETYLSVLR	none	0	197-210	TRUE	8.272	1.054	565.31	3	55.62	1692.91	0	File1091 Spectrum6611 scans: 8263	20150309_HM_i03	1	P19013
1	P19013	K2C4_HUMAN	Keratin, type II cytoskeletal 4 (CK-4) (K4)	3359.43	78.65	2643	150	0		0		57285.3	K|NLEPLFETYLSVLR|K	NLEPLFETYLSVLR	none	0	197-210	TRUE	7.951	0.363	847.461	2	55.65	1692.91	0	File1091 Spectrum6614 scans: 8268	20150309_HM_i03	1	P19013
1	P19013	K2C4_HUMAN	Keratin, type II cytoskeletal 4 (CK-4) (K4)	3359.43	78.65	2643	150	0		0		57285.3	K|NLEPLFETYLSVLR|K	NLEPLFETYLSVLR	none	0	197-210	TRUE	8.356	0.735	565.31	3	55.88	1692.91	0	File1091 Spectrum6642 scans: 8303	20150309_HM_i03	1	P19013
1	P19013	K2C4_HUMAN	Keratin, type II cytoskeletal 4 (CK-4) (K4)	3359.43	78.65	2643	150	0		0		57285.3	K|NLEPLFETYLSVLR|K	NLEPLFETYLSVLR	none	0	197-210	TRUE	8.695	-0.724	847.462	2	55.9	1692.91	0	File1091 Spectrum6644 scans: 8306	20150309_HM_i03	1	P19013
1	P19013	K2C4_HUMAN	Keratin, type II cytoskeletal 4 (CK-4) (K4)	3359.43	78.65	2643	150	0		0		57285.3	K|NLEPLFETYLSVLR|K	NLEPLFETYLSVLR	none	0	197-210	TRUE	7.267	1.16	565.31	3	56.15	1692.91	0	File1091 Spectrum6673 scans: 8342	20150309_HM_i03	1	P19013
1	P19013	K2C4_HUMAN	Keratin, type II cytoskeletal 4 (CK-4) (K4)	3359.43	78.65	2643	150	0		0		57285.3	K|NLEPLFETYLSVLR|K	NLEPLFETYLSVLR	none	0	197-210	TRUE	9.142	0.788	847.461	2	56.18	1692.91	0	File1091 Spectrum6676 scans: 8346	20150309_HM_i03	1	P19013
1	P19013	K2C4_HUMAN	Keratin, type II cytoskeletal 4 (CK-4) (K4)	3359.43	78.65	2643	150	0		0		57285.3	K|NLEPLFETYLSVLR|K	NLEPLFETYLSVLR	none	0	197-210	TRUE	8.08	0.859	847.461	2	56.43	1692.91	0	File1091 Spectrum6707 scans: 8384	20150309_HM_i03	1	P19013
1	P19013	K2C4_HUMAN	Keratin, type II cytoskeletal 4 (CK-4) (K4)	3359.43	78.65	2643	150	0		0		57285.3	K|NLEPLFETYLSVLR|K	NLEPLFETYLSVLR	none	0	197-210	TRUE	7.894	-2.815	847.464	2	56.73	1692.91	0	File1091 Spectrum6737 scans: 8423	20150309_HM_i03	1	P19013
1	P19013	K2C4_HUMAN	Keratin, type II cytoskeletal 4 (CK-4) (K4)	3359.43	78.65	2643	150	0		0		57285.3	K|NLEPLFETYLSVLR|K	NLEPLFETYLSVLR	none	0	197-210	TRUE	7.799	0.068	847.462	2	56.97	1692.91	0	File1091 Spectrum6759 scans: 8455	20150309_HM_i03	1	P19013
1	P19013	K2C4_HUMAN	Keratin, type II cytoskeletal 4 (CK-4) (K4)	3359.43	78.65	2643	150	0		0		57285.3	K|NLEPLFETYLSVLR|K	NLEPLFETYLSVLR	none	0	197-210	TRUE	7.419	0.505	847.461	2	57.25	1692.91	0	File1091 Spectrum6784 scans: 8491	20150309_HM_i03	1	P19013
1	P19013	K2C4_HUMAN	Keratin, type II cytoskeletal 4 (CK-4) (K4)	3359.43	78.65	2643	150	0		0		57285.3	K|NLEPLFETYLSVLR|K	NLEPLFETYLSVLR	none	0	197-210	TRUE	7.762	-0.358	847.462	2	57.52	1692.91	0	File1091 Spectrum6813 scans: 8530	20150309_HM_i03	1	P19013
1	P19013	K2C4_HUMAN	Keratin, type II cytoskeletal 4 (CK-4) (K4)	3359.43	78.65	2643	150	0		0		57285.3	K|NLEPLFETYLSVLR|K	NLEPLFETYLSVLR	none	0	197-210	TRUE	6.686	1.225	847.461	2	57.8	1692.91	0	File1091 Spectrum6836 scans: 8565	20150309_HM_i03	1	P19013
1	P19013	K2C4_HUMAN	Keratin, type II cytoskeletal 4 (CK-4) (K4)	3359.43	78.65	2643	150	0		0		57285.3	K|NLEPLFETYLSVLR|K	NLEPLFETYLSVLR	none	0	197-210	TRUE	7.376	0.788	847.461	2	58.08	1692.91	0	File1091 Spectrum6859 scans: 8600	20150309_HM_i03	1	P19013
1	P19013	K2C4_HUMAN	Keratin, type II cytoskeletal 4 (CK-4) (K4)	3359.43	78.65	2643	150	0		0		57285.3	K|NLEPLFETYLSVLR|K	NLEPLFETYLSVLR	none	0	197-210	TRUE	7.624	0.292	847.461	2	58.35	1692.91	0	File1091 Spectrum6886 scans: 8637	20150309_HM_i03	1	P19013
1	P19013	K2C4_HUMAN	Keratin, type II cytoskeletal 4 (CK-4) (K4)	3359.43	78.65	2643	150	0		0		57285.3	K|NLEPLFETYLSVLR|K	NLEPLFETYLSVLR	none	0	197-210	TRUE	6.729	-0.216	847.462	2	58.6	1692.91	0	File1091 Spectrum6911 scans: 8672	20150309_HM_i03	1	P19013
1	P19013	K2C4_HUMAN	Keratin, type II cytoskeletal 4 (CK-4) (K4)	3359.43	78.65	2643	150	0		0		57285.3	K|NLEPLFETYLSVLR|K	NLEPLFETYLSVLR	none	0	197-210	TRUE	5.261	0.292	847.461	2	59.07	1692.91	0	File1091 Spectrum6961 scans: 8736	20150309_HM_i03	1	P19013
1	P19013	K2C4_HUMAN	Keratin, type II cytoskeletal 4 (CK-4) (K4)	3359.43	78.65	2643	150	0		0		57285.3	K|NLEPLFETYLSVLR|K	NLEPLFETYLSVLR	none	0	197-210	TRUE	8.395	0.068	847.462	2	53.85	1692.91	0	File1094 Spectrum6912 scans: 8649	20150309_HM_i04	1	P19013
1	P19013	K2C4_HUMAN	Keratin, type II cytoskeletal 4 (CK-4) (K4)	3359.43	78.65	2643	150	0		0		57285.3	K|NLEPLFETYLSVLR|K	NLEPLFETYLSVLR	none	0	197-210	TRUE	7.663	1.054	565.31	3	53.9	1692.91	0	File1094 Spectrum6918 scans: 8657	20150309_HM_i04	1	P19013
1	P19013	K2C4_HUMAN	Keratin, type II cytoskeletal 4 (CK-4) (K4)	3359.43	78.65	2643	150	0		0		57285.3	K|NLEPLFETYLSVLR|K	NLEPLFETYLSVLR	none	0	197-210	TRUE	8.604	1.509	847.46	2	54.08	1692.91	0	File1094 Spectrum6946 scans: 8693	20150309_HM_i04	1	P19013
1	P19013	K2C4_HUMAN	Keratin, type II cytoskeletal 4 (CK-4) (K4)	3359.43	78.65	2643	150	0		0		57285.3	K|NLEPLFETYLSVLR|K	NLEPLFETYLSVLR	none	0	197-210	TRUE	7.996	2.684	565.309	3	54.15	1692.91	0	File1094 Spectrum6955 scans: 8705	20150309_HM_i04	1	P19013
1	P19013	K2C4_HUMAN	Keratin, type II cytoskeletal 4 (CK-4) (K4)	3359.43	78.65	2643	150	0		0		57285.3	K|NLEPLFETYLSVLR|K	NLEPLFETYLSVLR	none	0	197-210	TRUE	8.573	-7.068	847.468	2	54.35	1692.91	0	File1094 Spectrum6981 scans: 8739	20150309_HM_i04	1	P19013
1	P19013	K2C4_HUMAN	Keratin, type II cytoskeletal 4 (CK-4) (K4)	3359.43	78.65	2643	150	0		0		57285.3	K|NLEPLFETYLSVLR|K	NLEPLFETYLSVLR	none	0	197-210	TRUE	8.192	2.897	565.309	3	54.42	1692.91	0	File1094 Spectrum6991 scans: 8751	20150309_HM_i04	1	P19013
1	P19013	K2C4_HUMAN	Keratin, type II cytoskeletal 4 (CK-4) (K4)	3359.43	78.65	2643	150	0		0		57285.3	K|NLEPLFETYLSVLR|K	NLEPLFETYLSVLR	none	0	197-210	TRUE	8.949	2.159	847.46	2	54.65	1692.91	0	File1094 Spectrum7018 scans: 8789	20150309_HM_i04	1	P19013
1	P19013	K2C4_HUMAN	Keratin, type II cytoskeletal 4 (CK-4) (K4)	3359.43	78.65	2643	150	0		0		57285.3	K|NLEPLFETYLSVLR|K	NLEPLFETYLSVLR	none	0	197-210	TRUE	8.089	2.348	565.309	3	54.67	1692.91	0	File1094 Spectrum7022 scans: 8794	20150309_HM_i04	1	P19013
1	P19013	K2C4_HUMAN	Keratin, type II cytoskeletal 4 (CK-4) (K4)	3359.43	78.65	2643	150	0		0		57285.3	K|NLEPLFETYLSVLR|K	NLEPLFETYLSVLR	none	0	197-210	TRUE	8.368	-7.21	847.468	2	54.92	1692.91	0	File1094 Spectrum7051 scans: 8835	20150309_HM_i04	1	P19013
1	P19013	K2C4_HUMAN	Keratin, type II cytoskeletal 4 (CK-4) (K4)	3359.43	78.65	2643	150	0		0		57285.3	K|NLEPLFETYLSVLR|K	NLEPLFETYLSVLR	none	0	197-210	TRUE	7.939	2.791	565.309	3	54.93	1692.91	0	File1094 Spectrum7055 scans: 8840	20150309_HM_i04	1	P19013
1	P19013	K2C4_HUMAN	Keratin, type II cytoskeletal 4 (CK-4) (K4)	3359.43	78.65	2643	150	0		0		57285.3	K|NLEPLFETYLSVLR|K	NLEPLFETYLSVLR	none	0	197-210	TRUE	8.136	2.596	847.459	2	55.15	1692.91	0	File1094 Spectrum7082 scans: 8876	20150309_HM_i04	1	P19013
1	P19013	K2C4_HUMAN	Keratin, type II cytoskeletal 4 (CK-4) (K4)	3359.43	78.65	2643	150	0		0		57285.3	K|NLEPLFETYLSVLR|K	NLEPLFETYLSVLR	none	0	197-210	TRUE	6.522	-2.632	565.312	3	55.2	1692.91	0	File1094 Spectrum7089 scans: 8886	20150309_HM_i04	1	P19013
1	P19013	K2C4_HUMAN	Keratin, type II cytoskeletal 4 (CK-4) (K4)	3359.43	78.65	2643	150	0		0		57285.3	K|NLEPLFETYLSVLR|K	NLEPLFETYLSVLR	none	0	197-210	TRUE	7.298	-9.667	847.47	2	55.25	1692.91	0	File1094 Spectrum7094 scans: 8893	20150309_HM_i04	1	P19013
1	P19013	K2C4_HUMAN	Keratin, type II cytoskeletal 4 (CK-4) (K4)	3359.43	78.65	2643	150	0		0		57285.3	K|NLEPLFETYLSVLR|K	NLEPLFETYLSVLR	none	0	197-210	TRUE	8.888	0.717	847.461	2	55.43	1692.91	0	File1094 Spectrum7119 scans: 8925	20150309_HM_i04	1	P19013
1	P19013	K2C4_HUMAN	Keratin, type II cytoskeletal 4 (CK-4) (K4)	3359.43	78.65	2643	150	0		0		57285.3	K|NLEPLFETYLSVLR|K	NLEPLFETYLSVLR	none	0	197-210	TRUE	8.248	1.367	847.46	2	55.7	1692.91	0	File1094 Spectrum7156 scans: 8973	20150309_HM_i04	1	P19013
1	P19013	K2C4_HUMAN	Keratin, type II cytoskeletal 4 (CK-4) (K4)	3359.43	78.65	2643	150	0		0		57285.3	K|NLEPLFETYLSVLR|K	NLEPLFETYLSVLR	none	0	197-210	TRUE	7.606	0.363	847.461	2	55.97	1692.91	0	File1094 Spectrum7195 scans: 9021	20150309_HM_i04	1	P19013
1	P19013	K2C4_HUMAN	Keratin, type II cytoskeletal 4 (CK-4) (K4)	3359.43	78.65	2643	150	0		0		57285.3	K|NLEPLFETYLSVLR|K	NLEPLFETYLSVLR	none	0	197-210	TRUE	7.614	0.363	847.461	2	56.23	1692.91	0	File1094 Spectrum7235 scans: 9069	20150309_HM_i04	1	P19013
1	P19013	K2C4_HUMAN	Keratin, type II cytoskeletal 4 (CK-4) (K4)	3359.43	78.65	2643	150	0		0		57285.3	K|NLEPLFETYLSVLR|K	NLEPLFETYLSVLR	none	0	197-210	TRUE	7.489	-0.074	847.462	2	56.52	1692.91	0	File1094 Spectrum7275 scans: 9118	20150309_HM_i04	1	P19013
1	P19013	K2C4_HUMAN	Keratin, type II cytoskeletal 4 (CK-4) (K4)	3359.43	78.65	2643	150	0		0		57285.3	K|NLEPLFETYLSVLR|K	NLEPLFETYLSVLR	none	0	197-210	TRUE	7.26	0.647	847.461	2	56.78	1692.91	0	File1094 Spectrum7314 scans: 9165	20150309_HM_i04	1	P19013
1	P19013	K2C4_HUMAN	Keratin, type II cytoskeletal 4 (CK-4) (K4)	3359.43	78.65	2643	150	0		0		57285.3	K|NLEPLFETYLSVLR|K	NLEPLFETYLSVLR	none	0	197-210	TRUE	7.169	0.859	847.461	2	57.1	1692.91	0	File1094 Spectrum7360 scans: 9221	20150309_HM_i04	1	P19013
1	P19013	K2C4_HUMAN	Keratin, type II cytoskeletal 4 (CK-4) (K4)	3359.43	78.65	2643	150	0		0		57285.3	K|NLEPLFETYLSVLR|K	NLEPLFETYLSVLR	none	0	197-210	TRUE	6.934	0.068	847.462	2	57.35	1692.91	0	File1094 Spectrum7396 scans: 9266	20150309_HM_i04	1	P19013
1	P19013	K2C4_HUMAN	Keratin, type II cytoskeletal 4 (CK-4) (K4)	3359.43	78.65	2643	150	0		0		57285.3	K|NLEPLFETYLSVLR|K	NLEPLFETYLSVLR	none	0	197-210	TRUE	7.363	0.292	847.461	2	57.98	1692.91	0	File1094 Spectrum7482 scans: 9372	20150309_HM_i04	1	P19013
1	P19013	K2C4_HUMAN	Keratin, type II cytoskeletal 4 (CK-4) (K4)	3359.43	78.65	2643	150	0		0		57285.3	K|NLEPLFETYLSVLR|K	NLEPLFETYLSVLR	none	0	197-210	TRUE	6.064	2.454	847.46	2	59.03	1692.91	0	File1094 Spectrum7634 scans: 9560	20150309_HM_i04	1	P19013
1	P19013	K2C4_HUMAN	Keratin, type II cytoskeletal 4 (CK-4) (K4)	3359.43	78.65	2643	150	0		0		57285.3	K|NLEPLFETYLSVLR|K	NLEPLFETYLSVLR	none	0	197-210	TRUE	6.553	1.733	847.46	2	59.55	1692.91	0	File1094 Spectrum7707 scans: 9648	20150309_HM_i04	1	P19013
1	P19013	K2C4_HUMAN	Keratin, type II cytoskeletal 4 (CK-4) (K4)	3359.43	78.65	2643	150	0		0		57285.3	K|NLEPLFETYLSVLR|K	NLEPLFETYLSVLR	none	0	197-210	TRUE	5.731	-0.866	847.462	2	54.72	1692.91	0	File1096 Spectrum6454 scans: 8081	20150309_HM_i05	1	P19013
1	P19013	K2C4_HUMAN	Keratin, type II cytoskeletal 4 (CK-4) (K4)	3359.43	78.65	2643	150	0		0		57285.3	K|NLEPLFETYLSVLR|K	NLEPLFETYLSVLR	none	0	197-210	TRUE	7.279	0.398	565.31	3	54.85	1692.91	0	File1096 Spectrum6468 scans: 8100	20150309_HM_i05	1	P19013
1	P19013	K2C4_HUMAN	Keratin, type II cytoskeletal 4 (CK-4) (K4)	3359.43	78.65	2643	150	0		0		57285.3	K|NLEPLFETYLSVLR|K	NLEPLFETYLSVLR	none	0	197-210	TRUE	8.452	-0.936	847.462	2	54.97	1692.91	0	File1096 Spectrum6478 scans: 8115	20150309_HM_i05	1	P19013
1	P19013	K2C4_HUMAN	Keratin, type II cytoskeletal 4 (CK-4) (K4)	3359.43	78.65	2643	150	0		0		57285.3	K|NLEPLFETYLSVLR|K	NLEPLFETYLSVLR	none	0	197-210	TRUE	7.534	0.842	565.31	3	55.1	1692.91	0	File1096 Spectrum6494 scans: 8136	20150309_HM_i05	1	P19013
1	P19013	K2C4_HUMAN	Keratin, type II cytoskeletal 4 (CK-4) (K4)	3359.43	78.65	2643	150	0		0		57285.3	K|NLEPLFETYLSVLR|K	NLEPLFETYLSVLR	none	0	197-210	TRUE	8.956	-1.078	847.463	2	55.23	1692.91	0	File1096 Spectrum6507 scans: 8155	20150309_HM_i05	1	P19013
1	P19013	K2C4_HUMAN	Keratin, type II cytoskeletal 4 (CK-4) (K4)	3359.43	78.65	2643	150	0		0		57285.3	K|NLEPLFETYLSVLR|K	NLEPLFETYLSVLR	none	0	197-210	TRUE	7.627	0.292	565.31	3	55.38	1692.91	0	File1096 Spectrum6524 scans: 8177	20150309_HM_i05	1	P19013
1	P19013	K2C4_HUMAN	Keratin, type II cytoskeletal 4 (CK-4) (K4)	3359.43	78.65	2643	150	0		0		57285.3	K|NLEPLFETYLSVLR|K	NLEPLFETYLSVLR	none	0	197-210	TRUE	8.389	-0.653	847.462	2	55.5	1692.91	0	File1096 Spectrum6536 scans: 8194	20150309_HM_i05	1	P19013
1	P19013	K2C4_HUMAN	Keratin, type II cytoskeletal 4 (CK-4) (K4)	3359.43	78.65	2643	150	0		0		57285.3	K|NLEPLFETYLSVLR|K	NLEPLFETYLSVLR	none	0	197-210	TRUE	6.636	-0.133	565.31	3	55.63	1692.91	0	File1096 Spectrum6550 scans: 8214	20150309_HM_i05	1	P19013
1	P19013	K2C4_HUMAN	Keratin, type II cytoskeletal 4 (CK-4) (K4)	3359.43	78.65	2643	150	0		0		57285.3	K|NLEPLFETYLSVLR|K	NLEPLFETYLSVLR	none	0	197-210	TRUE	7.121	-0.216	847.462	2	55.77	1692.91	0	File1096 Spectrum6562 scans: 8231	20150309_HM_i05	1	P19013
1	P19013	K2C4_HUMAN	Keratin, type II cytoskeletal 4 (CK-4) (K4)	3359.43	78.65	2643	150	0		0		57285.3	K|NLEPLFETYLSVLR|K	NLEPLFETYLSVLR	none	0	197-210	TRUE	5.833	-0.582	847.462	2	56.02	1692.91	0	File1096 Spectrum6588 scans: 8267	20150309_HM_i05	1	P19013
1	P19013	K2C4_HUMAN	Keratin, type II cytoskeletal 4 (CK-4) (K4)	3359.43	78.65	2643	150	0		0		57285.3	K|NLEPLFETYLSVLR|K	NLEPLFETYLSVLR	none	0	197-210	TRUE	6.982	-0.795	847.462	2	54.88	1692.91	0	File1098 Spectrum5965 scans: 7505	20150309_HM_i06	1	P19013
1	P19013	K2C4_HUMAN	Keratin, type II cytoskeletal 4 (CK-4) (K4)	3359.43	78.65	2643	150	0		0		57285.3	K|NLEPLFETYLSVLR|K	NLEPLFETYLSVLR	none	0	197-210	TRUE	6.596	-0.027	565.31	3	54.97	1692.91	0	File1098 Spectrum5971 scans: 7515	20150309_HM_i06	1	P19013
1	P19013	K2C4_HUMAN	Keratin, type II cytoskeletal 4 (CK-4) (K4)	3359.43	78.65	2643	150	0		0		57285.3	K|NLEPLFETYLSVLR|K	NLEPLFETYLSVLR	none	0	197-210	TRUE	7.739	-0.724	847.462	2	55.13	1692.91	0	File1098 Spectrum5983 scans: 7536	20150309_HM_i06	1	P19013
1	P19013	K2C4_HUMAN	Keratin, type II cytoskeletal 4 (CK-4) (K4)	3359.43	78.65	2643	150	0		0		57285.3	K|NLEPLFETYLSVLR|K	NLEPLFETYLSVLR	none	0	197-210	TRUE	7.82	0.186	565.31	3	55.23	1692.91	0	File1098 Spectrum5989 scans: 7547	20150309_HM_i06	1	P19013
1	P19013	K2C4_HUMAN	Keratin, type II cytoskeletal 4 (CK-4) (K4)	3359.43	78.65	2643	150	0		0		57285.3	K|NLEPLFETYLSVLR|K	NLEPLFETYLSVLR	none	0	197-210	TRUE	6.882	1.225	847.461	2	55.43	1692.91	0	File1098 Spectrum6012 scans: 7577	20150309_HM_i06	1	P19013
1	P19013	K2C4_HUMAN	Keratin, type II cytoskeletal 4 (CK-4) (K4)	3359.43	78.65	2643	150	0		0		57285.3	K|NLEPLFETYLSVLRK|Q	NLEPLFETYLSVLRK	none	0	197-211	TRUE	8.587	2.875	911.506	2	50.83	1821	1	File1087 Spectrum5893 scans: 7535	20150309_HM_i01	1	P19013
1	P19013	K2C4_HUMAN	Keratin, type II cytoskeletal 4 (CK-4) (K4)	3359.43	78.65	2643	150	0		0		57285.3	K|NLEPLFETYLSVLRK|Q	NLEPLFETYLSVLRK	none	0	197-211	TRUE	7.194	0.195	911.509	2	51.1	1821	1	File1087 Spectrum5924 scans: 7578	20150309_HM_i01	1	P19013
1	P19013	K2C4_HUMAN	Keratin, type II cytoskeletal 4 (CK-4) (K4)	3359.43	78.65	2643	150	0		0		57285.3	K|NLEPLFETYLSVLRK|Q	NLEPLFETYLSVLRK	none	0	197-211	TRUE	7.33	1.732	911.508	2	51.37	1821	1	File1087 Spectrum5957 scans: 7621	20150309_HM_i01	1	P19013
1	P19013	K2C4_HUMAN	Keratin, type II cytoskeletal 4 (CK-4) (K4)	3359.43	78.65	2643	150	0		0		57285.3	K|NLEPLFETYLSVLRK|Q	NLEPLFETYLSVLRK	none	0	197-211	TRUE	8.347	3.281	911.506	2	51	1821	1	File1089 Spectrum5860 scans: 7413	20150309_HM_i02	1	P19013
1	P19013	K2C4_HUMAN	Keratin, type II cytoskeletal 4 (CK-4) (K4)	3359.43	78.65	2643	150	0		0		57285.3	K|NLEPLFETYLSVLRK|Q	NLEPLFETYLSVLRK	none	0	197-211	TRUE	5.854	0.261	911.509	2	50.73	1821	1	File1089 Spectrum5827 scans: 7371	20150309_HM_i02	1	P19013
1	P19013	K2C4_HUMAN	Keratin, type II cytoskeletal 4 (CK-4) (K4)	3359.43	78.65	2643	150	0		0		57285.3	K|NLEPLFETYLSVLRK|Q	NLEPLFETYLSVLRK	none	0	197-211	TRUE	7.696	-0.003	911.509	2	51.28	1821	1	File1089 Spectrum5887 scans: 7454	20150309_HM_i02	1	P19013
1	P19013	K2C4_HUMAN	Keratin, type II cytoskeletal 4 (CK-4) (K4)	3359.43	78.65	2643	150	0		0		57285.3	K|NLEPLFETYLSVLRK|Q	NLEPLFETYLSVLRK	none	0	197-211	TRUE	7.615	2.94	911.506	2	51.05	1821	1	File1091 Spectrum6075 scans: 7579	20150309_HM_i03	1	P19013
1	P19013	K2C4_HUMAN	Keratin, type II cytoskeletal 4 (CK-4) (K4)	3359.43	78.65	2643	150	0		0		57285.3	K|NLEPLFETYLSVLRK|Q	NLEPLFETYLSVLRK	none	0	197-211	TRUE	7.618	2.073	911.507	2	51.3	1821	1	File1091 Spectrum6100 scans: 7616	20150309_HM_i03	1	P19013
1	P19013	K2C4_HUMAN	Keratin, type II cytoskeletal 4 (CK-4) (K4)	3359.43	78.65	2643	150	0		0		57285.3	K|NLEPLFETYLSVLRK|Q	NLEPLFETYLSVLRK	none	0	197-211	TRUE	7.169	-0.947	911.51	2	48.65	1821	1	File1094 Spectrum6199 scans: 7727	20150309_HM_i04	1	P19013
1	P19013	K2C4_HUMAN	Keratin, type II cytoskeletal 4 (CK-4) (K4)	3359.43	78.65	2643	150	0		0		57285.3	K|NLEPLFETYLSVLRK|Q	NLEPLFETYLSVLRK	none	0	197-211	TRUE	6.067	-0.602	608.009	3	48.88	1821	1	File1094 Spectrum6226 scans: 7764	20150309_HM_i04	1	P19013
1	P19013	K2C4_HUMAN	Keratin, type II cytoskeletal 4 (CK-4) (K4)	3359.43	78.65	2643	150	0		0		57285.3	K|NLEPLFETYLSVLRK|Q	NLEPLFETYLSVLRK	none	0	197-211	TRUE	8.358	-0.278	911.509	2	48.92	1821	1	File1094 Spectrum6229 scans: 7769	20150309_HM_i04	1	P19013
1	P19013	K2C4_HUMAN	Keratin, type II cytoskeletal 4 (CK-4) (K4)	3359.43	78.65	2643	150	0		0		57285.3	K|NLEPLFETYLSVLRK|Q	NLEPLFETYLSVLRK	none	0	197-211	TRUE	5.256	-0.206	608.009	3	49.15	1821	1	File1094 Spectrum6260 scans: 7809	20150309_HM_i04	1	P19013
1	P19013	K2C4_HUMAN	Keratin, type II cytoskeletal 4 (CK-4) (K4)	3359.43	78.65	2643	150	0		0		57285.3	K|NLEPLFETYLSVLRK|Q	NLEPLFETYLSVLRK	none	0	197-211	TRUE	6.612	-0.816	911.51	2	49.18	1821	1	File1094 Spectrum6266 scans: 7817	20150309_HM_i04	1	P19013
1	P19013	K2C4_HUMAN	Keratin, type II cytoskeletal 4 (CK-4) (K4)	3359.43	78.65	2643	150	0		0		57285.3	K|NLEPLFETYLSVLRK|Q	NLEPLFETYLSVLRK	none	0	197-211	TRUE	5.957	-0.503	608.009	3	49.43	1821	1	File1094 Spectrum6296 scans: 7858	20150309_HM_i04	1	P19013
1	P19013	K2C4_HUMAN	Keratin, type II cytoskeletal 4 (CK-4) (K4)	3359.43	78.65	2643	150	0		0		57285.3	K|NLEPLFETYLSVLRK|Q	NLEPLFETYLSVLRK	none	0	197-211	TRUE	7.115	-0.75	911.51	2	49.45	1821	1	File1094 Spectrum6299 scans: 7861	20150309_HM_i04	1	P19013
1	P19013	K2C4_HUMAN	Keratin, type II cytoskeletal 4 (CK-4) (K4)	3359.43	78.65	2643	150	0		0		57285.3	K|NLEPLFETYLSVLRK|Q	NLEPLFETYLSVLRK	none	0	197-211	TRUE	6.467	0.195	911.509	2	49.73	1821	1	File1094 Spectrum6336 scans: 7908	20150309_HM_i04	1	P19013
1	P19013	K2C4_HUMAN	Keratin, type II cytoskeletal 4 (CK-4) (K4)	3359.43	78.65	2643	150	0		0		57285.3	K|NLEPLFETYLSVLRK|Q	NLEPLFETYLSVLRK	none	0	197-211	TRUE	5.531	0.931	911.508	2	50.7	1821	1	File1094 Spectrum6479 scans: 8086	20150309_HM_i04	1	P19013
1	P19013	K2C4_HUMAN	Keratin, type II cytoskeletal 4 (CK-4) (K4)	3359.43	78.65	2643	150	0		0		57285.3	K|NLEPLFETYLSVLRK|Q	NLEPLFETYLSVLRK	none	0	197-211	TRUE	8.078	-0.947	911.51	2	51.23	1821	1	File1096 Spectrum6062 scans: 7559	20150309_HM_i05	1	P19013
1	P19013	K2C4_HUMAN	Keratin, type II cytoskeletal 4 (CK-4) (K4)	3359.43	78.65	2643	150	0		0		57285.3	W|NLLQQQTTTTSSK|N	NLLQQQTTTTSSK	none	0	184-196	TRUE	9.363	3.247	725.378	2	18.5	1448.75	-2	File1087 Spectrum1250 scans: 1697	20150309_HM_i01	1	P19013
1	P19013	K2C4_HUMAN	Keratin, type II cytoskeletal 4 (CK-4) (K4)	3359.43	78.65	2643	150	0		0		57285.3	L|NNKFASFIDK|V	NNKFASFIDK	none	0	159-168	FALSE	6.215	0.367	592.309	2	31.67	1182.6	-2	File1087 Spectrum3216 scans: 4180	20150309_HM_i01	25	P02538_CHAIN_0,P02538,P48668_CHAIN_0,P48668,P04259_CHAIN_0,P04259,P19013,P13647,Q01546,Q9NSB2,P35908,P12035,O95678,Q5XKE5,Q86Y46,P05787,P05787_ISOFORM_2,Q86Y46_ISOFORM_2,P08729_CHAIN_0,P08729,Q3SY84,Q14CN4_ISOFORM_3,Q14CN4_ISOFORM_2,Q14CN4,Q7Z794
1	P19013	K2C4_HUMAN	Keratin, type II cytoskeletal 4 (CK-4) (K4)	3359.43	78.65	2643	150	0		0		57285.3	L|NNKFASFIDK|V	NNKFASFIDK	none	0	159-168	FALSE	7.41	-0.14	592.309	2	34.33	1182.6	-2	File1087 Spectrum3600 scans: 4662	20150309_HM_i01	25	P02538_CHAIN_0,P02538,P48668_CHAIN_0,P48668,P04259_CHAIN_0,P04259,P19013,P13647,Q01546,Q9NSB2,P35908,P12035,O95678,Q5XKE5,Q86Y46,P05787,P05787_ISOFORM_2,Q86Y46_ISOFORM_2,P08729_CHAIN_0,P08729,Q3SY84,Q14CN4_ISOFORM_3,Q14CN4_ISOFORM_2,Q14CN4,Q7Z794
1	P19013	K2C4_HUMAN	Keratin, type II cytoskeletal 4 (CK-4) (K4)	3359.43	78.65	2643	150	0		0		57285.3	L|NNKFASFIDK|V	NNKFASFIDK	none	0	159-168	FALSE	5.406	3.682	592.307	2	30.68	1182.6	-2	File1094 Spectrum3392 scans: 4289	20150309_HM_i04	25	P19013,P48668_CHAIN_0,P48668,P02538_CHAIN_0,P02538,P04259_CHAIN_0,P04259,P13647,Q9NSB2,Q01546,P12035,O95678,P35908,Q5XKE5,P05787,P05787_ISOFORM_2,Q86Y46,P08729_CHAIN_0,P08729,Q86Y46_ISOFORM_2,Q3SY84,Q14CN4_ISOFORM_3,Q14CN4_ISOFORM_2,Q14CN4,Q7Z794
1	P19013	K2C4_HUMAN	Keratin, type II cytoskeletal 4 (CK-4) (K4)	3359.43	78.65	2643	150	0		0		57285.3	L|NNKFASFIDK|V	NNKFASFIDK	none	0	159-168	FALSE	6.218	2.549	592.307	2	32.92	1182.6	-2	File1094 Spectrum3745 scans: 4724	20150309_HM_i04	25	P19013,P48668_CHAIN_0,P48668,P02538_CHAIN_0,P02538,P04259_CHAIN_0,P04259,P13647,Q9NSB2,Q01546,P12035,O95678,P35908,Q5XKE5,P05787,P05787_ISOFORM_2,Q86Y46,P08729_CHAIN_0,P08729,Q86Y46_ISOFORM_2,Q3SY84,Q14CN4_ISOFORM_3,Q14CN4_ISOFORM_2,Q14CN4,Q7Z794
1	P19013	K2C4_HUMAN	Keratin, type II cytoskeletal 4 (CK-4) (K4)	3359.43	78.65	2643	150	0		0		57285.3	K|NTKSEIAELNR|M	NTKSEIAELNR	none	0	364-374	TRUE	8.289	2.642	637.837	2	17.48	1273.66	1	File1087 Spectrum1111 scans: 1514	20150309_HM_i01	1	P19013
1	P19013	K2C4_HUMAN	Keratin, type II cytoskeletal 4 (CK-4) (K4)	3359.43	78.65	2643	150	0		0		57285.3	K|NTKSEIAELNR|M	NTKSEIAELNR	none	0	364-374	TRUE	5.862	2.869	425.56	3	17.72	1273.66	1	File1087 Spectrum1146 scans: 1560	20150309_HM_i01	1	P19013
1	P19013	K2C4_HUMAN	Keratin, type II cytoskeletal 4 (CK-4) (K4)	3359.43	78.65	2643	150	0		0		57285.3	K|NTKSEIAELNR|M	NTKSEIAELNR	none	0	364-374	TRUE	9.022	3.395	637.836	2	17.73	1273.66	1	File1087 Spectrum1148 scans: 1563	20150309_HM_i01	1	P19013
1	P19013	K2C4_HUMAN	Keratin, type II cytoskeletal 4 (CK-4) (K4)	3359.43	78.65	2643	150	0		0		57285.3	K|NTKSEIAELNR|M	NTKSEIAELNR	none	0	364-374	TRUE	5.475	2.657	425.56	3	17.98	1273.66	1	File1087 Spectrum1176 scans: 1603	20150309_HM_i01	1	P19013
1	P19013	K2C4_HUMAN	Keratin, type II cytoskeletal 4 (CK-4) (K4)	3359.43	78.65	2643	150	0		0		57285.3	K|NTKSEIAELNR|M	NTKSEIAELNR	none	0	364-374	TRUE	7.531	2.83	637.837	2	18	1273.66	1	File1087 Spectrum1178 scans: 1606	20150309_HM_i01	1	P19013
1	P19013	K2C4_HUMAN	Keratin, type II cytoskeletal 4 (CK-4) (K4)	3359.43	78.65	2643	150	0		0		57285.3	K|NTKSEIAELNR|M	NTKSEIAELNR	none	0	364-374	TRUE	5.434	2.281	425.561	3	18.23	1273.66	1	File1087 Spectrum1215 scans: 1652	20150309_HM_i01	1	P19013
1	P19013	K2C4_HUMAN	Keratin, type II cytoskeletal 4 (CK-4) (K4)	3359.43	78.65	2643	150	0		0		57285.3	K|NTKSEIAELNR|M	NTKSEIAELNR	none	0	364-374	TRUE	7.584	2.83	637.837	2	18.33	1273.66	1	File1087 Spectrum1226 scans: 1667	20150309_HM_i01	1	P19013
1	P19013	K2C4_HUMAN	Keratin, type II cytoskeletal 4 (CK-4) (K4)	3359.43	78.65	2643	150	0		0		57285.3	K|NTKSEIAELNR|M	NTKSEIAELNR	none	0	364-374	TRUE	5.561	3.576	425.56	3	17.87	1273.66	1	File1089 Spectrum1145 scans: 1552	20150309_HM_i02	1	P19013
1	P19013	K2C4_HUMAN	Keratin, type II cytoskeletal 4 (CK-4) (K4)	3359.43	78.65	2643	150	0		0		57285.3	K|NTKSEIAELNR|M	NTKSEIAELNR	none	0	364-374	TRUE	7.893	3.301	637.836	2	17.88	1273.66	1	File1089 Spectrum1147 scans: 1554	20150309_HM_i02	1	P19013
1	P19013	K2C4_HUMAN	Keratin, type II cytoskeletal 4 (CK-4) (K4)	3359.43	78.65	2643	150	0		0		57285.3	K|NTKSEIAELNR|M	NTKSEIAELNR	none	0	364-374	TRUE	8.377	2.155	637.837	2	18.13	1273.66	1	File1089 Spectrum1181 scans: 1601	20150309_HM_i02	1	P19013
1	P19013	K2C4_HUMAN	Keratin, type II cytoskeletal 4 (CK-4) (K4)	3359.43	78.65	2643	150	0		0		57285.3	K|NTKSEIAELNR|M	NTKSEIAELNR	none	0	364-374	TRUE	5.728	1.684	637.838	2	18.4	1273.66	1	File1089 Spectrum1220 scans: 1649	20150309_HM_i02	1	P19013
1	P19013	K2C4_HUMAN	Keratin, type II cytoskeletal 4 (CK-4) (K4)	3359.43	78.65	2643	150	0		0		57285.3	K|NTKSEIAELNR|M	NTKSEIAELNR	none	0	364-374	TRUE	5.7	3.364	425.56	3	17.88	1273.66	1	File1091 Spectrum1248 scans: 1631	20150309_HM_i03	1	P19013
1	P19013	K2C4_HUMAN	Keratin, type II cytoskeletal 4 (CK-4) (K4)	3359.43	78.65	2643	150	0		0		57285.3	K|NTKSEIAELNR|M	NTKSEIAELNR	none	0	364-374	TRUE	6.085	4.165	637.836	2	18.05	1273.66	1	File1091 Spectrum1271 scans: 1661	20150309_HM_i03	1	P19013
1	P19013	K2C4_HUMAN	Keratin, type II cytoskeletal 4 (CK-4) (K4)	3359.43	78.65	2643	150	0		0		57285.3	K|NTKSEIAELNR|M	NTKSEIAELNR	none	0	364-374	TRUE	5.327	-0.522	425.562	3	18.13	1273.66	1	File1091 Spectrum1282 scans: 1677	20150309_HM_i03	1	P19013
1	P19013	K2C4_HUMAN	Keratin, type II cytoskeletal 4 (CK-4) (K4)	3359.43	78.65	2643	150	0		0		57285.3	K|NTKSEIAELNR|M	NTKSEIAELNR	none	0	364-374	TRUE	6.634	1.684	637.838	2	18.32	1273.66	1	File1091 Spectrum1311 scans: 1711	20150309_HM_i03	1	P19013
1	P19013	K2C4_HUMAN	Keratin, type II cytoskeletal 4 (CK-4) (K4)	3359.43	78.65	2643	150	0		0		57285.3	K|NTKSEIAELNR|M	NTKSEIAELNR	none	0	364-374	TRUE	5.309	0.561	425.561	3	18.42	1273.66	1	File1091 Spectrum1325 scans: 1729	20150309_HM_i03	1	P19013
1	P19013	K2C4_HUMAN	Keratin, type II cytoskeletal 4 (CK-4) (K4)	3359.43	78.65	2643	150	0		0		57285.3	K|NTKSEIAELNR|M	NTKSEIAELNR	none	0	364-374	TRUE	9.528	2.249	637.837	2	15.53	1273.66	1	File1094 Spectrum923 scans: 1262	20150309_HM_i04	1	P19013
1	P19013	K2C4_HUMAN	Keratin, type II cytoskeletal 4 (CK-4) (K4)	3359.43	78.65	2643	150	0		0		57285.3	K|NTKSEIAELNR|M	NTKSEIAELNR	none	0	364-374	TRUE	5.398	1.998	425.561	3	15.53	1273.66	1	File1094 Spectrum924 scans: 1263	20150309_HM_i04	1	P19013
1	P19013	K2C4_HUMAN	Keratin, type II cytoskeletal 4 (CK-4) (K4)	3359.43	78.65	2643	150	0		0		57285.3	K|NTKSEIAELNR|M	NTKSEIAELNR	none	0	364-374	TRUE	8.613	2.642	637.837	2	15.78	1273.66	1	File1094 Spectrum968 scans: 1317	20150309_HM_i04	1	P19013
1	P19013	K2C4_HUMAN	Keratin, type II cytoskeletal 4 (CK-4) (K4)	3359.43	78.65	2643	150	0		0		57285.3	K|NTKSEIAELNR|M	NTKSEIAELNR	none	0	364-374	TRUE	6.612	0.726	637.838	2	18.47	1273.66	1	File1096 Spectrum1218 scans: 1623	20150309_HM_i05	1	P19013
1	P19013	K2C4_HUMAN	Keratin, type II cytoskeletal 4 (CK-4) (K4)	3359.43	78.65	2643	150	0		0		57285.3	K|NTKSEIAELNR|M	NTKSEIAELNR	none	0	364-374	TRUE	5.585	-0.381	425.562	3	18.85	1273.66	1	File1098 Spectrum1103 scans: 1504	20150309_HM_i06	1	P19013
1	P19013	K2C4_HUMAN	Keratin, type II cytoskeletal 4 (CK-4) (K4)	3359.43	78.65	2643	150	0		0		57285.3	E|PLFETYLSVLR|K	PLFETYLSVLR	none	0	200-210	TRUE	9.089	1.073	669.376	2	54.8	1336.74	-2	File1087 Spectrum6378 scans: 8158	20150309_HM_i01	1	P19013
1	P19013	K2C4_HUMAN	Keratin, type II cytoskeletal 4 (CK-4) (K4)	3359.43	78.65	2643	150	0		0		57285.3	E|PLFETYLSVLR|K	PLFETYLSVLR	none	0	200-210	TRUE	9.562	-0.109	669.377	2	55.07	1336.74	-2	File1087 Spectrum6405 scans: 8197	20150309_HM_i01	1	P19013
1	P19013	K2C4_HUMAN	Keratin, type II cytoskeletal 4 (CK-4) (K4)	3359.43	78.65	2643	150	0		0		57285.3	E|PLFETYLSVLR|K	PLFETYLSVLR	none	0	200-210	TRUE	8.439	0.43	669.377	2	55.4	1336.74	-2	File1087 Spectrum6438 scans: 8244	20150309_HM_i01	1	P19013
1	P19013	K2C4_HUMAN	Keratin, type II cytoskeletal 4 (CK-4) (K4)	3359.43	78.65	2643	150	0		0		57285.3	E|PLFETYLSVLR|K	PLFETYLSVLR	none	0	200-210	TRUE	8.587	0.983	669.376	2	54.87	1336.74	-2	File1089 Spectrum6292 scans: 7985	20150309_HM_i02	1	P19013
1	P19013	K2C4_HUMAN	Keratin, type II cytoskeletal 4 (CK-4) (K4)	3359.43	78.65	2643	150	0		0		57285.3	E|PLFETYLSVLR|K	PLFETYLSVLR	none	0	200-210	TRUE	8.606	3.183	669.375	2	55.15	1336.74	-2	File1089 Spectrum6322 scans: 8028	20150309_HM_i02	1	P19013
1	P19013	K2C4_HUMAN	Keratin, type II cytoskeletal 4 (CK-4) (K4)	3359.43	78.65	2643	150	0		0		57285.3	E|PLFETYLSVLR|K	PLFETYLSVLR	none	0	200-210	TRUE	9.055	1.343	669.376	2	54.92	1336.74	-2	File1091 Spectrum6534 scans: 8158	20150309_HM_i03	1	P19013
1	P19013	K2C4_HUMAN	Keratin, type II cytoskeletal 4 (CK-4) (K4)	3359.43	78.65	2643	150	0		0		57285.3	E|PLFETYLSVLR|K	PLFETYLSVLR	none	0	200-210	TRUE	9.206	3.721	669.374	2	55.17	1336.74	-2	File1091 Spectrum6559 scans: 8194	20150309_HM_i03	1	P19013
1	P19013	K2C4_HUMAN	Keratin, type II cytoskeletal 4 (CK-4) (K4)	3359.43	78.65	2643	150	0		0		57285.3	E|PLFETYLSVLR|K	PLFETYLSVLR	none	0	200-210	TRUE	7.688	1.253	669.376	2	55.43	1336.74	-2	File1091 Spectrum6590 scans: 8235	20150309_HM_i03	1	P19013
1	P19013	K2C4_HUMAN	Keratin, type II cytoskeletal 4 (CK-4) (K4)	3359.43	78.65	2643	150	0		0		57285.3	E|PLFETYLSVLR|K	PLFETYLSVLR	none	0	200-210	TRUE	8.929	0.894	669.376	2	53.95	1336.74	-2	File1094 Spectrum6926 scans: 8666	20150309_HM_i04	1	P19013
1	P19013	K2C4_HUMAN	Keratin, type II cytoskeletal 4 (CK-4) (K4)	3359.43	78.65	2643	150	0		0		57285.3	E|PLFETYLSVLR|K	PLFETYLSVLR	none	0	200-210	TRUE	9.452	2.36	669.375	2	54.22	1336.74	-2	File1094 Spectrum6964 scans: 8716	20150309_HM_i04	1	P19013
1	P19013	K2C4_HUMAN	Keratin, type II cytoskeletal 4 (CK-4) (K4)	3359.43	78.65	2643	150	0		0		57285.3	E|PLFETYLSVLR|K	PLFETYLSVLR	none	0	200-210	TRUE	8.677	2.719	669.375	2	54.48	1336.74	-2	File1094 Spectrum7000 scans: 8763	20150309_HM_i04	1	P19013
1	P19013	K2C4_HUMAN	Keratin, type II cytoskeletal 4 (CK-4) (K4)	3359.43	78.65	2643	150	0		0		57285.3	E|PLFETYLSVLR|K	PLFETYLSVLR	none	0	200-210	TRUE	9.375	3.362	669.375	2	54.75	1336.74	-2	File1094 Spectrum7031 scans: 8807	20150309_HM_i04	1	P19013
1	P19013	K2C4_HUMAN	Keratin, type II cytoskeletal 4 (CK-4) (K4)	3359.43	78.65	2643	150	0		0		57285.3	E|PLFETYLSVLR|K	PLFETYLSVLR	none	0	200-210	TRUE	6.672	0.894	669.376	2	55.15	1336.74	-2	File1096 Spectrum6501 scans: 8145	20150309_HM_i05	1	P19013
1	P19013	K2C4_HUMAN	Keratin, type II cytoskeletal 4 (CK-4) (K4)	3359.43	78.65	2643	150	0		0		57285.3	E|PLFETYLSVLRK|Q	PLFETYLSVLRK	none	0	200-211	TRUE	7.751	2.563	733.422	2	50.72	1464.83	-2	File1087 Spectrum5878 scans: 7515	20150309_HM_i01	1	P19013
1	P19013	K2C4_HUMAN	Keratin, type II cytoskeletal 4 (CK-4) (K4)	3359.43	78.65	2643	150	0		0		57285.3	E|PLFETYLSVLRK|Q	PLFETYLSVLRK	none	0	200-211	TRUE	6.984	0.31	733.424	2	51.02	1464.83	-2	File1087 Spectrum5913 scans: 7563	20150309_HM_i01	1	P19013
1	P19013	K2C4_HUMAN	Keratin, type II cytoskeletal 4 (CK-4) (K4)	3359.43	78.65	2643	150	0		0		57285.3	E|PLFETYLSVLRK|Q	PLFETYLSVLRK	none	0	200-211	TRUE	7.734	1.143	733.423	2	50.92	1464.83	-2	File1089 Spectrum5850 scans: 7400	20150309_HM_i02	1	P19013
1	P19013	K2C4_HUMAN	Keratin, type II cytoskeletal 4 (CK-4) (K4)	3359.43	78.65	2643	150	0		0		57285.3	E|PLFETYLSVLRK|Q	PLFETYLSVLRK	none	0	200-211	TRUE	5.568	1.457	489.285	3	50.98	1464.83	-2	File1089 Spectrum5859 scans: 7411	20150309_HM_i02	1	P19013
1	P19013	K2C4_HUMAN	Keratin, type II cytoskeletal 4 (CK-4) (K4)	3359.43	78.65	2643	150	0		0		57285.3	E|PLFETYLSVLRK|Q	PLFETYLSVLRK	none	0	200-211	TRUE	7.781	2.14	733.423	2	51.02	1464.83	-2	File1091 Spectrum6071 scans: 7574	20150309_HM_i03	1	P19013
1	P19013	K2C4_HUMAN	Keratin, type II cytoskeletal 4 (CK-4) (K4)	3359.43	78.65	2643	150	0		0		57285.3	E|PLFETYLSVLRK|Q	PLFETYLSVLRK	none	0	200-211	TRUE	8.206	1.143	733.423	2	48.72	1464.83	-2	File1094 Spectrum6206 scans: 7737	20150309_HM_i04	1	P19013
1	P19013	K2C4_HUMAN	Keratin, type II cytoskeletal 4 (CK-4) (K4)	3359.43	78.65	2643	150	0		0		57285.3	E|PLFETYLSVLRK|Q	PLFETYLSVLRK	none	0	200-211	TRUE	6.222	0.331	489.285	3	48.85	1464.83	-2	File1094 Spectrum6225 scans: 7761	20150309_HM_i04	1	P19013
1	P19013	K2C4_HUMAN	Keratin, type II cytoskeletal 4 (CK-4) (K4)	3359.43	78.65	2643	150	0		0		57285.3	E|PLFETYLSVLRK|Q	PLFETYLSVLRK	none	0	200-211	TRUE	8.223	0.556	733.424	2	49.02	1464.83	-2	File1094 Spectrum6243 scans: 7787	20150309_HM_i04	1	P19013
1	P19013	K2C4_HUMAN	Keratin, type II cytoskeletal 4 (CK-4) (K4)	3359.43	78.65	2643	150	0		0		57285.3	K|QCQTLQVSVADAEQR|G	QC[Cys_CAM]QTLQVSVADAEQR	C390[Cys_CAM]	1	389-403	TRUE	10.078	1.96	866.916	2	25.68	1731.82	0	File1087 Spectrum2321 scans: 3065	20150309_HM_i01	1	P19013
1	P19013	K2C4_HUMAN	Keratin, type II cytoskeletal 4 (CK-4) (K4)	3359.43	78.65	2643	150	0		0		57285.3	K|QCQTLQVSVADAEQR|G	QC[Cys_CAM]QTLQVSVADAEQR	C390[Cys_CAM]	1	389-403	TRUE	8.739	2.538	578.279	3	25.7	1731.82	0	File1087 Spectrum2324 scans: 3068	20150309_HM_i01	1	P19013
1	P19013	K2C4_HUMAN	Keratin, type II cytoskeletal 4 (CK-4) (K4)	3359.43	78.65	2643	150	0		0		57285.3	K|QCQTLQVSVADAEQR|G	QC[Cys_CAM]QTLQVSVADAEQR	C390[Cys_CAM]	1	389-403	TRUE	10.2	2.11	866.916	2	25.95	1731.82	0	File1087 Spectrum2361 scans: 3116	20150309_HM_i01	1	P19013
1	P19013	K2C4_HUMAN	Keratin, type II cytoskeletal 4 (CK-4) (K4)	3359.43	78.65	2643	150	0		0		57285.3	K|QCQTLQVSVADAEQR|G	QC[Cys_CAM]QTLQVSVADAEQR	C390[Cys_CAM]	1	389-403	TRUE	9.525	2.745	578.279	3	25.97	1731.82	0	File1087 Spectrum2362 scans: 3117	20150309_HM_i01	1	P19013
1	P19013	K2C4_HUMAN	Keratin, type II cytoskeletal 4 (CK-4) (K4)	3359.43	78.65	2643	150	0		0		57285.3	K|QCQTLQVSVADAEQR|G	QC[Cys_CAM]QTLQVSVADAEQR	C390[Cys_CAM]	1	389-403	TRUE	10.073	1.117	866.917	2	26.23	1731.82	0	File1087 Spectrum2405 scans: 3170	20150309_HM_i01	1	P19013
1	P19013	K2C4_HUMAN	Keratin, type II cytoskeletal 4 (CK-4) (K4)	3359.43	78.65	2643	150	0		0		57285.3	K|QCQTLQVSVADAEQR|G	QC[Cys_CAM]QTLQVSVADAEQR	C390[Cys_CAM]	1	389-403	TRUE	9.677	1.481	578.28	3	26.25	1731.82	0	File1087 Spectrum2408 scans: 3173	20150309_HM_i01	1	P19013
1	P19013	K2C4_HUMAN	Keratin, type II cytoskeletal 4 (CK-4) (K4)	3359.43	78.65	2643	150	0		0		57285.3	K|QCQTLQVSVADAEQR|G	QC[Cys_CAM]QTLQVSVADAEQR	C390[Cys_CAM]	1	389-403	TRUE	10.774	2.11	866.916	2	26.52	1731.82	0	File1087 Spectrum2452 scans: 3226	20150309_HM_i01	1	P19013
1	P19013	K2C4_HUMAN	Keratin, type II cytoskeletal 4 (CK-4) (K4)	3359.43	78.65	2643	150	0		0		57285.3	K|QCQTLQVSVADAEQR|G	QC[Cys_CAM]QTLQVSVADAEQR	C390[Cys_CAM]	1	389-403	TRUE	9.001	1.273	578.28	3	26.57	1731.82	0	File1087 Spectrum2458 scans: 3233	20150309_HM_i01	1	P19013
1	P19013	K2C4_HUMAN	Keratin, type II cytoskeletal 4 (CK-4) (K4)	3359.43	78.65	2643	150	0		0		57285.3	K|QCQTLQVSVADAEQR|G	QC[Cys_CAM]QTLQVSVADAEQR	C390[Cys_CAM]	1	389-403	TRUE	10.012	0.909	866.917	2	26.77	1731.82	0	File1087 Spectrum2490 scans: 3272	20150309_HM_i01	1	P19013
1	P19013	K2C4_HUMAN	Keratin, type II cytoskeletal 4 (CK-4) (K4)	3359.43	78.65	2643	150	0		0		57285.3	K|QCQTLQVSVADAEQR|G	QC[Cys_CAM]QTLQVSVADAEQR	C390[Cys_CAM]	1	389-403	TRUE	9.087	1.614	866.916	2	27.1	1731.82	0	File1087 Spectrum2543 scans: 3335	20150309_HM_i01	1	P19013
1	P19013	K2C4_HUMAN	Keratin, type II cytoskeletal 4 (CK-4) (K4)	3359.43	78.65	2643	150	0		0		57285.3	K|QCQTLQVSVADAEQR|G	QC[Cys_CAM]QTLQVSVADAEQR	C390[Cys_CAM]	1	389-403	TRUE	8.678	-0.569	866.918	2	27.5	1731.82	0	File1087 Spectrum2603 scans: 3410	20150309_HM_i01	1	P19013
1	P19013	K2C4_HUMAN	Keratin, type II cytoskeletal 4 (CK-4) (K4)	3359.43	78.65	2643	150	0		0		57285.3	K|QCQTLQVSVADAEQR|G	[PYRR]QC[Cys_CAM]QTLQVSVADAEQR	[PYRR] C390[Cys_CAM]	2	389-403	TRUE	9.283	1.42	858.403	2	31.03	1714.79	0	File1087 Spectrum3120 scans: 4064	20150309_HM_i01	1	P19013
1	P19013	K2C4_HUMAN	Keratin, type II cytoskeletal 4 (CK-4) (K4)	3359.43	78.65	2643	150	0		0		57285.3	K|QCQTLQVSVADAEQR|G	[PYRR]QC[Cys_CAM]QTLQVSVADAEQR	[PYRR] C390[Cys_CAM]	2	389-403	TRUE	10.388	-0.003	858.404	2	31.27	1714.79	0	File1087 Spectrum3156 scans: 4108	20150309_HM_i01	1	P19013
1	P19013	K2C4_HUMAN	Keratin, type II cytoskeletal 4 (CK-4) (K4)	3359.43	78.65	2643	150	0		0		57285.3	K|QCQTLQVSVADAEQR|G	[PYRR]QC[Cys_CAM]QTLQVSVADAEQR	[PYRR] C390[Cys_CAM]	2	389-403	TRUE	8.244	-5.275	858.409	2	31.53	1714.79	0	File1087 Spectrum3196 scans: 4156	20150309_HM_i01	1	P19013
1	P19013	K2C4_HUMAN	Keratin, type II cytoskeletal 4 (CK-4) (K4)	3359.43	78.65	2643	150	0		0		57285.3	K|QCQTLQVSVADAEQR|G	QC[Cys_CAM]QTLQVSVADAEQR	C390[Cys_CAM]	1	389-403	TRUE	10.933	-0.638	866.918	2	25.9	1731.82	0	File1089 Spectrum2338 scans: 3055	20150309_HM_i02	1	P19013
1	P19013	K2C4_HUMAN	Keratin, type II cytoskeletal 4 (CK-4) (K4)	3359.43	78.65	2643	150	0		0		57285.3	K|QCQTLQVSVADAEQR|G	QC[Cys_CAM]QTLQVSVADAEQR	C390[Cys_CAM]	1	389-403	TRUE	8.886	3.075	578.279	3	25.95	1731.82	0	File1089 Spectrum2346 scans: 3065	20150309_HM_i02	1	P19013
1	P19013	K2C4_HUMAN	Keratin, type II cytoskeletal 4 (CK-4) (K4)	3359.43	78.65	2643	150	0		0		57285.3	K|QCQTLQVSVADAEQR|G	QC[Cys_CAM]QTLQVSVADAEQR	C390[Cys_CAM]	1	389-403	TRUE	10.627	2.318	866.916	2	26.17	1731.82	0	File1089 Spectrum2374 scans: 3103	20150309_HM_i02	1	P19013
1	P19013	K2C4_HUMAN	Keratin, type II cytoskeletal 4 (CK-4) (K4)	3359.43	78.65	2643	150	0		0		57285.3	K|QCQTLQVSVADAEQR|G	QC[Cys_CAM]QTLQVSVADAEQR	C390[Cys_CAM]	1	389-403	TRUE	8.564	2.849	578.279	3	26.22	1731.82	0	File1089 Spectrum2382 scans: 3113	20150309_HM_i02	1	P19013
1	P19013	K2C4_HUMAN	Keratin, type II cytoskeletal 4 (CK-4) (K4)	3359.43	78.65	2643	150	0		0		57285.3	K|QCQTLQVSVADAEQR|G	QC[Cys_CAM]QTLQVSVADAEQR	C390[Cys_CAM]	1	389-403	TRUE	8.646	-7.302	578.285	3	26.25	1731.82	0	File1089 Spectrum2388 scans: 3121	20150309_HM_i02	1	P19013
1	P19013	K2C4_HUMAN	Keratin, type II cytoskeletal 4 (CK-4) (K4)	3359.43	78.65	2643	150	0		0		57285.3	K|QCQTLQVSVADAEQR|G	QC[Cys_CAM]QTLQVSVADAEQR	C390[Cys_CAM]	1	389-403	TRUE	11.156	1.544	866.916	2	26.43	1731.82	0	File1089 Spectrum2415 scans: 3155	20150309_HM_i02	1	P19013
1	P19013	K2C4_HUMAN	Keratin, type II cytoskeletal 4 (CK-4) (K4)	3359.43	78.65	2643	150	0		0		57285.3	K|QCQTLQVSVADAEQR|G	QC[Cys_CAM]QTLQVSVADAEQR	C390[Cys_CAM]	1	389-403	TRUE	8.229	1.793	578.28	3	26.5	1731.82	0	File1089 Spectrum2427 scans: 3169	20150309_HM_i02	1	P19013
1	P19013	K2C4_HUMAN	Keratin, type II cytoskeletal 4 (CK-4) (K4)	3359.43	78.65	2643	150	0		0		57285.3	K|QCQTLQVSVADAEQR|G	QC[Cys_CAM]QTLQVSVADAEQR	C390[Cys_CAM]	1	389-403	TRUE	9.287	0.621	866.917	2	26.72	1731.82	0	File1089 Spectrum2460 scans: 3209	20150309_HM_i02	1	P19013
1	P19013	K2C4_HUMAN	Keratin, type II cytoskeletal 4 (CK-4) (K4)	3359.43	78.65	2643	150	0		0		57285.3	K|QCQTLQVSVADAEQR|G	QC[Cys_CAM]QTLQVSVADAEQR	C390[Cys_CAM]	1	389-403	TRUE	6.764	0.216	578.281	3	26.87	1731.82	0	File1089 Spectrum2483 scans: 3236	20150309_HM_i02	1	P19013
1	P19013	K2C4_HUMAN	Keratin, type II cytoskeletal 4 (CK-4) (K4)	3359.43	78.65	2643	150	0		0		57285.3	K|QCQTLQVSVADAEQR|G	QC[Cys_CAM]QTLQVSVADAEQR	C390[Cys_CAM]	1	389-403	TRUE	8.676	0.413	866.917	2	27.43	1731.82	0	File1089 Spectrum2571 scans: 3342	20150309_HM_i02	1	P19013
1	P19013	K2C4_HUMAN	Keratin, type II cytoskeletal 4 (CK-4) (K4)	3359.43	78.65	2643	150	0		0		57285.3	K|QCQTLQVSVADAEQR|G	QC[Cys_CAM]QTLQ[DEAMID]VSVADAEQR	C390[Cys_CAM] Q394[DEAMID]	2	389-403	TRUE	7.4	5.837	867.405	2	27.5	1732.81	0	File1089 Spectrum2581 scans: 3354	20150309_HM_i02	1	P19013
1	P19013	K2C4_HUMAN	Keratin, type II cytoskeletal 4 (CK-4) (K4)	3359.43	78.65	2643	150	0		0		57285.3	K|QCQTLQVSVADAEQR|G	[PYRR]QC[Cys_CAM]QTLQVSVADAEQR	[PYRR] C390[Cys_CAM]	2	389-403	TRUE	9.236	0.918	858.404	2	31.18	1714.79	0	File1089 Spectrum3127 scans: 4027	20150309_HM_i02	1	P19013
1	P19013	K2C4_HUMAN	Keratin, type II cytoskeletal 4 (CK-4) (K4)	3359.43	78.65	2643	150	0		0		57285.3	K|QCQTLQVSVADAEQR|G	[PYRR]QC[Cys_CAM]QTLQVSVADAEQR	[PYRR] C390[Cys_CAM]	2	389-403	TRUE	9.071	-0.073	858.405	2	31.45	1714.79	0	File1089 Spectrum3165 scans: 4073	20150309_HM_i02	1	P19013
1	P19013	K2C4_HUMAN	Keratin, type II cytoskeletal 4 (CK-4) (K4)	3359.43	78.65	2643	150	0		0		57285.3	K|QCQTLQVSVADAEQR|G	[PYRR]QC[Cys_CAM]QTLQVSVADAEQR	[PYRR] C390[Cys_CAM]	2	389-403	TRUE	8.113	-5.835	858.409	2	31.72	1714.79	0	File1089 Spectrum3206 scans: 4122	20150309_HM_i02	1	P19013
1	P19013	K2C4_HUMAN	Keratin, type II cytoskeletal 4 (CK-4) (K4)	3359.43	78.65	2643	150	0		0		57285.3	K|QCQTLQVSVADAEQR|G	QC[Cys_CAM]QTLQVSVADAEQR	C390[Cys_CAM]	1	389-403	TRUE	10.315	3.369	866.915	2	25.93	1731.82	0	File1091 Spectrum2464 scans: 3152	20150309_HM_i03	1	P19013
1	P19013	K2C4_HUMAN	Keratin, type II cytoskeletal 4 (CK-4) (K4)	3359.43	78.65	2643	150	0		0		57285.3	K|QCQTLQVSVADAEQR|G	QC[Cys_CAM]QTLQVSVADAEQR	C390[Cys_CAM]	1	389-403	TRUE	9.661	3.594	578.279	3	25.97	1731.82	0	File1091 Spectrum2470 scans: 3159	20150309_HM_i03	1	P19013
1	P19013	K2C4_HUMAN	Keratin, type II cytoskeletal 4 (CK-4) (K4)	3359.43	78.65	2643	150	0		0		57285.3	K|QCQTLQVSVADAEQR|G	QC[Cys_CAM]QTLQVSVADAEQR	C390[Cys_CAM]	1	389-403	TRUE	10.795	2.734	866.915	2	26.18	1731.82	0	File1091 Spectrum2501 scans: 3200	20150309_HM_i03	1	P19013
1	P19013	K2C4_HUMAN	Keratin, type II cytoskeletal 4 (CK-4) (K4)	3359.43	78.65	2643	150	0		0		57285.3	K|QCQTLQVSVADAEQR|G	QC[Cys_CAM]QTLQVSVADAEQR	C390[Cys_CAM]	1	389-403	TRUE	8.841	3.386	578.279	3	26.23	1731.82	0	File1091 Spectrum2507 scans: 3207	20150309_HM_i03	1	P19013
1	P19013	K2C4_HUMAN	Keratin, type II cytoskeletal 4 (CK-4) (K4)	3359.43	78.65	2643	150	0		0		57285.3	K|QCQTLQVSVADAEQR|G	QC[Cys_CAM]QTLQVSVADAEQR	C390[Cys_CAM]	1	389-403	TRUE	11.182	2.318	866.916	2	26.47	1731.82	0	File1091 Spectrum2541 scans: 3252	20150309_HM_i03	1	P19013
1	P19013	K2C4_HUMAN	Keratin, type II cytoskeletal 4 (CK-4) (K4)	3359.43	78.65	2643	150	0		0		57285.3	K|QCQTLQVSVADAEQR|G	QC[Cys_CAM]QTLQVSVADAEQR	C390[Cys_CAM]	1	389-403	TRUE	9.108	1.793	578.28	3	26.5	1731.82	0	File1091 Spectrum2547 scans: 3259	20150309_HM_i03	1	P19013
1	P19013	K2C4_HUMAN	Keratin, type II cytoskeletal 4 (CK-4) (K4)	3359.43	78.65	2643	150	0		0		57285.3	K|QCQTLQVSVADAEQR|G	QC[Cys_CAM]QTLQVSVADAEQR	C390[Cys_CAM]	1	389-403	TRUE	10.772	1.406	866.917	2	26.75	1731.82	0	File1091 Spectrum2587 scans: 3307	20150309_HM_i03	1	P19013
1	P19013	K2C4_HUMAN	Keratin, type II cytoskeletal 4 (CK-4) (K4)	3359.43	78.65	2643	150	0		0		57285.3	K|QCQTLQVSVADAEQR|G	QC[Cys_CAM]QTLQVSVADAEQR	C390[Cys_CAM]	1	389-403	TRUE	7.564	1.793	578.28	3	26.78	1731.82	0	File1091 Spectrum2593 scans: 3314	20150309_HM_i03	1	P19013
1	P19013	K2C4_HUMAN	Keratin, type II cytoskeletal 4 (CK-4) (K4)	3359.43	78.65	2643	150	0		0		57285.3	K|QCQTLQVSVADAEQR|G	QC[Cys_CAM]QTLQVSVADAEQR	C390[Cys_CAM]	1	389-403	TRUE	9.967	1.325	866.917	2	27.05	1731.82	0	File1091 Spectrum2633 scans: 3362	20150309_HM_i03	1	P19013
1	P19013	K2C4_HUMAN	Keratin, type II cytoskeletal 4 (CK-4) (K4)	3359.43	78.65	2643	150	0		0		57285.3	K|QCQTLQVSVADAEQR|G	QC[Cys_CAM]QTLQVSVADAEQR	C390[Cys_CAM]	1	389-403	TRUE	6.913	1.065	578.28	3	27.08	1731.82	0	File1091 Spectrum2640 scans: 3370	20150309_HM_i03	1	P19013
1	P19013	K2C4_HUMAN	Keratin, type II cytoskeletal 4 (CK-4) (K4)	3359.43	78.65	2643	150	0		0		57285.3	K|QCQTLQVSVADAEQR|G	QC[Cys_CAM]QTLQVSVADAEQR	C390[Cys_CAM]	1	389-403	TRUE	9.553	0.84	866.917	2	27.33	1731.82	0	File1091 Spectrum2678 scans: 3416	20150309_HM_i03	1	P19013
1	P19013	K2C4_HUMAN	Keratin, type II cytoskeletal 4 (CK-4) (K4)	3359.43	78.65	2643	150	0		0		57285.3	K|QCQTLQVSVADAEQR|G	QC[Cys_CAM]QTLQVSVADAEQR	C390[Cys_CAM]	1	389-403	TRUE	8.314	1.683	866.916	2	27.48	1731.82	0	File1091 Spectrum2702 scans: 3445	20150309_HM_i03	1	P19013
1	P19013	K2C4_HUMAN	Keratin, type II cytoskeletal 4 (CK-4) (K4)	3359.43	78.65	2643	150	0		0		57285.3	K|QCQTLQVSVADAEQR|G	QC[Cys_CAM]QTLQVSVADAEQR	C390[Cys_CAM]	1	389-403	TRUE	8.037	1.475	866.917	2	27.85	1731.82	0	File1091 Spectrum2760 scans: 3514	20150309_HM_i03	1	P19013
1	P19013	K2C4_HUMAN	Keratin, type II cytoskeletal 4 (CK-4) (K4)	3359.43	78.65	2643	150	0		0		57285.3	K|QCQTLQVSVADAEQR|G	[PYRR]QC[Cys_CAM]QTLQVSVADAEQR	[PYRR] C390[Cys_CAM]	2	389-403	TRUE	9.147	0.918	858.404	2	31.13	1714.79	0	File1091 Spectrum3256 scans: 4119	20150309_HM_i03	1	P19013
1	P19013	K2C4_HUMAN	Keratin, type II cytoskeletal 4 (CK-4) (K4)	3359.43	78.65	2643	150	0		0		57285.3	K|QCQTLQVSVADAEQR|G	[PYRR]QC[Cys_CAM]QTLQVSVADAEQR	[PYRR] C390[Cys_CAM]	2	389-403	TRUE	9.374	1.28	858.403	2	31.38	1714.79	0	File1091 Spectrum3295 scans: 4166	20150309_HM_i03	1	P19013
1	P19013	K2C4_HUMAN	Keratin, type II cytoskeletal 4 (CK-4) (K4)	3359.43	78.65	2643	150	0		0		57285.3	K|QCQTLQVSVADAEQR|G	[PYRR]QC[Cys_CAM]QTLQVSVADAEQR	[PYRR] C390[Cys_CAM]	2	389-403	TRUE	7.669	-4.412	858.408	2	31.65	1714.79	0	File1091 Spectrum3336 scans: 4215	20150309_HM_i03	1	P19013
1	P19013	K2C4_HUMAN	Keratin, type II cytoskeletal 4 (CK-4) (K4)	3359.43	78.65	2643	150	0		0		57285.3	K|QCQTLQVSVADAEQR|G	QC[Cys_CAM]QTLQVSVADAEQR	C390[Cys_CAM]	1	389-403	TRUE	10.037	1.822	866.916	2	24.5	1731.82	0	File1094 Spectrum2395 scans: 3068	20150309_HM_i04	1	P19013
1	P19013	K2C4_HUMAN	Keratin, type II cytoskeletal 4 (CK-4) (K4)	3359.43	78.65	2643	150	0		0		57285.3	K|QCQTLQVSVADAEQR|G	QC[Cys_CAM]QTLQVSVADAEQR	C390[Cys_CAM]	1	389-403	TRUE	9.471	0.736	578.281	3	24.53	1731.82	0	File1094 Spectrum2401 scans: 3075	20150309_HM_i04	1	P19013
1	P19013	K2C4_HUMAN	Keratin, type II cytoskeletal 4 (CK-4) (K4)	3359.43	78.65	2643	150	0		0		57285.3	K|QCQTLQVSVADAEQR|G	QC[Cys_CAM]QTLQVSVADAEQR	C390[Cys_CAM]	1	389-403	TRUE	11.793	1.325	866.917	2	24.73	1731.82	0	File1094 Spectrum2434 scans: 3116	20150309_HM_i04	1	P19013
1	P19013	K2C4_HUMAN	Keratin, type II cytoskeletal 4 (CK-4) (K4)	3359.43	78.65	2643	150	0		0		57285.3	K|QCQTLQVSVADAEQR|G	QC[Cys_CAM]QTLQVSVADAEQR	C390[Cys_CAM]	1	389-403	TRUE	10.074	2.001	578.28	3	24.77	1731.82	0	File1094 Spectrum2439 scans: 3122	20150309_HM_i04	1	P19013
1	P19013	K2C4_HUMAN	Keratin, type II cytoskeletal 4 (CK-4) (K4)	3359.43	78.65	2643	150	0		0		57285.3	K|QCQTLQVSVADAEQR|G	QC[Cys_CAM]QTLQVSVADAEQR	C390[Cys_CAM]	1	389-403	TRUE	9.375	-7.198	578.285	3	24.88	1731.82	0	File1094 Spectrum2458 scans: 3145	20150309_HM_i04	1	P19013
1	P19013	K2C4_HUMAN	Keratin, type II cytoskeletal 4 (CK-4) (K4)	3359.43	78.65	2643	150	0		0		57285.3	K|QCQTLQVSVADAEQR|G	QC[Cys_CAM]QTLQVSVADAEQR	C390[Cys_CAM]	1	389-403	TRUE	10.588	1.822	866.916	2	25.02	1731.82	0	File1094 Spectrum2480 scans: 3172	20150309_HM_i04	1	P19013
1	P19013	K2C4_HUMAN	Keratin, type II cytoskeletal 4 (CK-4) (K4)	3359.43	78.65	2643	150	0		0		57285.3	K|QCQTLQVSVADAEQR|G	QC[Cys_CAM]QTLQVSVADAEQR	C390[Cys_CAM]	1	389-403	TRUE	8.685	2.538	578.279	3	25.08	1731.82	0	File1094 Spectrum2490 scans: 3184	20150309_HM_i04	1	P19013
1	P19013	K2C4_HUMAN	Keratin, type II cytoskeletal 4 (CK-4) (K4)	3359.43	78.65	2643	150	0		0		57285.3	K|QCQTLQVSVADAEQR|G	QC[Cys_CAM]QTLQVSVADAEQR	C390[Cys_CAM]	1	389-403	TRUE	10.887	2.18	866.916	2	25.28	1731.82	0	File1094 Spectrum2522 scans: 3223	20150309_HM_i04	1	P19013
[truncated: 33,620 more rows]

## Sheet: Protein Summary
Rank	AC	ID	Description	Protein Score	% Coverage	#PSMs	#Peptides	#Ambiguous Prots	Ambiguous Prots	#Sub-Prots	Sub-Prots	Protein Mass (Da)
[truncated: 616 more rows]
